# Supplementary material for: RIP-seq reveals LINE-1 ORF1p association with p-body enriched mRNAs
Source: Mob DNA. 2021 Feb 9;12:5. doi: 10.1186/s13100-021-00233-3 (PMC7874467; doi:10.1186/s13100-021-00233-3)
Supplement: Supplementary file 5 — Additional file 5: Table S1. L1EM estimates of locus specific LINE-1 expression for each of the samples. [file 13100_2021_233_MOESM5_ESM.xlsx]

## Sheet: Intact LINE-1 Loci
locus	Total	Max	BS03098A	BS03099A	BS03100A	BS02458A	BS02733A	BS02734A	BS02737A	BS02738A	BS02459A	BS02735A	BS02736A	BS02739A	BS02740A	BS03105A	BS02532A	BS02533A	BS03101A	BS03102A	BS02534A	BS02535A	BS03103A	BS03104A	BS02536A	BS02537A
Sample Type	NA	NA	LNCaP total	LNCaP total	LNCaP total	LNCaP IgG	LNCaP IgG 1hr x-link	LNCaP IgG 1hr x-link	LNCaP IgG 3hr x-link	LNCaP IgG 3hr x-link	LNCaP ORF1	LNCaP ORF1 1hr x-link	LNCaP ORF1 1hr x-link	LNCaP ORF1 3hr x-link	LNCaP ORF1 3hr x-link	22RV1 total	22Rv1 RIP IgG	22Rv1 RIP ORF1	LN95 total	LN95 total	LNCaP-95 RIP IgG	LNCaP-95 RIP ORF1	LNabl total	Lnabl total	LNCaP-abl RIP IgG	LNCaP-abl RIP ORF1
L1HS.1.chr8:128453002-128459020.-	177.72	15.2478	0	0	0	0.555807	0	0	0	0	15.2478	1.84229	3.06002	3.1832	0	0	4.94338e-06	0	0.0871684	0	3.93307	131.217	0	0.865203	6.47566	11.253
L1HS.1.chrX:11935296-11941314.-	347.587	62.2387	0	0	0	0.85375	0	0	0	0	62.2387	14.123	17.5918	23.9767	13.756	0	6.06305e-05	0	0	0	1.7045	80.9749	0	0.655646	1.71877	129.993
L1HS.1.chr4:136293494-136299546.-	231.753	62.6208	0	0	0	0	0	0	0	0	62.6208	20.5579	10.3707	10.9977	15.2064	0.0379544	1.37237e-06	0	0	0.146746	0	74.9236	0	0	0	36.8914
L1PA2.1.chr1:71888203-71894235.+	98.6067	10.0629	0	0	0	0	0	0	0	0	10.0629	2.91161	5.37259	0.101319	0	0.0284415	0.336398	0	0.0124837	0	0	51.2538	0	0	0	28.5272
L1HS.1.chr11:93420986-93427031.+	92.469	9.3896	0	0	0	0.599278	0	0	0	0	3.52068	0	0	9.3896	8.24716	0	0	0	0	0	2.49059	39.8818	0	0.147031	2.79739	25.3954
L1HS.1.chrX:64013267-64019286.-	86.3054	20.6685	0	0	0	0.507196	0.227199	0	0	0	20.6685	4.71151	6.39979	9.279	8.16551	0.0160178	0	7.61202	0.078599	0.0932313	0.472359	27.4202	0	0	0	0.654362
L1HS.1.chr7:141920659-141926712.-	150.021	29.519	0	0	0	0	0	2.60917	0.452146	0	29.519	11.7312	8.41589	21.0576	16.4719	0.121896	0.866214	37.1434	0	0	0.703917	20.9284	0	0	0	0
L1PA2.1.chr6:104489393-104495424.+	88.581	8.31388	0	0	0	0	0	0	0	0	8.31388	1.18145	2.33362	3.38752	2.70366	0	0	0	0	0	0	19.8482	0	0	3.53464	47.2781
L1HS.1.chr4:21159390-21165421.+	50.0406	9.86927	0	0	0	0	0.769757	0	0	0	9.86927	0	0	0	0	0	0.00121863	0	0	0.119461	0	15.267	0	0	5.85478	18.1591
L1HS.1.chr7:93787624-93793679.-	16.3953	1.15084	0	0	0	0	0	0	0	0	1.15084	0	0	0	0.762072	0	0	1.34151	0	0.265132	0.402971	11.827	0	0.129126	0	0.516608
L1HS.1.chr3:159095379-159101394.-	105.464	45.0054	0	0	0	0	0	0	0	0	45.0054	8.73643	14.3998	9.59603	16.0441	0.0590653	0.785957	0	0	0	0	10.8376	0	0	0	0
L1HS.1.chr16:33952564-33958612.-	68.3769	6.37794	0	0	0	0	0	0	0	0	0.217383	2.39459e-05	0.022073	6.37794	6.56793e-07	0	0	34.7016	0	0	0	10.6644	0	0	0	16.3935
L1HS.1.chr11:109177494-109183526.-	32.9562	13.5179	0	0	0	0	0	0	0	0	13.5179	0.000128065	2.24908	4.14363	2.7488	0	0	1.67527	0	0	0.00015477	8.62123	0	0	0	0
L1PA2.1.chr5:39787652-39793671.+	53.642	5.59941	0	0	0	0	0	0	0	0	5.59941	2.53372	4.64953	3.76354	0	0.173681	0.000478465	7.41118	0	0	0	8.48734	0	0	3.40205	17.6211
L1HS.1.chr12:126299023-126305038.-	23.7345	10.4247	0	0	0	0	0	0	0	0	3.00154	0.465676	0	0.0715434	10.4247	0	0.0158491	3.68491	0	0	0	6.07027	0	0	0	0
L1HS.1.chr7:49680245-49686300.-	14.4814	2.97677	0	0	0	0	0	0	0	0	9.70536e-07	0	0.544019	0	2.97677	0	0	4.93148	0	0	0	6.0291	0	0	0	0
L1HS.1.chr3:77763677-77769678.-	36.9863	15.6332	0	0	0	0	0	0	0	0	15.6332	1.37022	6.35865	4.86793	0.65085	0.0011469	0.983747	0.273626	0	0	1.18453	5.66065	0	0	0.00174167	0
L1HS.1.chr10:19088601-19094618.-	142.243	16.7912	0	0	0	0.208386	0	0	0	0	16.7912	4.95328	6.5043	4.79712	7.5695	0	0	0	0	0	0	5.23308	0.173943	0.232209	5.20068	90.5792
L1HS.1.chr4:79937715-79943746.+	47.9074	5.11689	0	0	0	0	0	0	0	0	5.11689	0.0187458	2.48134	0.807839	1.69522	0	0	0.000138984	0	0	0	3.64042	0	0.059214	4.45833	29.6292
L1HS.1.chr7:111243515-111249546.-	10.0436	1.393	0	0.100912	0	0.315263	0	1.86734	0	0	0	2.82248e-06	0	0	1.393	0	0.854349	0	0	0	0.31713	3.59669	0	0.390077	0.0194744	1.18939
L1HS.1.chr2:4733729-4739760.+	44.0205	19.675	0	0	0	0	0	0	0	0	19.675	6.86821	0.00023605	0	3.57449	0.00720421	3.40774e-06	0	0	0	0.248846	3.29756	0	0	0	10.349
L1HS.1.chr8:134070756-134076773.-	8.48785	1.37828	0	0	0	0	0	0	0	0	5.44232e-06	0.838546	0	0	1.37828	0.238182	0.208459	0.000163005	0	0	0.732267	2.63281	0	0	0	2.45914
L1PA2.1.chr18:59403939-59409970.-	54.2639	4.29778	0	0	0	0.620492	0	0	0	0	4.29778	2.93452	2.25476	0.00701504	0	0	0.457551	35.8524	0	0	0	2.52347	0	0	0	5.31598
L1HS.1.chr3:103556537-103562569.-	5.57636	0	0	0	0	0	0	0	0	0	0	0	0	0	0	0	0	0	0	0	0	2.49884	0	0	0	3.07752
L1HS.1.chr1:237019467-237025494.-	8.55044	2.56394	0	0	0	0.944007	0	0	0	0	0	2.56394	0	0	0	0	1.67479	1.08025	0	0	0	2.28745	0	0	0	0
L1PA2.1.chr3:81051389-81057413.-	8.0171	2.33408	0	0	0	0	0	0	0	0	0	0	0	0	2.33408	0.100472	8.48819e-06	3.71894	0	0	0	1.86361	0	0	0	0
L1PA2.1.chr14:26629268-26635299.-	10.0763	2.79668	0	0	0	0	0	0	0	0	2.79668	0.279125	0.341724	0.581321	0.0748495	0.0253372	0	2.77239	0	0	0	1.83198	0	0	0.271801	1.10114
L1PA2.1.chr15:93675399-93681428.+	11.8699	0.71791	0.0515766	0	0	0.299282	0	0	0	0	0.490038	0.199459	0.71791	0	0.273777	0	0	2.97119	0	0.181049	0	1.79739	0	0.0296669	0	4.85851
L1HS.1.chr1:174590323-174596379.-	10.666	3.13944	0	0	0	0	0	0	0	0	2.63753	1.01918	0	1.56682	3.13944	0	1.49322e-06	0	0	0	0	1.58308	0	0.121707	0.598298	0
L1HS.1.chr5:111302238-111308262.+	6.18129	0	0	0	0	0	0	0	0	0	0	0	0	0	0	0.00743841	1.99582e-05	1.76169	0	0	0.134025	1.57325	0.064758	0	1.5857	1.05442
L1HS.1.chr1:104770247-104776278.-	2.40268	0	0	0	0	0	0	0	0.223484	0	0	0	0	0	0	0	0.000168002	0.000297535	0	0	0	1.40691	0	0	0	0.771826
L1HS.1.chr1:118852351-118858380.+	30.0027	0	0	0	0	0	0	0	0	0	0	0	0	0	0	0	0	28.6031	0	0	0	1.39903	0	0	0	0.000582493
L1HS.1.chr7:63148831-63154859.-	3.59825	0	0	0	0	0	0	0	0	0	0	0	0	0	0	0	0.295149	1.99614	0	0	0	1.30696	0	0	0	0
L1HS.1.chr13:31302314-31308370.+	2.20935	0.748719	0	0.0829646	0	0	0	0	0	0	0	0	0.748719	0.0739263	0	0	0	0	0	0	0	1.30374	0	0	0	0
L1HS.1.chr1:180866811-180872843.-	25.9648	2.09865	0	0	0	0	0	0	0	0	0	0.456551	1.02086	2.09865	1.13439	0	0.896371	2.77814	0.102332	0	0	1.26991	0	0	0	16.2076
L1HS.1.chr3:136479056-136485103.-	2.69999	0	0	0	0	0	0	0	0	0	0	0	0	0	0	0	0	2.48829e-06	0	0	0	1.1732	0	0	1.52679	0
L1HS.1.chr2:193212420-193218448.-	32.4704	15.6813	0	0	0	0.292608	0.102997	0	0	0.200315	15.6813	5.55174	4.09879	1.12022	4.25621	0	0	0	0	0	0	1.16614	0	0	0	0
L1PA2.1.chr3:141757129-141763153.-	8.0308	1.46574	0	0	0	0	0	0	0	0	0	0	0.463753	0	1.46574	0.036612	2.41318	2.27537	0	0	0	1.14708	0	0	0.229076	0
L1HS.1.chr15:54926081-54932099.-	97.0677	26.1261	0	0	0	0	0	0	0	0	26.1261	5.8007	0.475374	2.68641	2.96888	0.124583	12.6475	36.6151	0	0	0	1.133	0	0.172997	0	8.31713
L1HS.1.chr22:48985761-48991792.-	4.29179	0.859472	0	0	0	0.724618	0	0	0	0	0.591638	0	0	0	0.859472	0	0.998418	0	0	0	0	1.11765	0	0	0	0
L1HS.1.chr3:3963076-3969110.+	4.57026	0.51179	0	0	0	0	0	0	0	0	0	0	0	0	0.51179	0	0	0	0	0	0	0.979941	0	0.0119684	0.396965	2.66959
L1PA2.1.chr3:158634523-158640540.+	2.22665	0.321449	0	0	0	0	0	0	0	0	0	0.321449	0	0	0.286743	0	0.700771	0	0	0	0	0.917683	0	0	0	0
L1PA2.1.chr4:64859153-64865171.-	7.48632	1.43295	0	0	0	0.422239	0.513228	0	0	0	1.43295	0.521161	0	0	0	0	0.331845	0	0	0.0932903	0	0.895101	0	0	0	3.27651
L1HS.1.chr5:152886441-152892473.-	19.0306	7.40428	0	0	0	0	0	0	0	0	7.40428	1.12968	1.05281	0.0416717	1.33027	0.0470605	0	6.83818	0	0	0	0.893423	0	0	0	0.293231
L1PA2.1.chr1:174377791-174383815.-	1.71504	0	0	0	0	0	0	0	0	0	0	0	0	0	0	0	0	0	0	0	0	0.71037	0	0	1.00467	0
L1HS.1.chr6:2417774-2423803.-	24.4861	8.55347	0	0	0	0	0	0.237847	0	0	1.47804	0	0	8.55347	0	0	0.000183809	0.000256601	0	0	0	0.652983	0	0	0.797658	12.7656
L1HS.1.chr6:133020691-133026746.-	48.8999	0.815637	0	0	0	0.133233	0	0	0.0190423	0	0.815637	4.71916e-07	0	0	0	0.135286	0	3.4518	0	0	1.16352	0.632691	0.183144	0	0	42.3655
L1PA2.1.chr12:92313998-92320023.+	0.659773	0	0	0	0	0	0	0	0	0	0	0	0	0	0	0	0.0486428	0	0	0	0	0.61113	0	0	0	0
L1PA3.1.chrX:64252345-64258375.-	1.08537	0	0	0	0	0	0	0	0	0	0	0	0	0	0	0	0.107406	0	0	0	0	0.557605	0	0	0	0.420362
L1HS.1.chr6:117102131-117108163.+	0.572443	0	0	0	0	0	0	0	0	0	0	0	0	0	0	0	0	0	0	0	0.0457601	0.526683	0	0	0	0
L1HS.1.chr1:67078891-67084915.-	12.5128	5.80398	0	0	0	0	0	0	0	0	5.80398	0	0	3.31066	0	0.00208775	0	1.30209	0	0	0	0.469509	0	0	0	1.62446
L1PA2.1.chr10:106844583-106850610.-	0.447426	0	0	0	0	0	0	0	0	0	0	0	0	0	0	0	0	0	0	0	0	0.428599	0.0188275	0	0	0
L1PA3.1.chr8:118548537-118554688.+	3.00864	0.107578	0	0	0	0.134849	0	0.207071	0	0	0.107578	0.0689858	0	0	0	0.0185099	0.221919	1.71078	0	0	0	0.400598	0	0	0	0.138349
L1PA3.1.chr4:53564637-53570664.+	0.363249	0	0	0	0	0	0	0	0	0	0	0	0	0	0	0	0	0	0	0	0	0.363249	0	0	0	0
L1PA2.1.chr3:111556203-111562234.-	3.82119	0	0	0	0	0	0	0	0	0	0	0	0	0	0	0	0.00133234	2.10441	0	0	0	0.29743	0	0	0	1.41802
L1HS.1.chr4:59078847-59084877.+	1.5567	1.27296	0	0	0	0	0	0	0	0	0	0	1.27296	0	0	0.0190289	0	0	0	0	0	0.264709	0	0	0	0
L1PA2.1.chr13:82045349-82051380.+	4.34187	0.998698	0	0	0	0	0	0	0	0	0.998698	0.206502	0.387954	0	0.0827912	0	0.788419	0	0	0	0	0.196779	0	0	0	1.68072
L1HS.1.chr3:89460825-89466856.-	4.75909	3.89867	0	0	0	0	0	0	0	0	0.0144427	0.574494	0.0794976	3.89867	0	0.0542159	0	0	0	0	0	0.13777	0	0	0	0
L1HS.1.chr2:102566355-102572385.-	13.4463	3.70264	0	0	0	0	0	0	0	0	3.70264	0	0.808622	0	3.4205	0	0	1.20202	0	0	0	0.0445472	0	0	0	4.26796
L1HS.1.chr14:63116706-63122735.-	23.2309	10.6816	0	0	0	0	0	0	0	0	3.68663	2.34431	2.97097	2.52162	10.6816	0	0.805197	0	0	0	0	0.0396355	0	0	0	0.180933
L1HS.1.chr1:187343764-187349794.-	1.08595	0.893937	0	0	0.179022	0	0	0	0	0	0	0	0.893937	0	0	0	0	0	0	0	0	0.0129922	0	0	0	0
L1HS.1.chr18:70746549-70752581.-	51.9449	16.8822	0	0	0	0	0	0	0	0	16.8822	10.0751	8.4833	4.95322	10.502	0.1272	0.161723	0	0	0	0.75472	0.00543743	0	0	0	0
L1HS.1.chr3:109199872-109205903.+	3.78408	2.56152	0	0	0	0	0	0	0	0	1.21773	0	0	0	2.56152	0	0	0	0	0	0	0.00477035	0	0	0	5.55236e-05
L1HS.1.chr7:70197328-70203357.+	2.13114	1.62814	0	0	0	0	0	0	0	0.462776	0	0	0	1.62814	0	0	0	0	0	0	0	0.00178206	0	0.0384454	0	0
L1HS.1.chr8:72875538-72881588.-	54.4963	15.6816	0	0	0	0	0	0	0	0	15.6816	5.06657	5.06819	0.103044	0	0.0216067	0	14.5207	0	0	0	0.00159737	0	0.447713	0	13.5852
L1PA2.1.chr19:55822401-55828429.+	3.01883	0.473547	0	0	0	0	0	0	0	0	0.473547	0	0	0	0	0	1.96313	0.580818	0	0	0	0.00133958	0	0	0	0
L1HS.1.chr11:93136638-93142673.+	13.835	1.35593	0	0	0	0	0	0	0	0	1.35593	0.457049	0	0	7.47528e-06	0	0	0.000119903	0	0	0	0.00118572	0	0	0	12.0207
L1HS.1.chr16:83637252-83643296.+	5.15155	0	0	0	0	1.21409	0	0	0	0	0	0	0	0	0	0	0.000176157	2.76952	0	0	0	0.00084333	0	0	1.16692	0
L1HS.1.chr2:196905587-196911636.+	1.27568	0.0289052	0	0	0	0	0	0	0	1.24641	0.0289052	0	0	0	0	0	0	0	0	0	0	0.000365444	0	0	0	0
L1HS.1.chr13:29641706-29647706.-	44.7234	10.1073	0	0	0	0	0.807258	0	0	0	10.1073	0	0	3.51939	4.71938	0	0.0133796	7.09469	0	0	0	9.29659e-06	0	0	0	18.4619
L1HS.1.chr5:104518587-104524616.+	27.7625	9.1214	0	0	0.0704272	0	0	0	0	0	9.1214	2.33305	5.01139	0	2.05903	0	0	0	0	0	0	2.29851e-06	0.21206	0	0	8.95514
L1HS.1.chr4:78347980-78354013.+	12.7576	5.44267	0.0317799	0	0	0	0	0	0	0	0.915186	0.558132	0.498627	5.44267	4.7089	0.0655443	0	3.26478e-07	0	0	0.53677	6.14244e-07	0	0	0	0
L1HS.1.chr5:173402796-173408828.-	225.614	99.0899	0	0	0	0	0.425706	1.09515	0	0	99.0899	20.3289	16.3411	27.7352	30.8548	0.0724318	1.58394	1.88219	0	0	0	0	0	0	0	26.2044
L1HS.1.chr22:28663283-28669315.+	396.594	96.9528	0	0	0.0883164	0.956718	0	0	1.29677	0.744811	96.9528	22.4804	23.0654	17.3772	10.1094	0.160904	4.84502	140.451	0	0	0	0	0	0	2.25277	75.812
L1HS.1.chr20:12801017-12807044.-	34.4947	8.97176	0	0	0	0	0	0	0	0	8.97176	4.14144	2.83052	0	8.60306	0	0	2.54203	0	0	0.198237	0	0	0.499006	0	6.70867
L1PA2.1.chr16:61801455-61807489.+	28.1537	7.75108	0	0	0	0	0.584384	0	0	0	7.75108	1.03888	1.41494	2.50881	3.12907	0	0.692865	8.98696	0	0	0	0	0	0	0	2.04673
L1HS.1.chr5:58384174-58390206.+	13.1906	7.35259	0	0	0	1.02904	0	0	0	0	0.876216	0	7.35259	0	1.17882	0.0661859	0	2.68779	0	0	0	0	0	0	0	0
L1HS.1.chr7:30439242-30445274.+	15.79	6.78452	0	0	0	0	0	0	1.434	0	6.78452	0.65399	3.38448	0	0	0	1.98547	0.629257	0	0	0.918281	0	0	0	0	0
L1HS.1.chr14:30684809-30690837.-	26.4555	6.52527	0	0	0	0.525608	0.565781	0	0	0	6.52527	1.3005	4.63823	3.57872	2.64114	0.0292044	0	0.985795	0	0	0.0882493	0	0	0	0.658297	4.91871
L1HS.1.chr5:109259387-109265418.+	6.58199	6.51252	0	0	0	0	0	0	0	0	0	0	2.87675e-05	0	6.51252	0.0694398	0	0	0	0	0	0	0	0	0	0
L1HS.1.chr11:36551606-36557636.-	23.2004	6.218	0	0.0726516	0	0	0	0	0	0	6.218	0.832756	0	3.47342	2.79913	0.0783597	0.0434959	4.47461	0	0	0	0	0	0	3.08463e-05	5.20799
L1HS.1.chr11:95436216-95442246.+	31.7663	5.54776	0	0	0	0	0	0	0	0	5.54776	0.000432262	5.28813	0	1.42232	0	3.20743	14.9624	0	0	0.0244388	0	0	0	0	1.31333
L1HS.1.chr18:37819737-37825798.+	5.52827	4.72348	0	0	0	0	0	0	0	0	4.72348	0.804787	0	0	0	0	0	0	0	0	0	0	0	0	0	0
L1HS.1.chr1:80939203-80945257.-	10.0004	3.55576	0	0	0	0	0	0	0	0	0.422159	1.85003	0.507398	3.55576	0.603687	0	0	0	0	0	0	0	0	0	0	3.06142
L1HS.1.chr11:24327951-24334001.+	10.4045	3.36927	0	0	0	0	0	0	0	0	3.36927	2.1418	0.208292	0	0	0	0.0485987	4.13967	0	0	0	0	0	0	0.469374	0.0274553
L1HS.1.chr4:15841546-15847572.+	12.5085	3.27479	0	0	0.114378	0	0	0	0	0	0.268533	0	0	0	3.27479	0	2.33423	4.71634	0	0	0	0	0	0	0.000126413	1.80006
L1HS.1.chr18:50343959-50349987.-	3.20843	3.10322	0	0	0	0	0	0	0	0	3.10322	0	0	0	0	0.0470075	0	0	0	0	0	0	0.0582076	0	0	0
L1HS.1.chr10:5245354-5251383.+	5.99529	2.89003	0	0.00564891	0	0	0	0	0	0	2.89003	0	0	0	0	0	0	0	0	0	0	0	0	0.250455	0.0712424	2.77791
L1PA2.1.chr2:165485934-165491963.+	4.75766	2.77186	0	0	0	0	0	0	0	0	2.77186	0.437207	0.321689	0	0	0	1.22691	0	0	0	0	0	0	0	0	0
L1HS.1.chr11:78677772-78683802.-	3.11297	2.58434	0	0	0	0	0	0	0	0	0	0	2.58434	0	0	0.0324948	0.496141	0	0	0	1.69774e-07	0	0	0	0	0
L1HS.1.chr9:95697585-95703604.+	2.48251	2.48179	0	0	0	0	0	0	0	0	0	0	0	2.48179	0	0	0.000720944	0	0	0	0	0	0	0	0	5.24608e-07
L1HS.1.chrX:11707248-11713279.+	124.968	2.32446	0	0	0	0.728651	0	0	0.00187094	0	2.32446	0	0.159581	0	0	0	13.153	106.189	0.0330345	0	0.628468	0	0	0	1.74982	0.000475134
L1HS.1.chr4:90675739-90681757.-	5.04521	2.31696	0	0	0	0	0	0	0	0	0	0	0	0	2.31696	0	0.00213638	0	0	0	0	0	0	0	0	2.72612
L1HS.1.chr6:24811657-24817706.-	7.00654	1.8311	0	0	0	0.797805	0	0	0	0	0	0.65566	0	1.8311	0	0	1.67853	0	0	0	0	0	0	0.165968	1.87749	0
L1HS.1.chrX:23238516-23244575.+	4.483	1.7118	0	0	0	0	0	0	0	0	1.7118	0	0	0	0	0	0	0	0	0	0.317001	0	0	0	0	2.4542
L1HS.1.chr2:166988454-166994509.+	1.67271	1.67271	0	0	0	0	0	0	0	0	0	0	0	1.67271	0	0	0	0	0	0	0	0	0	0	0	0
L1HS.1.chr1:209913771-209919823.-	3.81345	1.55098	0	0	0	0	0	0	0	0	0	0.000135175	1.55098	0	0	0	0	1.36794	0	0	0	0	0	0	0	0.89439
L1HS.1.chrX:83059584-83065637.-	5.21805	1.5397	0	0	0	0	0	0	0	0	1.29146	0.315033	0.389962	1.5397	0.75741	0	0	0	0	0.0178856	0	0	0	0	0	0.906595
L1HS.1.chrX:142477849-142483853.+	2.63929	1.53676	0.110062	0	0	0.0524879	0	0.288014	0	0	1.53676	0	0	0	0.651967	0	0	0	0	0	0	0	0	0	0	0
L1HS.1.chr5:177772245-177778274.+	2.74	1.42347	0	0.181204	0	0	0	0	0	0	0	1.42347	0	0	0.967995	0	0.000669142	0	0.166655	0	0	0	0	0	0	0
L1HS.1.chr18:62906292-62912314.+	3.02116	1.37095	0	0	0	0	0	0	0	0	0	0.0315308	0	1.37095	0	0	0	0.65229	0	0	0	0	0	0	0.966382	0
L1HS.1.chr20:55859566-55865521.+	3.98672	1.35732	0.0588448	0	0	0.601583	0	0	0	0	1.35732	0	0	0	0	0	8.29377e-07	1.96866	0	0	0	0	0	0	0.000303459	0
L1HS.1.chr1:247687173-247693204.+	3.97538	1.29576	0	0	0	0.144543	0	0	0	0	1.29576	0	0	0	0	0.000386635	2.53322	0.00147025	0	0	0	0	0	0	0	0
L1HS.1.chrX:141421202-141427246.-	55.286	1.28891	0	0	0	0	0	0	0	0	0	0	0	1.28891	0	0	2.96058	51.0365	0	0	0	0	0	0	0	0
L1HS.1.chr9:90149604-90155634.+	2.58117	1.27533	0	0	0	0.173804	0	0	0	0	1.27533	0	0	0.0151183	0	0	0	0	0	0	0	0	0.076848	0	0	1.04007
L1HS.1.chr2:16593725-16599758.-	17.8047	1.15913	0	0	0	0	0	0	0	0	0	0	1.15913	0	0	0	0.757886	15.8512	0	0	0	0	0	0	0.0364641	0
L1HS.1.chrY:5606144-5612199.-	6.41642	1.14285	0	0	0	0	0	0	0	0.956365	0	0.348338	0	1.14285	0	0	0.377881	2.65719	0	0	0	0	0	0	0	0.9338
L1PA2.1.chr15:71174139-71180152.+	3.09445	0.932486	0	0	0	0	0	0	0	0	0.865384	0.932486	0	0	0	0	0.51648	0	0	0	0	0	0	0	0	0.780095
L1HS.1.chr5:146609485-146615534.+	2.22792	0.895439	0	0	0	0	0	0.488919	0	0	0	0	0	0	0.895439	0	0.843559	0	0	0	0	0	0	0	0	0
L1HS.1.chr6:72988654-72994686.-	15.0398	0.809268	0	0	0	0.0408096	0	0	0	0	0	0	0.809268	0	0	0	3.36469e-05	0	0	0	0	0	0	0	0	14.1897
L1HS.1.chr4:169515501-169521532.-	1.96497	0.753008	0	0	0	0	0	0	0	0	0	0.548077	0.441183	0	0.753008	0	0.00242411	0	0.0814411	0	0	0	0	0.13884	0	0
L1PA2.1.chr13:42424880-42430912.+	10.4239	0.721588	0	0	0	0	0	0	0	0	0	0	0	0.721588	0	0	0.489531	2.4066	0	0	0	0	0	0	0	6.80622
L1PA2.1.chr16:21042672-21048703.-	6.44671	0.661843	0	0	0	0	0	0	0	0	0.23126	0	0.0721689	0	0.661843	0.0313685	0.953724	4.02323	0	0	0	0	0	0	0	0.47312
L1HS.1.chr17:9615985-9622015.+	5.43953	0.651027	0	0	0	0	0.275729	0	0	0	0.651027	0	0	0	0	0	3.95885	0.553907	0	0	0	0	0	0	0	1.03206e-05
L1HS.1.chr2:86655238-86661268.-	4.57876	0.629171	0	0	0	0	0	0	0	0	0	0	0.629171	0	0	0	0	0	0	0	1.24336	0	0	0	0	2.70623
L1PA3.1.chr3:135025209-135031249.-	0.783462	0.603733	0	0	0	0	0	0	0	0	0.603733	0	0	0	0	0	0.179728	0	0	0	0	0	0	0	0	0
L1HS.1.chr7:113776122-113782152.-	75.2807	0.575145	0	0	0	0.620522	0	0	0	0	0.575145	0	0	0	0	0	4.55018	63.72	0	0	0.00889644	0	0	0	0	5.80596
L1HS.1.chr20:7116194-7122199.-	9.3571	0.564802	0	0	0	0	1.53888	0	0	0	0.000555489	0	0.564802	0.184603	0	0	0.00130054	7.06697	0	0	0	0	0	0	0	0
L1HS.1.chr16:9584490-9590522.-	0.548099	0.536834	0	0	0	0	0	0	0	0	0.536834	0	0	0	0	0	0.011265	0	0	0	0	0	0	0	0	0
L1HS.1.chr4:79704552-79710581.+	0.726843	0.529028	0	0	0	0	0	0	0	0	0.529028	0	0	0	0	0	0	0	0	0	0	0	0	0.197815	0	0
L1HS.1.chr10:98782941-98788971.-	3.02443	0.523172	0	0	0	1.51541	0	0	0	0.910001	0	0	0.523172	0	0	0	0.075841	0	0	0	0	0	0	0	0	0
L1PA2.1.chr15:56311143-56317177.-	1.42123	0.50769	0	0	0	0	0	0	0	0	0.50769	0	0	0.236023	0.236502	0	0.441015	0	0	0	0	0	0	0	0	0
L1HS.1.chr5:152076868-152082891.+	2.69551	0.416291	0	0	0	0	0	0	0	0	0	0.416291	0	0	0.381611	0.000158885	1.38484	0.512609	0	0	0	0	0	0	0	0
L1PA2.1.chr6:156361254-156367276.+	1.591	0.372576	0	0	0	0	0	0	0	0	0.372576	0	0	0	0	0	0.58477	0.63365	0	0	0	0	0	0	0	0
L1HS.1.chr5:102131356-102137385.+	0.401102	0.364706	0	0	0	0	0	0	0	0	0	0	0.364706	0	0	0	0	0	0	0	0	0	0	0.0363963	0	0
L1HS.1.chr15:87509891-87515920.+	0.353554	0.353554	0	0	0	0	0	0	0	0	0	0.353554	0	0	0	0	0	0	0	0	0	0	0	0	0	0
L1PA2.1.chr2:173699375-173705410.-	7.17595	0.331425	0	0	0	0	0	0	0	0	0.331425	0	0	0	0	0	0	0	0	0	0	0	0	0.257119	0.476481	6.11093
L1HS.1.chr4:74717539-74723587.-	0.333239	0.290764	0	0	0	0.0407176	0	0	0	0	0	0.290764	0	0	0	0	0.0017567	0	0	0	0	0	0	0	0	0
L1PA3.1.chr6:133142073-133148104.-	0.974419	0.234246	0	0	0	0	0	0	0	0	0.234246	0	0	0	0	0	0.740172	0	0	0	0	0	0	0	0	0
L1PA2.1.chrX:36465194-36471217.-	1.22434	0.231518	0	0	0	0	0	0	0	0	0	0	0.231518	0	0	0	0	0	0	0	0	0	0	0	0	0.992824
L1PA2.1.chr20:53472644-53478653.+	7.99468	0.222483	0.103178	0	0	0	0	0	0	0	0	0.222483	0	0	0	0	0	0	0	0	0	0	0	0	3.33978	4.32925
L1PA2.1.chr5:139005423-139011486.-	8.73356	0.221293	0	0	0	0	0	0	0.419405	0	0.126586	0.221293	0	0	0	0	2.34325	0	0	0	0	0	0	0	0	5.62302
L1PA2.1.chr2:195067521-195073543.-	0.208454	0.208454	0	0	0	0	0	0	0	0	0	0	0	0.208454	0	0	0	0	0	0	0	0	0	0	0	0
L1PA2.1.chr2:158351231-158357242.+	0.221232	0.206102	0	0	0	0	0	0	0	0	0.206102	0	0	0	0	0.0151295	0	0	0	0	0	0	0	0	0	0
L1PA2.1.chr12:64195587-64201638.+	1.14711	0.205286	0	0	0	0	0	0	0	0.0990984	0	0	0	0.205286	0	0	0.842723	0	0	0	0	0	0	0	0	0
L1PA2.1.chr9:1223881-1229900.+	2.01918	0.186848	0	0	0	0	0	0	0	0	0	0.186848	0	0.0655183	0	0	0	1.42291	0	0	0	0	0	0	0	0.343903
L1PA2.1.chr8:131770949-131776926.+	0.539273	0.108263	0	0	0	0	0	0	0	0	0.108263	0	0	0	0	0	0.43101	0	0	0	0	0	0	0	0	0
L1PA3.1.chr7:37612053-37618072.-	1.66065	0.0993638	0	0	0	0	0	0	0	0	0	0	0.0993638	0	0	0	0.549648	1.01164	0	0	0	0	0	0	0	0
L1HS.1.chr5:79778884-79784938.-	14.5578	0.088636	0	0	0	0	0.217961	1.22648e-06	0	0	0	0	0.088636	0	0	0	0.000367774	14.2508	0	0	0	0	0	0	0	0
L1HS.1.chr2:175481951-175487994.-	0.000325017	0.000325017	0	0	0	0	0	0	0	0	0.000325017	0	0	0	0	0	0	0	0	0	0	0	0	0	0	0
L1HS.1.chr1:84052389-84058406.-	18.8947	0	0	0	0	0	0	0	0	0	0	0	0	0	0	0	2.14266	16.752	0	0	0	0	0	0	0	0
L1HS.1.chr4:111894801-111900831.+	17.8901	0	0	0	0	0	0	0	0	0	0	0	0	0	0	0.00632864	0	17.8838	0	0	0	0	0	0	0	0
L1HS.1.chr11:90400067-90406098.-	7.66463	0	0	0	0	0	0	0	0	0	0	0	0	0	0	0	0	4.36681	0	0.0680697	0	0	0	0	0	3.22975
L1PA2.1.chr9:19536200-19542230.-	3.58576	0	0	0	0	0	0	0	0.114465	0	0	0	0	0	0	0.0524519	1.9508	0.471134	0	0	0	0	0	0	0	0.996912
L1HS.1.chr14:70547290-70553322.+	2.64264	0	0	0	0	0	0	0	0	0	0	0	0	0	0	0.0387752	2.60386	0	0	0	0	0	0	0	0	0
L1HS.1.chr1:86679080-86685111.-	2.44672	0	0	0	0	0	0	0	0	0	0	0	0	0	0	0	0	2.44672	0	0	0	0	0	0	0	0
L1HS.1.chr7:110707004-110713024.-	1.70634	0	0	0	0	0	0	0	0	0	0	0	0	0	0	0	1.35347	0	0	0	0.352875	0	0	0	0	0
L1PA2.1.chr8:91558668-91564687.+	1.63535	0	0	0	0	0	0	0	0	0	0	0	0	0	0	0	0	1.63535	0	0	0	0	0	0	0	0
L1PA2.1.chr18:24619042-24625072.-	1.42536	0	0	0	0	0	0	0	0	0	0	0	0	0	0	0	1.22429	0.201059	0	5.91429e-06	0	0	0	0	0	0
L1PA2.1.chr3:65509292-65515316.+	1.34507	0	0	0	0	0	0.0565365	0	0	0	0	0	0	0	0	0	0.812222	0	0	0	0	0	0	0	0.476312	0
L1PA2.1.chr1:177633927-177639946.+	1.23537	0	0	0	0	0	0	0	0	0	0	0	0	0	0	0	1.14685	0.0885131	0	0	0	0	0	0	0	0
L1HS.1.chr9:28111895-28117865.-	1.23176	0	0	0	0	0	0	0	0	0	0	0	0	0	0	0	1.23176	0	0	0	0	0	0	0	0	0
L1PA2.1.chr7:16216428-16222457.+	1.20887	0	0	0	0	0	0	0	0	0	0	0	0	0	0	0	0.319427	0	0.0239894	0	0	0	0	0	0	0.86545
L1PA2.1.chr2:128858984-128865016.-	1.20768	0	0	0	0	0	0	0	0	0	0	0	0	0	0	0	0	0	0	0	0	0	0	0	4.88866e-06	1.20767
L1PA2.1.chr12:57646479-57652498.+	1.12704	0	0	0	0	0	0	0	0	0	0	0	0	0	0	0	1.12704	0	0	0	0	0	0	0	0	0
L1HS.1.chr10:33510845-33516876.-	1.05208	0	0	0	0	0	0	0	0	0	0	0	0	0	0	0	0.835692	0	0	0	0.216388	0	0	0	0	0
L1PA3.1.chr2:188123561-188129537.+	1.04301	0	0	0	0	0	0	0.0872491	0	0	0	0	0	0	0	0	0	0	0	0	0	0	0	0	0.454203	0.501553
L1PA2.1.chr8:58914690-58920717.+	0.713851	0	0	0	0	0	0.353664	0	0	0	0	0	0	0	0	0	0	0.360186	0	0	0	0	0	0	0	0
L1PA2.1.chrX:47783671-47789697.-	0.675291	0	0	0	0	0	0	0	0	0	0	0	0	0	0	0	0.3165	0	0	0	2.20992e-06	0	0	0	0	0.358789
L1HS.1.chr12:54788573-54794627.+	0.669271	0	0	0	0	0	0	0	0	0	0	0	0	0	0	0	0	0.669267	0	0	0	0	0	0	0	3.70369e-06
L1HS.1.chr4:93638307-93644337.-	0.644896	0	0	0	0	0.644896	0	0	0	0	0	0	0	0	0	0	0	0	0	0	0	0	0	0	0	0
L1HS.1.chrX:56695884-56701916.+	0.538956	0	0	0	0	0	0	0	0	0	0	0	0	0	0	0	0	0	0	0	0.538956	0	0	0	0	0
L1PA2.1.chr8:72147447-72153464.-	0.494219	0	0	0	0	0	0	0	0	0	0	0	0	0	0	0	0	0	0	0	0	0	0	0	0	0.494219
L1HS.1.chrX:155516016-155522048.-	0.216575	0	0	0	0	0	0	0	0	0	0	0	0	0	0	0	0	0	0	0	0	0	0	0.216575	0	0
L1PA2.1.chr9:14663995-14670015.+	0.17164	0	0	0	0	0	0	0	0.17164	0	0	0	0	0	0	0	0	0	0	0	0	0	0	0	0	0
L1HS.1.chr8:125582886-125588889.+	0.0856605	0	0	0	0	0	0	0	0	0	0	0	0	0	0	0.0844375	0	0	0	0	0	0	0	0	0	0.00122302
L1HS.1.chrX:54118685-54124744.-	0.0700166	0	0	0	0	0	0	0	0	0	0	0	0	0	0	0	0	0	0	0	0	0	0	0.0700166	0	0
L1HS.1.chr16:16840517-16846556.-	0.00206999	0	0	0	0	0	0	0	0	0	0	0	0	0	0	0	0	0	0	0	0	0	0	0	0	0.00206999
L1HS.1.chr10:109812437-109818457.-	0.000299864	0	0	0	0	0	0	0	0	0	0	0	0	0	0	0	0.000299864	0	0	0	0	0	0	0	0	0
L1HS.1.chrX:96057824-96063842.-	1.43625e-05	0	0	0	0	0	0	0	0	0	0	0	0	0	0	0	1.43625e-05	0	0	0	0	0	0	0	0	0
L1HS.1.chr6:121162716-121168725.+	0	0	0	0	0	0	0	0	0	0	0	0	0	0	0	0	0	0	0	0	0	0	0	0	0	0
