# Supplementary material for: RIP-seq reveals LINE-1 ORF1p association with p-body enriched mRNAs
Source: Mob DNA. 2021 Feb 9;12:5. doi: 10.1186/s13100-021-00233-3 (PMC7874467; doi:10.1186/s13100-021-00233-3)
Supplement: Supplementary file 6 — Additional file 6: Table S2. Enrichment of genes in ORF1p IP vs input estimated by DESeq2. [file 13100_2021_233_MOESM6_ESM.xlsx]

## Sheet: LNCaP with x-link
Ensembl ID	Gene Name	baseMean	log2FoldChange	lfcSE	stat	pvalue	padj
ENSG00000144747	TMF1	5966.28	7.88102	0.191736	41.1034	0	0
ENSG00000117724	CENPF	3749.17	6.21152	0.178831	34.734	2.42e-264	1.3e-260
ENSG00000156508	EEF1A1	17134.4	2.83612	0.0999524	28.3747	4.15e-177	1.49e-173
ENSG00000104408	EIF3E	1195.67	2.87342	0.117899	24.372	3.39e-131	9.11e-128
ENSG00000120733	KDM3B	604.584	4.27443	0.181987	23.4875	5.47e-122	1.18e-118
ENSG00000063046	EIF4B	1503.08	2.58737	0.111108	23.2871	5.99e-120	1.07e-116
ENSG00000225630	MTND2P28	1934.33	3.78724	0.163631	23.145	1.63e-118	2.5e-115
ENSG00000248527	MTATP6P1	2738.52	2.90096	0.133637	21.7077	1.73e-104	2.33e-101
ENSG00000147677	EIF3H	906.051	2.65949	0.123047	21.6136	1.34e-103	1.6e-100
ENSG00000228253	MT-ATP8	8390.81	2.92722	0.138424	21.1467	2.96e-99	3.18e-96
ENSG00000167658	EEF2	16108.6	2.27484	0.109898	20.6995	3.5e-95	3.17e-92
ENSG00000198763	MT-ND2	24802.3	2.95045	0.142542	20.6989	3.55e-95	3.17e-92
ENSG00000145860	RNF145	497.397	3.49238	0.170808	20.4463	6.49e-93	5.36e-90
ENSG00000198888	MT-ND1	27497.5	2.51684	0.123184	20.4316	8.76e-93	6.73e-90
ENSG00000198899	MT-ATP6	42780.1	2.8513	0.13977	20.3999	1.68e-92	1.2e-89
ENSG00000187109	NAP1L1	1650.82	2.50079	0.124319	20.1159	5.36e-90	3.6e-87
ENSG00000101444	AHCY	953.09	2.36991	0.11869	19.9672	1.06e-88	6.72e-86
ENSG00000091317	CMTM6	557.294	2.97089	0.149349	19.8923	4.75e-88	2.83e-85
ENSG00000147604	RPL7	1675.11	2.18943	0.110333	19.8439	1.24e-87	7.04e-85
ENSG00000210135	MT-TN	433.86	5.60242	0.284102	19.7198	1.46e-86	7.84e-84
ENSG00000210194	MT-TE	1509.91	3.18977	0.162592	19.6183	1.08e-85	5.52e-83
ENSG00000181163	NPM1	2380.28	2.03038	0.104506	19.4283	4.45e-84	2.17e-81
ENSG00000136861	CDK5RAP2	1963.71	5.96358	0.310762	19.1902	4.47e-82	2.09e-79
ENSG00000174444	RPL4	5175.43	2.18601	0.113966	19.1813	5.3e-82	2.37e-79
ENSG00000108298	RPL19	3579.99	1.98694	0.104156	19.0765	3.96e-81	1.7e-78
ENSG00000130741	EIF2S3	1117.21	2.10241	0.113167	18.578	4.85e-77	2e-74
ENSG00000198695	MT-ND6	16436.5	2.65776	0.143781	18.4848	2.74e-76	1.09e-73
ENSG00000154654	NCAM2	1336.93	2.18592	0.119068	18.3585	2.82e-75	1.08e-72
ENSG00000196549	MME	1791.48	2.07553	0.113996	18.2071	4.53e-74	1.68e-71
ENSG00000198938	MT-CO3	44684.1	2.30689	0.127884	18.039	9.64e-73	3.45e-70
ENSG00000175061	LRRC75A-AS1	1236.4	2.09655	0.118115	17.7501	1.72e-70	5.96e-68
ENSG00000198712	MT-CO2	27912.1	2.21422	0.125816	17.5989	2.51e-69	8.44e-67
ENSG00000198786	MT-ND5	40448.3	2.33439	0.13283	17.5743	3.88e-69	1.26e-66
ENSG00000099194	SCD	1841.67	1.80631	0.104795	17.2366	1.41e-66	4.46e-64
ENSG00000137154	RPS6	5159.35	2.17383	0.126594	17.1717	4.32e-66	1.33e-63
ENSG00000132872	SYT4	450.222	2.73993	0.161971	16.9162	3.42e-64	1.02e-61
ENSG00000122406	RPL5	2562.78	2.5238	0.149287	16.9057	4.08e-64	1.19e-61
ENSG00000173726	TOMM20	1034.28	1.95723	0.116526	16.7965	2.59e-63	7.32e-61
ENSG00000089009	RPL6	2188.87	2.07655	0.124212	16.7179	9.71e-63	2.68e-60
ENSG00000133112	TPT1	3466.73	2.46942	0.147939	16.6922	1.49e-62	3.92e-60
ENSG00000070756	PABPC1	6802.35	1.65532	0.0991674	16.6922	1.49e-62	3.92e-60
ENSG00000142541	RPL13A	8996.26	2.297	0.13806	16.6377	3.72e-62	9.51e-60
ENSG00000122786	CALD1	1302.17	1.71809	0.104803	16.3936	2.13e-60	5.28e-58
ENSG00000198886	MT-ND4	59638.5	2.30373	0.140535	16.3926	2.16e-60	5.28e-58
ENSG00000274267	HIST1H3B	313.024	-2.46105	0.150586	-16.3431	4.87e-60	1.16e-57
ENSG00000198727	MT-CYB	39562.4	1.97627	0.122394	16.1467	1.2e-58	2.8e-56
ENSG00000210144	MT-TY	254.673	3.52581	0.221769	15.8985	6.49e-57	1.48e-54
ENSG00000109971	HSPA8	2690.55	1.51843	0.0955606	15.8897	7.47e-57	1.67e-54
ENSG00000198804	MT-CO1	64717.1	1.94574	0.122625	15.8674	1.07e-56	2.34e-54
ENSG00000147140	NONO	773.764	1.87751	0.118449	15.8509	1.39e-56	2.98e-54
ENSG00000149273	RPS3	3148.38	1.9604	0.124974	15.6864	1.87e-55	3.95e-53
ENSG00000006125	AP2B1	570.913	2.35009	0.150139	15.6528	3.18e-55	6.57e-53
ENSG00000145741	BTF3	1245.23	1.80447	0.116642	15.4701	5.52e-54	1.12e-51
ENSG00000167232	ZNF91	329.131	2.52034	0.164761	15.297	8.01e-53	1.59e-50
ENSG00000135486	HNRNPA1	1222.86	1.85904	0.121591	15.2893	9.01e-53	1.76e-50
ENSG00000210151	MT-TS1	568.184	2.72717	0.179268	15.2128	2.91e-52	5.58e-50
ENSG00000234741	GAS5	507.051	2.37746	0.157319	15.1123	1.34e-51	2.53e-49
ENSG00000148303	RPL7A	4547	1.76213	0.117248	15.0291	4.73e-51	8.77e-49
ENSG00000278828	HIST1H3H	212.484	-2.55414	0.169973	-15.0267	4.91e-51	8.94e-49
ENSG00000147403	RPL10	1356.28	1.91889	0.128854	14.8919	3.72e-50	6.66e-48
ENSG00000124635	HIST1H2BJ	117.96	-3.04454	0.204738	-14.8704	5.13e-50	9.04e-48
ENSG00000201098	RNY1	83.8438	-4.87537	0.328925	-14.8221	1.05e-49	1.83e-47
ENSG00000122026	RPL21	588.395	2.45907	0.165933	14.8196	1.09e-49	1.87e-47
ENSG00000118181	RPS25	1741	1.7717	0.120674	14.6817	8.44e-49	1.42e-46
ENSG00000274641	HIST1H2BO	135.072	-2.81946	0.193084	-14.6022	2.72e-48	4.49e-46
ENSG00000168028	RPSA	2389.73	1.97895	0.139478	14.1883	1.08e-45	1.76e-43
ENSG00000095951	HIVEP1	316.608	2.57623	0.183564	14.0345	9.58e-45	1.54e-42
ENSG00000021300	PLEKHB1	367.745	2.26365	0.162138	13.9612	2.69e-44	4.25e-42
ENSG00000163682	RPL9	722.409	1.87921	0.134718	13.9492	3.18e-44	4.95e-42
ENSG00000100129	EIF3L	428.756	2.08086	0.149661	13.9038	6e-44	9.22e-42
ENSG00000210140	MT-TC	160.943	4.03736	0.292791	13.7892	2.96e-43	4.48e-41
ENSG00000172757	CFL1	557.512	-1.64676	0.121475	-13.5564	7.26e-42	1.08e-39
ENSG00000145425	RPS3A	805.3	2.12677	0.157767	13.4805	2.04e-41	3e-39
ENSG00000150760	DOCK1	235.392	2.4832	0.185819	13.3635	9.88e-41	1.43e-38
ENSG00000144895	EIF2A	272.583	2.20592	0.165252	13.3488	1.2e-40	1.72e-38
ENSG00000209082	MT-TL1	410.208	2.67642	0.200542	13.3459	1.25e-40	1.77e-38
ENSG00000142937	RPS8	3783.12	1.78322	0.134018	13.3059	2.14e-40	2.96e-38
ENSG00000153395	LPCAT1	349.865	2.01701	0.151592	13.3055	2.15e-40	2.96e-38
ENSG00000147853	AK3	279.174	2.26774	0.170486	13.3016	2.27e-40	3.08e-38
ENSG00000198034	RPS4X	1647.59	1.55295	0.117395	13.2284	6.02e-40	8.08e-38
ENSG00000187398	LUZP2	289.316	2.25969	0.171207	13.1985	8.94e-40	1.19e-37
ENSG00000210127	MT-TA	169.557	3.64298	0.276877	13.1574	1.54e-39	2.02e-37
ENSG00000134419	RPS15A	577.016	1.85848	0.141582	13.1266	2.32e-39	3e-37
ENSG00000202538	RNU4-2	72.2422	-3.58474	0.275438	-13.0147	1.01e-38	1.29e-36
ENSG00000278540	ACACA	675.656	1.70859	0.131415	13.0015	1.2e-38	1.52e-36
ENSG00000089289	IGBP1	175.532	2.90299	0.22402	12.9586	2.1e-38	2.62e-36
ENSG00000072042	RDH11	603.203	1.58821	0.122608	12.9536	2.24e-38	2.77e-36
ENSG00000137876	RSL24D1	290.731	2.17278	0.170152	12.7696	2.42e-37	2.96e-35
ENSG00000106772	PRUNE2	1910.41	3.77509	0.295736	12.7651	2.57e-37	3.1e-35
ENSG00000196747	HIST1H2AI	162.12	-2.28425	0.179135	-12.7515	3.06e-37	3.65e-35
ENSG00000212907	MT-ND4L	8661.93	1.9221	0.150942	12.734	3.83e-37	4.52e-35
ENSG00000169891	REPS2	163.182	3.28107	0.258403	12.6975	6.11e-37	7.13e-35
ENSG00000065978	YBX1	1037.43	1.38802	0.109411	12.6863	7.04e-37	8.14e-35
ENSG00000138376	BARD1	322.015	1.95719	0.154735	12.6487	1.14e-36	1.3e-34
ENSG00000237550	RPL9P9	228.04	2.41513	0.191164	12.6338	1.37e-36	1.55e-34
ENSG00000113328	CCNG1	624.899	1.87621	0.148793	12.6096	1.87e-36	2.09e-34
ENSG00000108518	PFN1	508.321	-1.71133	0.13586	-12.5963	2.21e-36	2.45e-34
ENSG00000100380	ST13	424.206	1.68733	0.135755	12.4292	1.81e-35	1.99e-33
ENSG00000278705	HIST1H4B	169.019	-2.65521	0.216528	-12.2627	1.44e-34	1.56e-32
ENSG00000197903	HIST1H2BK	224.988	-1.81479	0.148572	-12.2149	2.59e-34	2.78e-32
ENSG00000152558	TMEM123	551.91	1.68151	0.137867	12.1966	3.24e-34	3.45e-32
ENSG00000198589	LRBA	524.074	1.76605	0.145524	12.1357	6.83e-34	7.19e-32
ENSG00000009307	CSDE1	1023.47	1.4043	0.116614	12.0423	2.13e-33	2.22e-31
ENSG00000205339	IPO7	570.039	1.57941	0.131532	12.0078	3.23e-33	3.34e-31
ENSG00000100316	RPL3	3729.37	1.45746	0.121403	12.0051	3.34e-33	3.42e-31
ENSG00000071794	HLTF	181.154	2.65118	0.223017	11.8878	1.37e-32	1.39e-30
ENSG00000177954	RPS27	1381.85	1.57539	0.132581	11.8824	1.46e-32	1.46e-30
ENSG00000087460	GNAS	1693.31	1.26556	0.106512	11.8818	1.47e-32	1.46e-30
ENSG00000170759	KIF5B	486.973	1.59159	0.134132	11.8658	1.78e-32	1.76e-30
ENSG00000169100	SLC25A6	2645.99	1.592	0.134583	11.8291	2.76e-32	2.7e-30
ENSG00000196531	NACA	1173	1.47673	0.125433	11.773	5.38e-32	5.2e-30
ENSG00000125257	ABCC4	632.378	1.55298	0.132061	11.7596	6.31e-32	6.05e-30
ENSG00000156467	UQCRB	436.552	1.57844	0.134607	11.7263	9.34e-32	8.89e-30
ENSG00000132507	EIF5A	414.577	-1.59344	0.136101	-11.7078	1.16e-31	1.1e-29
ENSG00000170017	ALCAM	162.96	2.4952	0.213329	11.6965	1.33e-31	1.24e-29
ENSG00000158406	HIST1H4H	223.304	-2.12513	0.182609	-11.6376	2.65e-31	2.46e-29
ENSG00000092841	MYL6	190.613	-1.82128	0.15708	-11.5946	4.39e-31	4.03e-29
ENSG00000196418	ZNF124	123.44	3.12392	0.269463	11.5931	4.47e-31	4.07e-29
ENSG00000101773	RBBP8	138.748	2.78442	0.241162	11.5458	7.75e-31	6.95e-29
ENSG00000108639	SYNGR2	505.427	-1.32251	0.114547	-11.5456	7.77e-31	6.95e-29
ENSG00000198380	GFPT1	189.876	2.21694	0.192028	11.5449	7.83e-31	6.95e-29
ENSG00000057608	GDI2	382.089	1.62597	0.141735	11.4719	1.83e-30	1.61e-28
ENSG00000126001	CEP250	181.118	2.38752	0.20828	11.463	2.02e-30	1.77e-28
ENSG00000197958	RPL12	1873.87	1.47689	0.129709	11.3862	4.9e-30	4.24e-28
ENSG00000154518	ATP5MC3	151.5	-2.04316	0.179537	-11.3801	5.25e-30	4.52e-28
ENSG00000135390	ATP5MC2	201.388	-1.77603	0.156562	-11.3439	7.95e-30	6.78e-28
ENSG00000174748	RPL15	2123.56	1.46932	0.129657	11.3324	9.07e-30	7.67e-28
ENSG00000075624	ACTB	2253.59	-1.18197	0.104366	-11.3252	9.85e-30	8.27e-28
ENSG00000127914	AKAP9	300.358	2.22552	0.196556	11.3226	1.01e-29	8.45e-28
ENSG00000198931	APRT	268.185	-1.75845	0.155431	-11.3133	1.13e-29	9.32e-28
ENSG00000175390	EIF3F	466.303	1.68035	0.148791	11.2934	1.42e-29	1.16e-27
ENSG00000156976	EIF4A2	359.954	1.61432	0.143171	11.2754	1.74e-29	1.41e-27
ENSG00000125691	RPL23	2620.4	1.31239	0.116891	11.2274	2.99e-29	2.42e-27
ENSG00000275395	FCGBP	101.476	4.10494	0.365944	11.2174	3.35e-29	2.69e-27
ENSG00000117410	ATP6V0B	168.023	-2.1113	0.188262	-11.2147	3.45e-29	2.75e-27
ENSG00000114942	EEF1B2	654.751	1.41284	0.12691	11.1326	8.7e-29	6.88e-27
ENSG00000198300	PEG3	388.453	1.70116	0.152977	11.1204	9.99e-29	7.83e-27
ENSG00000084754	HADHA	220.183	1.92497	0.173515	11.094	1.34e-28	1.04e-26
ENSG00000171490	RSL1D1	345.586	1.61024	0.145318	11.0808	1.56e-28	1.2e-26
ENSG00000263934	SNORD3A	91.8606	-2.98193	0.269275	-11.0739	1.68e-28	1.29e-26
ENSG00000164323	CFAP97	319.967	1.59201	0.145182	10.9656	5.59e-28	4.26e-26
ENSG00000186468	RPS23	1021.05	1.35387	0.12378	10.9377	7.61e-28	5.76e-26
ENSG00000119185	ITGB1BP1	162.74	2.36386	0.216378	10.9247	8.78e-28	6.6e-26
ENSG00000079841	RIMS1	154.247	2.33598	0.214701	10.8802	1.43e-27	1.07e-25
ENSG00000141424	SLC39A6	537.952	1.40073	0.12892	10.8651	1.69e-27	1.25e-25
ENSG00000196787	HIST1H2AG	194.201	-2.03641	0.187943	-10.8352	2.34e-27	1.73e-25
ENSG00000117450	PRDX1	196.069	-1.90767	0.176686	-10.797	3.56e-27	2.6e-25
ENSG00000110090	CPT1A	421.437	1.67965	0.155632	10.7925	3.74e-27	2.71e-25
ENSG00000164032	H2AFZ	349.025	-1.40017	0.129874	-10.781	4.23e-27	3.05e-25
ENSG00000042753	AP2S1	166.072	-1.81692	0.169187	-10.7392	6.66e-27	4.77e-25
ENSG00000182670	TTC3	623.174	1.54777	0.144845	10.6857	1.19e-26	8.45e-25
ENSG00000278637	HIST1H4A	58.9168	-2.88778	0.270397	-10.6798	1.27e-26	8.95e-25
ENSG00000186063	AIDA	395.813	1.42156	0.133198	10.6725	1.37e-26	9.61e-25
ENSG00000115677	HDLBP	1244.75	1.11569	0.104743	10.6517	1.71e-26	1.2e-24
ENSG00000276966	HIST1H4E	321.321	-1.86094	0.174756	-10.6488	1.77e-26	1.22e-24
ENSG00000153132	CLGN	192.976	1.93242	0.181561	10.6434	1.87e-26	1.29e-24
ENSG00000166165	CKB	770.757	-1.12307	0.105561	-10.639	1.96e-26	1.34e-24
ENSG00000177700	POLR2L	151.272	-2.07702	0.195256	-10.6374	2e-26	1.36e-24
ENSG00000108424	KPNB1	845.324	1.66129	0.15647	10.6173	2.48e-26	1.67e-24
ENSG00000269028	MTRNR2L12	638.032	2.06826	0.194822	10.6162	2.51e-26	1.68e-24
ENSG00000105373	NOP53	259.141	1.87189	0.17642	10.6104	2.67e-26	1.78e-24
ENSG00000065150	IPO5	401.45	1.58271	0.149416	10.5926	3.23e-26	2.14e-24
ENSG00000078177	N4BP2	106.467	3.02999	0.28896	10.4858	1e-25	6.62e-24
ENSG00000180596	HIST1H2BC	204.908	-1.67347	0.160155	-10.4491	1.48e-25	9.7e-24
ENSG00000273703	HIST1H2BM	60.7554	-2.95487	0.284235	-10.3959	2.59e-25	1.69e-23
ENSG00000138814	PPP3CA	1070.69	1.18875	0.114412	10.3901	2.75e-25	1.78e-23
ENSG00000138326	RPS24	2538.05	1.2874	0.123964	10.3853	2.89e-25	1.86e-23
ENSG00000096696	DSP	141.425	2.24609	0.216451	10.3769	3.16e-25	2.02e-23
ENSG00000014257	ACPP	106.469	2.82376	0.272743	10.3532	4.05e-25	2.57e-23
ENSG00000100568	VTI1B	245.469	1.69721	0.163938	10.3527	4.07e-25	2.57e-23
ENSG00000163584	RPL22L1	814.041	1.7102	0.166124	10.2948	7.44e-25	4.68e-23
ENSG00000197756	RPL37A	2622.7	1.38365	0.134495	10.2878	8e-25	5e-23
ENSG00000133318	RTN3	524.446	1.27534	0.124091	10.2775	8.91e-25	5.53e-23
ENSG00000080493	SLC4A4	241.837	1.83776	0.179253	10.2523	1.16e-24	7.14e-23
ENSG00000164237	CMBL	208.395	1.75732	0.171741	10.2323	1.42e-24	8.72e-23
ENSG00000136167	LCP1	505.108	1.385	0.136059	10.1794	2.45e-24	1.5e-22
ENSG00000142875	PRKACB	836.917	1.1056	0.108638	10.1769	2.51e-24	1.53e-22
ENSG00000229117	RPL41	2206.74	1.68143	0.165292	10.1725	2.63e-24	1.59e-22
ENSG00000139644	TMBIM6	1221.71	1.08193	0.106448	10.164	2.87e-24	1.72e-22
ENSG00000224078	SNHG14	1036.25	1.20872	0.119031	10.1547	3.16e-24	1.89e-22
ENSG00000164754	RAD21	364.855	1.70381	0.168737	10.0974	5.67e-24	3.37e-22
ENSG00000277224	HIST1H2BF	109.422	-2.16981	0.215222	-10.0817	6.66e-24	3.93e-22
ENSG00000106078	COBL	110.146	2.51479	0.250536	10.0376	1.04e-23	6.12e-22
ENSG00000274997	HIST1H2AH	108.204	-2.13514	0.213531	-9.99922	1.54e-23	8.97e-22
ENSG00000125868	DSTN	453.232	1.40823	0.141021	9.98596	1.76e-23	1.02e-21
ENSG00000108953	YWHAE	1656.39	1.15345	0.115533	9.98377	1.8e-23	1.04e-21
ENSG00000188846	RPL14	1466.17	1.17684	0.118053	9.96871	2.09e-23	1.2e-21
ENSG00000182899	RPL35A	1482.37	1.32429	0.132926	9.96257	2.22e-23	1.27e-21
ENSG00000188486	H2AFX	285.381	-1.43665	0.144235	-9.96051	2.27e-23	1.29e-21
ENSG00000184678	HIST2H2BE	260.494	-1.54509	0.155419	-9.94143	2.75e-23	1.55e-21
ENSG00000099800	TIMM13	180.3	-1.70569	0.171667	-9.93603	2.9e-23	1.63e-21
ENSG00000163191	S100A11	107.56	-2.08963	0.210533	-9.92543	3.23e-23	1.81e-21
ENSG00000269893	SNHG8	347.303	1.7836	0.179743	9.92307	3.3e-23	1.84e-21
ENSG00000182154	MRPL41	136.68	-1.91712	0.19339	-9.91319	3.65e-23	2.02e-21
ENSG00000150403	TMCO3	179.056	1.78316	0.180547	9.87644	5.27e-23	2.9e-21
ENSG00000138768	USO1	217.593	1.6544	0.167756	9.86195	6.09e-23	3.34e-21
ENSG00000100852	ARHGAP5	212.093	1.76069	0.179039	9.83411	8.03e-23	4.38e-21
ENSG00000186184	POLR1D	291.998	1.64001	0.167893	9.76824	1.54e-22	8.36e-21
ENSG00000114416	FXR1	186.641	1.76309	0.180883	9.74714	1.9e-22	1.02e-20
ENSG00000175756	AURKAIP1	141.923	-1.7544	0.180153	-9.73841	2.07e-22	1.11e-20
ENSG00000177694	NAALADL2	210.976	1.69442	0.174088	9.73315	2.18e-22	1.16e-20
ENSG00000145743	FBXL17	619.58	1.16651	0.119878	9.7308	2.23e-22	1.19e-20
ENSG00000166012	TAF1D	188.512	1.80995	0.186299	9.71526	2.6e-22	1.37e-20
ENSG00000200087	SNORA73B	64.4179	-3.36999	0.347087	-9.70935	2.75e-22	1.45e-20
ENSG00000101972	STAG2	236.757	1.54992	0.160263	9.6711	4e-22	2.1e-20
ENSG00000109475	RPL34	929.804	1.21242	0.125813	9.6367	5.6e-22	2.92e-20
ENSG00000142534	RPS11	2489.54	1.13562	0.117899	9.63212	5.85e-22	3.04e-20
ENSG00000173456	RNF26	108.808	-1.86138	0.193858	-9.60174	7.86e-22	4.06e-20
ENSG00000116649	SRM	298.868	-1.40945	0.147269	-9.57064	1.06e-21	5.46e-20
ENSG00000197858	GPAA1	150.266	-1.65435	0.172899	-9.56831	1.09e-21	5.56e-20
ENSG00000085719	CPNE3	394.178	1.66276	0.173852	9.56422	1.13e-21	5.76e-20
ENSG00000138430	OLA1	235.153	1.66519	0.174134	9.56268	1.15e-21	5.82e-20
ENSG00000159199	ATP5MC1	83.7497	-2.2414	0.235201	-9.52971	1.58e-21	7.96e-20
ENSG00000116251	RPL22	232.999	1.75046	0.183697	9.52904	1.59e-21	7.97e-20
ENSG00000126777	KTN1	319.229	1.38902	0.146594	9.47524	2.66e-21	1.33e-19
ENSG00000044115	CTNNA1	259.576	1.882	0.198732	9.47004	2.8e-21	1.39e-19
ENSG00000102893	PHKB	363.919	1.36616	0.144464	9.45675	3.18e-21	1.57e-19
ENSG00000092148	HECTD1	306.188	1.38861	0.146894	9.45312	3.29e-21	1.62e-19
ENSG00000185130	HIST1H2BL	99.3487	-2.15911	0.228465	-9.4505	3.37e-21	1.65e-19
ENSG00000101333	PLCB4	151.68	1.93909	0.205197	9.44986	3.39e-21	1.66e-19
ENSG00000176340	COX8A	124.696	-1.79132	0.19005	-9.42554	4.28e-21	2.08e-19
ENSG00000141367	CLTC	361.053	1.42742	0.151624	9.41421	4.77e-21	2.31e-19
ENSG00000210164	MT-TG	78.8054	4.60541	0.489795	9.40273	5.32e-21	2.56e-19
ENSG00000167815	PRDX2	180.439	-1.61354	0.171786	-9.39273	5.85e-21	2.8e-19
ENSG00000166200	COPS2	218.518	1.61183	0.17175	9.38477	6.31e-21	3.01e-19
ENSG00000189159	JPT1	233.788	-1.37445	0.147189	-9.338	9.82e-21	4.67e-19
ENSG00000083720	OXCT1	177.885	1.7435	0.186766	9.33524	1.01e-20	4.77e-19
ENSG00000131469	RPL27	1783	1.37911	0.147861	9.32704	1.09e-20	5.13e-19
ENSG00000144381	HSPD1	921.87	1.38065	0.14845	9.30046	1.4e-20	6.56e-19
ENSG00000171863	RPS7	586.083	1.2841	0.138227	9.28978	1.55e-20	7.22e-19
ENSG00000177565	TBL1XR1	773.352	1.02989	0.110892	9.2873	1.58e-20	7.36e-19
ENSG00000158373	HIST1H2BD	229.257	-1.49072	0.160613	-9.28146	1.67e-20	7.74e-19
ENSG00000170522	ELOVL6	139.844	1.89763	0.204588	9.27539	1.77e-20	8.16e-19
ENSG00000110651	CD81	266.736	-1.30154	0.140912	-9.23651	2.55e-20	1.17e-18
ENSG00000074695	LMAN1	392.071	1.23284	0.133515	9.23372	2.61e-20	1.2e-18
ENSG00000092439	TRPM7	249.589	1.55925	0.169439	9.20239	3.5e-20	1.59e-18
ENSG00000152818	UTRN	323.199	1.61891	0.176186	9.18864	3.98e-20	1.8e-18
ENSG00000203814	HIST2H2BF	113.303	-2.28028	0.248384	-9.18045	4.29e-20	1.94e-18
ENSG00000126267	COX6B1	167.393	-1.45761	0.158985	-9.16822	4.81e-20	2.16e-18
ENSG00000143162	CREG1	183.31	1.68648	0.184016	9.16489	4.96e-20	2.22e-18
ENSG00000210196	MT-TP	197.863	1.76353	0.192719	9.15077	5.65e-20	2.52e-18
ENSG00000123975	CKS2	79.3678	-2.41031	0.263607	-9.14357	6.04e-20	2.68e-18
ENSG00000046604	DSG2	434.118	1.22218	0.134162	9.1097	8.26e-20	3.65e-18
ENSG00000145734	BDP1	329.666	1.33258	0.146293	9.10897	8.32e-20	3.66e-18
ENSG00000081154	PCNP	273.763	1.45604	0.160362	9.07974	1.09e-19	4.77e-18
ENSG00000171222	SCAND1	94.5163	-1.87147	0.206303	-9.07144	1.17e-19	5.13e-18
ENSG00000117543	DPH5	101.996	2.20606	0.243484	9.06038	1.3e-19	5.66e-18
ENSG00000128849	CGNL1	86.0147	2.58912	0.286414	9.03977	1.57e-19	6.8e-18
ENSG00000023287	RB1CC1	147.615	1.72997	0.191828	9.01831	1.91e-19	8.24e-18
ENSG00000167747	C19orf48	465.681	-1.09757	0.121765	-9.01386	1.99e-19	8.55e-18
ENSG00000085224	ATRX	153.747	1.74039	0.19341	8.99843	2.29e-19	9.8e-18
ENSG00000131462	TUBG1	111.085	-1.82316	0.20286	-8.98724	2.54e-19	1.08e-17
ENSG00000100353	EIF3D	230.049	1.44923	0.161268	8.9865	2.55e-19	1.08e-17
ENSG00000128487	SPECC1	141.539	1.87462	0.208706	8.9821	2.66e-19	1.12e-17
ENSG00000141429	GALNT1	247.919	1.39986	0.156642	8.93673	4.01e-19	1.69e-17
ENSG00000244384	RN7SL359P	62.3136	-3.16011	0.353864	-8.93028	4.25e-19	1.78e-17
ENSG00000180817	PPA1	362.024	1.34174	0.150343	8.92457	4.47e-19	1.87e-17
ENSG00000198755	RPL10A	1343.5	1.0993	0.12322	8.92145	4.6e-19	1.92e-17
ENSG00000178719	GRINA	371.414	-1.14552	0.128546	-8.91136	5.04e-19	2.09e-17
ENSG00000104765	BNIP3L	165.775	1.60764	0.180955	8.88421	6.44e-19	2.66e-17
ENSG00000167775	CD320	96.0931	-1.81468	0.204432	-8.87667	6.89e-19	2.84e-17
ENSG00000012660	ELOVL5	788.967	1.03269	0.116433	8.86945	7.35e-19	3.02e-17
ENSG00000169083	AR	562.036	1.11255	0.125657	8.85386	8.45e-19	3.45e-17
ENSG00000215421	ZNF407	88.3243	2.53235	0.286149	8.84977	8.77e-19	3.57e-17
ENSG00000200795	RNU4-1	28.6898	-4.15362	0.470949	-8.81968	1.15e-18	4.65e-17
ENSG00000060138	YBX3	341.101	1.22905	0.139588	8.80486	1.31e-18	5.29e-17
ENSG00000171634	BPTF	195.64	1.57006	0.178648	8.78857	1.51e-18	6.1e-17
ENSG00000151150	ANK3	234.373	1.56951	0.179125	8.76206	1.92e-18	7.69e-17
ENSG00000143947	RPS27A	586.262	1.17686	0.134353	8.75941	1.96e-18	7.84e-17
ENSG00000198840	MT-ND3	3601.42	2.35137	0.270135	8.70442	3.19e-18	1.27e-16
ENSG00000089157	RPLP0	4067.72	1.01524	0.117112	8.66897	4.36e-18	1.73e-16
ENSG00000099624	ATP5F1D	188.171	-1.47051	0.170277	-8.63596	5.82e-18	2.3e-16
ENSG00000108528	SLC25A11	117.282	-1.702	0.197131	-8.63389	5.93e-18	2.33e-16
ENSG00000147649	MTDH	578.428	1.01278	0.117419	8.62535	6.39e-18	2.51e-16
ENSG00000141198	TOM1L1	132.099	2.0636	0.239459	8.61774	6.83e-18	2.67e-16
ENSG00000196586	MYO6	741.278	1.21374	0.141109	8.60142	7.87e-18	3.07e-16
ENSG00000164615	CAMLG	81.9932	2.29912	0.267391	8.59836	8.09e-18	3.14e-16
ENSG00000110917	MLEC	740.589	0.974484	0.113413	8.59235	8.52e-18	3.29e-16
ENSG00000204673	AKT1S1	169.869	-1.43649	0.167531	-8.57447	9.95e-18	3.82e-16
ENSG00000114650	SCAP	148.385	-1.46732	0.171128	-8.57442	9.96e-18	3.82e-16
ENSG00000168298	HIST1H1E	341.611	-1.12381	0.131853	-8.52323	1.55e-17	5.93e-16
ENSG00000066322	ELOVL1	101.303	-1.74898	0.205232	-8.52198	1.57e-17	5.98e-16
ENSG00000090013	BLVRB	100.608	-1.83405	0.215756	-8.50058	1.89e-17	7.16e-16
ENSG00000277791	PSMB3	64.0726	-2.04019	0.240241	-8.49229	2.03e-17	7.67e-16
ENSG00000164924	YWHAZ	691.806	1.00902	0.119087	8.47293	2.39e-17	9.02e-16
ENSG00000180879	SSR4	149.609	-1.59233	0.188087	-8.46591	2.54e-17	9.55e-16
ENSG00000159674	SPON2	1267.13	-0.89215	0.105443	-8.461	2.65e-17	9.93e-16
ENSG00000103363	ELOB	132.188	-1.60529	0.190098	-8.44452	3.05e-17	1.14e-15
ENSG00000140264	SERF2	336.07	-1.30857	0.155087	-8.43768	3.24e-17	1.2e-15
ENSG00000169689	CENPX	111.637	-1.79691	0.213358	-8.42203	3.7e-17	1.37e-15
ENSG00000106211	HSPB1	329.447	-1.38557	0.164528	-8.42147	3.72e-17	1.37e-15
ENSG00000198856	OSTC	231.227	1.45605	0.173095	8.41187	4.04e-17	1.48e-15
ENSG00000172340	SUCLG2	141.872	1.67341	0.199138	8.40331	4.34e-17	1.59e-15
ENSG00000253729	PRKDC	429.341	1.45088	0.172984	8.38734	4.97e-17	1.82e-15
ENSG00000139218	SCAF11	145.933	1.64746	0.196676	8.37652	5.45e-17	1.99e-15
ENSG00000134825	TMEM258	70.8662	-1.89056	0.226927	-8.33115	8.01e-17	2.91e-15
ENSG00000056097	ZFR	177.09	1.56363	0.187817	8.32527	8.41e-17	3.04e-15
ENSG00000184304	PRKD1	276.99	1.30985	0.157541	8.3143	9.23e-17	3.33e-15
ENSG00000099795	NDUFB7	79.3625	-1.87001	0.225692	-8.28567	1.17e-16	4.22e-15
ENSG00000116221	MRPL37	154.011	-1.3774	0.166305	-8.28236	1.21e-16	4.33e-15
ENSG00000118816	CCNI	1328.88	1.07113	0.129525	8.26968	1.34e-16	4.8e-15
ENSG00000137509	PRCP	106.082	2.05576	0.248705	8.26588	1.39e-16	4.93e-15
ENSG00000119684	MLH3	101.351	2.10755	0.254997	8.26501	1.4e-16	4.95e-15
ENSG00000273802	HIST1H2BG	68.3287	-2.03872	0.246988	-8.25433	1.53e-16	5.4e-15
ENSG00000184117	NIPSNAP1	314.729	1.21966	0.148606	8.20737	2.26e-16	7.97e-15
ENSG00000173113	TRMT112	126.527	-1.69581	0.206809	-8.19988	2.41e-16	8.45e-15
ENSG00000275379	HIST1H3I	51.682	-2.90783	0.355828	-8.17199	3.03e-16	1.06e-14
ENSG00000233822	HIST1H2BN	75.0153	-1.86368	0.22827	-8.16434	3.23e-16	1.13e-14
ENSG00000210184	MT-TS2	59.2077	3.51428	0.430974	8.15426	3.51e-16	1.22e-14
ENSG00000111530	CAND1	217.776	1.64785	0.202449	8.13955	3.97e-16	1.38e-14
ENSG00000124098	FAM210B	397.053	1.24018	0.152474	8.13367	4.16e-16	1.44e-14
ENSG00000128524	ATP6V1F	86.3107	-1.89863	0.23351	-8.1308	4.26e-16	1.47e-14
ENSG00000197728	RPS26	544.632	1.15492	0.142317	8.11515	4.85e-16	1.67e-14
ENSG00000109685	NSD2	390.815	1.11249	0.137155	8.11121	5.01e-16	1.72e-14
ENSG00000175063	UBE2C	46.4867	-2.28028	0.281871	-8.08983	5.97e-16	2.04e-14
ENSG00000155096	AZIN1	310.772	1.2243	0.151492	8.08157	6.39e-16	2.17e-14
ENSG00000115484	CCT4	173.991	1.46978	0.181984	8.07643	6.67e-16	2.26e-14
ENSG00000275714	HIST1H3A	47.5371	-2.83658	0.351361	-8.07313	6.85e-16	2.32e-14
ENSG00000127022	CANX	1038.96	1.22342	0.151687	8.06544	7.3e-16	2.46e-14
ENSG00000136068	FLNB	236.691	1.31676	0.1633	8.06345	7.42e-16	2.49e-14
ENSG00000110955	ATP5F1B	665.421	-0.992879	0.123152	-8.0622	7.49e-16	2.51e-14
ENSG00000124795	DEK	421.284	1.10109	0.136652	8.05763	7.78e-16	2.6e-14
ENSG00000119950	MXI1	87.4087	2.02336	0.251141	8.05668	7.84e-16	2.61e-14
ENSG00000130731	METTL26	99.0696	-1.78443	0.221875	-8.04251	8.8e-16	2.92e-14
ENSG00000202515	VTRNA1-3	21.9181	-4.28156	0.533067	-8.03193	9.6e-16	3.17e-14
ENSG00000179091	CYC1	152.284	-1.38452	0.172526	-8.02502	1.02e-15	3.35e-14
ENSG00000112378	PERP	315.418	1.16551	0.1453	8.02136	1.05e-15	3.44e-14
ENSG00000162368	CMPK1	325.876	1.20956	0.150835	8.0191	1.07e-15	3.49e-14
ENSG00000133872	SARAF	494.015	1.03078	0.12856	8.01788	1.08e-15	3.51e-14
ENSG00000134809	TIMM10	51.9916	-2.18041	0.271976	-8.01693	1.08e-15	3.53e-14
ENSG00000260032	NORAD	849.168	0.98344	0.122894	8.00238	1.22e-15	3.96e-14
ENSG00000228474	OST4	78.9729	-1.82603	0.228687	-7.98486	1.41e-15	4.55e-14
ENSG00000174917	C19orf70	65.8058	-2.09709	0.263567	-7.95658	1.77e-15	5.71e-14
ENSG00000084733	RAB10	396.046	1.03776	0.130525	7.9507	1.85e-15	5.97e-14
ENSG00000210100	MT-TI	61.9643	2.70029	0.339968	7.94279	1.98e-15	6.34e-14
ENSG00000165732	DDX21	323.534	1.24694	0.157122	7.9361	2.09e-15	6.66e-14
ENSG00000071082	RPL31	1393.9	1.08735	0.137015	7.93594	2.09e-15	6.66e-14
ENSG00000109572	CLCN3	446.408	1.16712	0.147078	7.93536	2.1e-15	6.67e-14
ENSG00000111640	GAPDH	1096.88	-0.841617	0.106171	-7.92701	2.24e-15	7.12e-14
ENSG00000153113	CAST	133.962	1.5436	0.194921	7.91908	2.39e-15	7.56e-14
ENSG00000114200	BCHE	60.1144	2.60907	0.32962	7.91539	2.46e-15	7.77e-14
ENSG00000147274	RBMX	169.061	1.50216	0.189975	7.90715	2.63e-15	8.27e-14
ENSG00000162623	TYW3	98.1865	1.99157	0.251971	7.90394	2.7e-15	8.47e-14
ENSG00000163939	PBRM1	152.12	1.53816	0.194637	7.9027	2.73e-15	8.53e-14
ENSG00000136868	SLC31A1	262.746	1.2146	0.153998	7.8871	3.09e-15	9.63e-14
ENSG00000065911	MTHFD2	324.206	1.1176	0.142532	7.84108	4.47e-15	1.39e-13
ENSG00000145494	NDUFS6	104.678	-1.58601	0.202557	-7.82991	4.88e-15	1.51e-13
ENSG00000138095	LRPPRC	174.175	1.42305	0.182273	7.80725	5.84e-15	1.8e-13
ENSG00000131558	EXOC4	93.5127	1.98898	0.255056	7.79821	6.28e-15	1.93e-13
ENSG00000005020	SKAP2	85.3986	2.07434	0.266493	7.78384	7.04e-15	2.16e-13
ENSG00000140463	BBS4	92.3679	1.98252	0.254739	7.78255	7.11e-15	2.18e-13
ENSG00000149212	SESN3	246.172	1.21521	0.156484	7.76572	8.12e-15	2.48e-13
ENSG00000167460	TPM4	226.579	1.28538	0.165616	7.7612	8.41e-15	2.56e-13
ENSG00000143819	EPHX1	140.621	-1.57547	0.203317	-7.74883	9.27e-15	2.82e-13
ENSG00000166734	CASC4	385.085	1.28539	0.165898	7.74808	9.33e-15	2.82e-13
ENSG00000114374	USP9Y	404.805	1.00787	0.130297	7.7352	1.03e-14	3.12e-13
ENSG00000110717	NDUFS8	112.222	-1.69469	0.220063	-7.70091	1.35e-14	4.07e-13
ENSG00000101350	KIF3B	259.343	1.21282	0.157541	7.69847	1.38e-14	4.13e-13
ENSG00000228716	DHFR	129.438	1.52285	0.198119	7.68656	1.51e-14	4.52e-13
ENSG00000183010	PYCR1	240.862	-1.11564	0.145458	-7.66986	1.72e-14	5.14e-13
ENSG00000123416	TUBA1B	205.196	-1.13231	0.147949	-7.65335	1.96e-14	5.83e-13
ENSG00000135387	CAPRIN1	366.065	1.07481	0.140741	7.63679	2.23e-14	6.61e-13
ENSG00000198087	CD2AP	193.831	1.28833	0.16883	7.63094	2.33e-14	6.9e-13
ENSG00000136628	EPRS	230.715	1.46345	0.191806	7.62985	2.35e-14	6.94e-13
ENSG00000112977	DAP	410.722	1.10752	0.145333	7.62055	2.53e-14	7.44e-13
ENSG00000241468	ATP5MF	76.3514	-1.68237	0.221029	-7.61153	2.71e-14	7.95e-13
ENSG00000074696	HACD3	295.329	1.2375	0.162632	7.60921	2.76e-14	8.08e-13
ENSG00000125534	PPDPF	590.697	-0.974298	0.128078	-7.60706	2.8e-14	8.19e-13
ENSG00000114391	RPL24	924.47	0.838777	0.110364	7.60012	2.96e-14	8.62e-13
ENSG00000237973	MTCO1P12	190.96	1.46683	0.193137	7.59475	3.08e-14	8.96e-13
ENSG00000197837	HIST4H4	54.0237	-2.1225	0.279498	-7.59399	3.1e-14	8.99e-13
ENSG00000011295	TTC19	141.795	1.49049	0.196526	7.58417	3.35e-14	9.67e-13
ENSG00000112514	CUTA	102.106	-1.59472	0.210559	-7.57378	3.63e-14	1.04e-12
ENSG00000126247	CAPNS1	308.121	-1.03859	0.137216	-7.56897	3.76e-14	1.08e-12
ENSG00000162910	MRPL55	34.8142	-2.58849	0.342264	-7.56287	3.94e-14	1.13e-12
ENSG00000162704	ARPC5	299.843	1.17929	0.155951	7.56191	3.97e-14	1.14e-12
ENSG00000126457	PRMT1	138.466	-1.44295	0.190844	-7.56085	4e-14	1.14e-12
ENSG00000135315	CEP162	85.1	9.07946	1.20169	7.55557	4.17e-14	1.19e-12
ENSG00000173540	GMPPB	64.1728	-1.8251	0.241659	-7.55239	4.27e-14	1.21e-12
ENSG00000185010	F8	45.8211	3.32806	0.440865	7.54894	4.39e-14	1.24e-12
ENSG00000064932	SBNO2	143.988	-1.29147	0.171145	-7.54605	4.49e-14	1.27e-12
ENSG00000050426	LETMD1	95.6238	1.73003	0.230204	7.51524	5.68e-14	1.6e-12
ENSG00000130175	PRKCSH	390.63	1.03945	0.138344	7.51347	5.76e-14	1.62e-12
ENSG00000145012	LPP	279.645	1.34435	0.179306	7.49752	6.5e-14	1.82e-12
ENSG00000151338	MIPOL1	94.0385	1.78603	0.238404	7.49159	6.8e-14	1.9e-12
ENSG00000111911	HINT3	173.919	1.42079	0.18968	7.49049	6.86e-14	1.91e-12
ENSG00000164346	NSA2	454.274	2.65163	0.354288	7.48441	7.19e-14	2e-12
ENSG00000130204	TOMM40	78.5139	-1.66895	0.223173	-7.47828	7.53e-14	2.09e-12
ENSG00000186298	PPP1CC	342.94	0.999746	0.133926	7.46491	8.34e-14	2.3e-12
ENSG00000063245	EPN1	255.957	-1.07717	0.144352	-7.4621	8.52e-14	2.35e-12
ENSG00000187164	SHTN1	115.625	1.66737	0.224047	7.44207	9.91e-14	2.72e-12
ENSG00000117318	ID3	19.5227	-3.59337	0.483459	-7.43262	1.06e-13	2.92e-12
ENSG00000158417	EIF5B	96.4063	1.83755	0.247311	7.43013	1.08e-13	2.97e-12
ENSG00000142864	SERBP1	610.369	0.887558	0.119473	7.42893	1.09e-13	2.98e-12
ENSG00000064726	BTBD1	191.128	1.28871	0.173475	7.42876	1.1e-13	2.98e-12
ENSG00000085832	EPS15	220.887	1.19127	0.16055	7.41992	1.17e-13	3.18e-12
ENSG00000121892	PDS5A	301.511	1.15598	0.156024	7.40896	1.27e-13	3.44e-12
ENSG00000184575	XPOT	658.344	0.970271	0.130964	7.40869	1.28e-13	3.44e-12
ENSG00000130725	UBE2M	153.298	-1.33836	0.180832	-7.40113	1.35e-13	3.64e-12
ENSG00000176871	WSB2	663.449	0.892519	0.120675	7.39604	1.4e-13	3.77e-12
ENSG00000197238	HIST1H4J	17.2196	-4.15887	0.562347	-7.39556	1.41e-13	3.77e-12
ENSG00000196205	EEF1A1P5	52.9692	3.17047	0.42895	7.39125	1.45e-13	3.88e-12
ENSG00000263740	RN7SL4P	69.3984	-2.18889	0.296142	-7.39136	1.45e-13	3.88e-12
ENSG00000105819	PMPCB	121.948	1.60672	0.217516	7.38664	1.51e-13	4.01e-12
ENSG00000108106	UBE2S	115.561	-1.40407	0.190168	-7.38332	1.54e-13	4.1e-12
ENSG00000107581	EIF3A	405.463	1.37242	0.185942	7.38087	1.57e-13	4.16e-12
ENSG00000166595	FAM96B	99.1974	-1.66732	0.226153	-7.37256	1.67e-13	4.42e-12
ENSG00000110422	HIPK3	180.209	1.32821	0.180297	7.36681	1.75e-13	4.6e-12
ENSG00000200312	RN7SKP255	35.6037	-2.88096	0.391233	-7.36379	1.79e-13	4.7e-12
ENSG00000278845	MRPL45	116.105	1.62411	0.220835	7.35443	1.92e-13	5.03e-12
ENSG00000180573	HIST1H2AC	179.954	-1.31702	0.179129	-7.35235	1.95e-13	5.09e-12
ENSG00000180488	MIGA1	92.7111	1.73845	0.23668	7.34514	2.06e-13	5.36e-12
ENSG00000084234	APLP2	478.445	1.1554	0.157349	7.34288	2.09e-13	5.44e-12
ENSG00000007080	CCDC124	145.484	-1.33637	0.182388	-7.32709	2.35e-13	6.11e-12
ENSG00000188229	TUBB4B	229.844	-1.45478	0.198784	-7.31837	2.51e-13	6.5e-12
ENSG00000139865	TTC6	81.3584	1.87141	0.255843	7.31466	2.58e-13	6.67e-12
ENSG00000177556	ATOX1	61.0531	-2.13436	0.292059	-7.30797	2.71e-13	6.99e-12
ENSG00000099341	PSMD8	241.14	-1.11652	0.152806	-7.3068	2.74e-13	7.03e-12
ENSG00000210176	MT-TH	51.7153	2.83076	0.387584	7.3036	2.8e-13	7.19e-12
ENSG00000129562	DAD1	110.025	-1.42432	0.195141	-7.29892	2.9e-13	7.42e-12
ENSG00000185842	DNAH14	47.9275	2.79135	0.382533	7.29702	2.94e-13	7.51e-12
ENSG00000184357	HIST1H1B	233.011	-1.19754	0.164268	-7.29017	3.1e-13	7.88e-12
ENSG00000185340	GAS2L1	66.2483	-1.6943	0.232421	-7.28979	3.1e-13	7.89e-12
ENSG00000128626	MRPS12	63.8925	-2.00292	0.274784	-7.28908	3.12e-13	7.91e-12
ENSG00000108523	RNF167	133.692	-1.30196	0.178727	-7.28466	3.22e-13	8.15e-12
ENSG00000127337	YEATS4	71.753	2.00679	0.275854	7.27482	3.47e-13	8.75e-12
ENSG00000125656	CLPP	108.389	-1.39821	0.192252	-7.27278	3.52e-13	8.86e-12
ENSG00000184743	ATL3	234.568	1.25399	0.172548	7.2675	3.66e-13	9.17e-12
ENSG00000168528	SERINC2	133.213	-1.30568	0.17966	-7.26748	3.66e-13	9.17e-12
ENSG00000153904	DDAH1	235.156	1.13625	0.156587	7.25637	3.98e-13	9.94e-12
ENSG00000233276	GPX1	328.995	-1.14844	0.158389	-7.25077	4.14e-13	1.03e-11
ENSG00000123106	CCDC91	49.4726	2.76557	0.381889	7.24181	4.43e-13	1.1e-11
ENSG00000111144	LTA4H	90.0691	1.88039	0.259989	7.2326	4.74e-13	1.18e-11
ENSG00000131747	TOP2A	105.561	1.70852	0.236483	7.22471	5.02e-13	1.24e-11
ENSG00000182551	ADI1	283.433	1.08095	0.149803	7.2158	5.36e-13	1.32e-11
ENSG00000108582	CPD	221.81	1.18766	0.165093	7.19391	6.3e-13	1.55e-11
ENSG00000106460	TMEM106B	105.687	1.64489	0.228971	7.18382	6.78e-13	1.67e-11
ENSG00000161970	RPL26	538.71	1.16541	0.162316	7.17986	6.98e-13	1.71e-11
ENSG00000100162	CENPM	38.4348	-2.30343	0.320967	-7.17655	7.15e-13	1.75e-11
ENSG00000128050	PAICS	505.752	0.883588	0.123242	7.16951	7.53e-13	1.84e-11
ENSG00000163482	STK36	99.8538	1.67883	0.234336	7.16421	7.82e-13	1.91e-11
ENSG00000144339	TMEFF2	292.313	1.19156	0.166475	7.15761	8.21e-13	2e-11
ENSG00000129925	TMEM8A	101.181	-1.60717	0.224568	-7.15674	8.26e-13	2e-11
ENSG00000100596	SPTLC2	102.68	1.59932	0.223841	7.14491	9.01e-13	2.18e-11
ENSG00000100075	SLC25A1	126.858	-1.3883	0.19445	-7.13962	9.36e-13	2.26e-11
ENSG00000177674	AGTRAP	138.639	-1.30218	0.182447	-7.1373	9.52e-13	2.29e-11
ENSG00000119705	SLIRP	71.5745	-1.68704	0.236635	-7.1293	1.01e-12	2.43e-11
ENSG00000210156	MT-TK	48.4698	3.20062	0.449363	7.12258	1.06e-12	2.54e-11
ENSG00000102119	EMD	75.3736	-1.65064	0.232011	-7.1145	1.12e-12	2.69e-11
ENSG00000168300	PCMTD1	72.3409	1.92697	0.270974	7.11128	1.15e-12	2.74e-11
ENSG00000100632	ERH	162.547	-1.19225	0.167662	-7.11103	1.15e-12	2.74e-11
ENSG00000082438	COBLL1	172.949	1.27449	0.179256	7.10984	1.16e-12	2.76e-11
ENSG00000183598	HIST2H3D	33.1446	-2.74798	0.386903	-7.10251	1.23e-12	2.91e-11
ENSG00000087088	BAX	38.24	-2.4154	0.340301	-7.09785	1.27e-12	3e-11
ENSG00000182220	ATP6AP2	114.765	1.54395	0.217709	7.09184	1.32e-12	3.13e-11
ENSG00000139168	ZCRB1	135.649	1.55977	0.220066	7.08773	1.36e-12	3.21e-11
ENSG00000239672	NME1	63.9559	-1.75337	0.24749	-7.08463	1.39e-12	3.28e-11
ENSG00000108179	PPIF	188.813	-1.11713	0.157716	-7.08315	1.41e-12	3.31e-11
ENSG00000154305	MIA3	262.228	1.09389	0.154535	7.0786	1.46e-12	3.41e-11
ENSG00000100591	AHSA1	131.748	-1.31957	0.18647	-7.07659	1.48e-12	3.45e-11
ENSG00000137955	RABGGTB	184.313	1.26438	0.179097	7.05974	1.67e-12	3.89e-11
ENSG00000210077	MT-TV	271.117	1.24554	0.176609	7.05254	1.76e-12	4.09e-11
ENSG00000173230	GOLGB1	238.918	1.31023	0.185924	7.0471	1.83e-12	4.24e-11
ENSG00000202354	RNY3	25.6599	-2.96407	0.421055	-7.03961	1.93e-12	4.46e-11
ENSG00000113048	MRPS27	299.103	1.08762	0.154625	7.0339	2.01e-12	4.64e-11
ENSG00000173473	SMARCC1	153.704	1.35475	0.19267	7.03144	2.04e-12	4.71e-11
ENSG00000107020	PLGRKT	120.539	1.60042	0.227644	7.03036	2.06e-12	4.74e-11
ENSG00000126067	PSMB2	106.713	-1.44049	0.205027	-7.02586	2.13e-12	4.89e-11
ENSG00000276903	HIST1H2AL	87.7652	-1.56709	0.223215	-7.02053	2.21e-12	5.06e-11
ENSG00000126581	BECN1	135.69	1.49346	0.212821	7.01742	2.26e-12	5.17e-11
ENSG00000168476	REEP4	56.3318	-1.92142	0.274361	-7.00325	2.5e-12	5.71e-11
ENSG00000132849	PATJ	117.956	1.59429	0.227774	6.99945	2.57e-12	5.85e-11
ENSG00000172869	DMXL1	155.997	1.33331	0.190544	6.99738	2.61e-12	5.92e-11
ENSG00000058668	ATP2B4	95.8646	1.61253	0.230527	6.99499	2.65e-12	6.01e-11
ENSG00000130332	LSM7	91.264	-1.40504	0.200871	-6.99476	2.66e-12	6.01e-11
ENSG00000164896	FASTK	70.0896	-1.66951	0.238723	-6.99354	2.68e-12	6.05e-11
ENSG00000166037	CEP57	60.5598	2.15807	0.308837	6.98772	2.79e-12	6.29e-11
ENSG00000093010	COMT	172.858	-1.18511	0.169718	-6.98283	2.89e-12	6.5e-11
ENSG00000073060	SCARB1	140.421	-1.23033	0.176745	-6.96106	3.38e-12	7.58e-11
ENSG00000105640	RPL18A	713.068	0.889146	0.127863	6.95392	3.55e-12	7.95e-11
ENSG00000170004	CHD3	377.064	0.986407	0.142043	6.94444	3.8e-12	8.49e-11
ENSG00000135052	GOLM1	519.481	0.871485	0.125509	6.94361	3.82e-12	8.52e-11
ENSG00000177595	PIDD1	22.6589	-2.95845	0.426495	-6.93667	4.01e-12	8.93e-11
ENSG00000169139	UBE2V2	190.188	1.20588	0.174204	6.92223	4.45e-12	9.87e-11
ENSG00000135446	CDK4	85.8012	-1.47412	0.213388	-6.90815	4.91e-12	1.09e-10
ENSG00000157214	STEAP2	1143.28	0.734678	0.106374	6.90654	4.97e-12	1.1e-10
ENSG00000233476	EEF1A1P6	47.4411	2.56748	0.372146	6.89911	5.23e-12	1.15e-10
ENSG00000129103	SUMF2	207.792	1.16482	0.169079	6.88919	5.61e-12	1.24e-10
ENSG00000141349	G6PC3	95.7636	-1.47597	0.214293	-6.88762	5.67e-12	1.25e-10
ENSG00000210174	MT-TR	50.4747	2.94043	0.427452	6.87898	6.03e-12	1.32e-10
ENSG00000111142	METAP2	181.666	1.18423	0.172179	6.87792	6.07e-12	1.33e-10
ENSG00000184076	UQCR10	98.7049	-1.49962	0.218218	-6.87213	6.32e-12	1.38e-10
ENSG00000224051	CPTP	64.3808	-1.69651	0.246934	-6.8703	6.41e-12	1.4e-10
ENSG00000170906	NDUFA3	67.6237	-1.71986	0.250661	-6.86128	6.82e-12	1.48e-10
ENSG00000165105	RASEF	199.699	1.17074	0.170703	6.85834	6.97e-12	1.51e-10
ENSG00000177697	CD151	117.584	-1.44503	0.211034	-6.8474	7.52e-12	1.63e-10
ENSG00000189221	MAOA	405.019	1.0149	0.148333	6.84205	7.81e-12	1.69e-10
ENSG00000203326	ZNF525	67.8127	1.95014	0.285156	6.83883	7.98e-12	1.72e-10
ENSG00000100300	TSPO	79.6472	-1.56115	0.228318	-6.83759	8.05e-12	1.73e-10
ENSG00000214160	ALG3	77.0809	-1.72332	0.252394	-6.82791	8.62e-12	1.85e-10
ENSG00000114573	ATP6V1A	145.133	1.3795	0.202592	6.80927	9.81e-12	2.1e-10
ENSG00000124767	GLO1	386.141	0.962332	0.141356	6.80786	9.91e-12	2.12e-10
ENSG00000102317	RBM3	380.587	0.907796	0.133438	6.80315	1.02e-11	2.18e-10
ENSG00000240869	RN7SL128P	41.2511	-2.18268	0.320783	-6.80423	1.02e-11	2.17e-10
ENSG00000210191	MT-TL2	49.6778	2.69827	0.396896	6.79843	1.06e-11	2.25e-10
ENSG00000109332	UBE2D3	413.271	0.969727	0.142705	6.79534	1.08e-11	2.29e-10
ENSG00000134755	DSC2	303.582	1.07568	0.158382	6.7917	1.11e-11	2.35e-10
ENSG00000062485	CS	411.924	0.882733	0.130129	6.78352	1.17e-11	2.48e-10
ENSG00000159069	FBXW5	179.346	-1.26851	0.187051	-6.7816	1.19e-11	2.51e-10
ENSG00000110367	DDX6	333.414	0.960528	0.141767	6.77538	1.24e-11	2.61e-10
ENSG00000179912	R3HDM2	92.9674	1.60876	0.237484	6.7742	1.25e-11	2.63e-10
ENSG00000233927	RPS28	417.114	-1.11212	0.16453	-6.75938	1.39e-11	2.91e-10
ENSG00000143337	TOR1AIP1	91.4414	1.60719	0.237878	6.75637	1.41e-11	2.96e-10
ENSG00000155906	RMND1	39.9449	2.81661	0.417105	6.75275	1.45e-11	3.03e-10
ENSG00000167900	TK1	98.1779	-1.65549	0.245197	-6.75169	1.46e-11	3.05e-10
ENSG00000008952	SEC62	186.883	1.1653	0.172801	6.74363	1.54e-11	3.22e-10
ENSG00000148334	PTGES2	107.181	-1.29479	0.19255	-6.72445	1.76e-11	3.66e-10
ENSG00000136877	FPGS	74.2515	-1.4552	0.216686	-6.71573	1.87e-11	3.88e-10
ENSG00000104852	SNRNP70	112.498	-1.29184	0.192558	-6.70883	1.96e-11	4.06e-10
ENSG00000175221	MED16	81.7017	-1.53056	0.228347	-6.70278	2.04e-11	4.23e-10
ENSG00000143149	ALDH9A1	128.244	1.41112	0.210779	6.69476	2.16e-11	4.46e-10
ENSG00000125977	EIF2S2	221.716	1.11387	0.166499	6.68997	2.23e-11	4.59e-10
ENSG00000004059	ARF5	99.8653	-1.31842	0.197081	-6.68978	2.24e-11	4.59e-10
ENSG00000170035	UBE2E3	677.327	3.76595	0.563122	6.68763	2.27e-11	4.65e-10
ENSG00000112787	FBRSL1	99.4786	-1.35235	0.202233	-6.68709	2.28e-11	4.66e-10
ENSG00000150093	ITGB1	388.122	0.909229	0.136094	6.68086	2.38e-11	4.85e-10
ENSG00000170144	HNRNPA3	226.788	1.06966	0.160161	6.67863	2.41e-11	4.92e-10
ENSG00000196914	ARHGEF12	327.105	1.0687	0.160077	6.67618	2.45e-11	4.99e-10
ENSG00000069275	NUCKS1	758.101	0.802327	0.120375	6.6652	2.64e-11	5.36e-10
ENSG00000132646	PCNA	126.659	-1.21663	0.182526	-6.66548	2.64e-11	5.36e-10
ENSG00000242485	MRPL20	138.451	-1.21347	0.182187	-6.66059	2.73e-11	5.52e-10
ENSG00000167553	TUBA1C	83.0828	-1.45227	0.218149	-6.65724	2.79e-11	5.64e-10
ENSG00000136699	SMPD4	101.659	-1.29917	0.195441	-6.64741	2.98e-11	6.01e-10
ENSG00000089006	SNX5	205.598	1.13235	0.170351	6.64714	2.99e-11	6.01e-10
ENSG00000163807	KIAA1143	86.1204	1.75143	0.263571	6.64502	3.03e-11	6.09e-10
ENSG00000131473	ACLY	338.482	1.1279	0.169786	6.64306	3.07e-11	6.16e-10
ENSG00000136824	SMC2	84.2977	1.59618	0.240434	6.63873	3.16e-11	6.33e-10
ENSG00000115286	NDUFS7	32.8379	-2.19071	0.33005	-6.6375	3.19e-11	6.37e-10
ENSG00000168615	ADAM9	608.306	0.830752	0.125326	6.62873	3.39e-11	6.75e-10
ENSG00000166823	MESP1	34.3394	-2.31727	0.349805	-6.62447	3.48e-11	6.94e-10
ENSG00000169221	TBC1D10B	77.8464	-1.45629	0.219853	-6.62392	3.5e-11	6.95e-10
ENSG00000182087	TMEM259	121.645	-1.22506	0.185037	-6.62061	3.58e-11	7.09e-10
ENSG00000110013	SIAE	80.1131	1.69314	0.256167	6.60953	3.86e-11	7.63e-10
ENSG00000198258	UBL5	108.503	-1.55008	0.234645	-6.60608	3.95e-11	7.8e-10
ENSG00000142507	PSMB6	76.4123	-1.6008	0.24259	-6.5988	4.14e-11	8.17e-10
ENSG00000197070	ARRDC1	56.4033	-1.67888	0.254687	-6.59193	4.34e-11	8.54e-10
ENSG00000140983	RHOT2	56.1574	-1.69444	0.257491	-6.58059	4.69e-11	9.21e-10
ENSG00000266412	NCOA4	184.678	1.18387	0.179949	6.57892	4.74e-11	9.29e-10
ENSG00000185043	CIB1	66.3139	-1.57053	0.238727	-6.57876	4.74e-11	9.29e-10
ENSG00000175634	RPS6KB2	84.0441	-1.43616	0.218355	-6.57719	4.79e-11	9.37e-10
ENSG00000188352	FOCAD	114.952	1.4291	0.217389	6.57393	4.9e-11	9.52e-10
ENSG00000054118	THRAP3	172.076	1.21666	0.185071	6.57403	4.9e-11	9.52e-10
ENSG00000126261	UBA2	78.5623	1.78544	0.271602	6.57375	4.91e-11	9.52e-10
ENSG00000140443	IGF1R	114.066	-1.35156	0.205603	-6.57364	4.91e-11	9.52e-10
ENSG00000198839	ZNF277	43.4296	2.49403	0.380195	6.55989	5.38e-11	1.04e-09
ENSG00000264169	RN7SL665P	34.8339	-2.24579	0.342541	-6.55626	5.52e-11	1.07e-09
ENSG00000187446	CHP1	431.532	0.863182	0.132008	6.53885	6.2e-11	1.2e-09
ENSG00000075415	SLC25A3	591.354	0.827498	0.126668	6.53282	6.45e-11	1.24e-09
ENSG00000125148	MT2A	89.654	-1.51838	0.23254	-6.52954	6.6e-11	1.27e-09
ENSG00000198162	MAN1A2	171.525	1.13125	0.173664	6.51402	7.32e-11	1.4e-09
ENSG00000169180	XPO6	229.506	-0.957344	0.147002	-6.51247	7.39e-11	1.42e-09
ENSG00000006468	ETV1	197.703	1.07856	0.165949	6.49937	8.07e-11	1.54e-09
ENSG00000126653	NSRP1	71.957	1.71384	0.263722	6.49866	8.1e-11	1.55e-09
ENSG00000136908	DPM2	56.8957	-1.65241	0.254337	-6.49695	8.2e-11	1.56e-09
ENSG00000169976	SF3B5	105.024	-1.28139	0.197362	-6.4926	8.44e-11	1.6e-09
ENSG00000147224	PRPS1	122.005	-1.15703	0.178413	-6.48512	8.87e-11	1.68e-09
ENSG00000121774	KHDRBS1	185.364	1.13211	0.174639	6.48259	9.02e-11	1.71e-09
ENSG00000015171	ZMYND11	151.086	1.18529	0.182916	6.47994	9.18e-11	1.74e-09
ENSG00000125834	STK35	94.504	-1.32346	0.204274	-6.47883	9.24e-11	1.75e-09
ENSG00000008838	MED24	71.0035	-1.47716	0.228056	-6.47718	9.35e-11	1.76e-09
ENSG00000159720	ATP6V0D1	100.366	-1.32122	0.204011	-6.47625	9.4e-11	1.77e-09
ENSG00000184897	H1FX	88.6396	-1.3848	0.214066	-6.46906	9.86e-11	1.85e-09
ENSG00000169710	FASN	1097.53	0.823229	0.127268	6.46845	9.9e-11	1.86e-09
ENSG00000115415	STAT1	72.0321	1.69242	0.261796	6.46465	1.02e-10	1.9e-09
ENSG00000167085	PHB	95.071	-1.31423	0.203525	-6.45733	1.07e-10	1.99e-09
ENSG00000172469	MANEA	180.398	1.1168	0.173139	6.45035	1.12e-10	2.08e-09
ENSG00000141522	ARHGDIA	242.574	-0.939605	0.145675	-6.45	1.12e-10	2.08e-09
ENSG00000162819	BROX	233.751	1.02786	0.159386	6.44883	1.13e-10	2.1e-09
ENSG00000172663	TMEM134	101.057	-1.38278	0.214436	-6.44844	1.13e-10	2.1e-09
ENSG00000039068	CDH1	427.42	1.07168	0.166289	6.44467	1.16e-10	2.15e-09
ENSG00000004779	NDUFAB1	85.8801	-1.38449	0.215071	-6.43734	1.22e-10	2.25e-09
ENSG00000125844	RRBP1	101.89	1.69961	0.264077	6.43604	1.23e-10	2.26e-09
ENSG00000071537	SEL1L	163.572	1.16813	0.181535	6.4347	1.24e-10	2.28e-09
ENSG00000161921	CXCL16	50.1167	-1.75294	0.272537	-6.43194	1.26e-10	2.32e-09
ENSG00000116209	TMEM59	171.233	1.15258	0.179322	6.42743	1.3e-10	2.38e-09
ENSG00000168268	NT5DC2	129.755	-1.40581	0.218925	-6.42143	1.35e-10	2.48e-09
ENSG00000072133	RPS6KA6	98.436	1.42822	0.22259	6.41637	1.4e-10	2.55e-09
ENSG00000089693	MLF2	328.057	-0.891331	0.138925	-6.41594	1.4e-10	2.56e-09
ENSG00000181019	NQO1	71.1795	-1.61921	0.252411	-6.41497	1.41e-10	2.57e-09
ENSG00000085365	SCAMP1	216.246	1.12171	0.174977	6.4106	1.45e-10	2.64e-09
ENSG00000140740	UQCRC2	227.755	0.980313	0.152913	6.41091	1.45e-10	2.63e-09
ENSG00000156261	CCT8	316.911	0.917224	0.143159	6.40704	1.48e-10	2.69e-09
ENSG00000136731	UGGT1	141.343	1.3095	0.204549	6.40187	1.53e-10	2.78e-09
ENSG00000187325	TAF9B	110.68	1.35402	0.211546	6.40059	1.55e-10	2.8e-09
ENSG00000100345	MYH9	499.042	1.15377	0.180257	6.40068	1.55e-10	2.8e-09
ENSG00000169738	DCXR	178.774	-1.09049	0.170387	-6.4001	1.55e-10	2.8e-09
ENSG00000163527	STT3B	314.507	0.918444	0.14374	6.38962	1.66e-10	2.99e-09
ENSG00000154174	TOMM70	143.945	1.24581	0.195124	6.38473	1.72e-10	3.09e-09
ENSG00000166562	SEC11C	237.503	1.09802	0.172007	6.38357	1.73e-10	3.1e-09
ENSG00000136718	IMP4	77.3085	-1.45913	0.228639	-6.38181	1.75e-10	3.13e-09
ENSG00000103260	METRN	103.327	-1.236	0.193802	-6.37766	1.8e-10	3.22e-09
ENSG00000174197	MGA	124.583	1.41932	0.222682	6.37376	1.84e-10	3.29e-09
ENSG00000179950	PUF60	132.962	-1.2422	0.194873	-6.37443	1.84e-10	3.28e-09
ENSG00000175198	PCCA	40.796	2.39653	0.376096	6.37211	1.86e-10	3.32e-09
ENSG00000137288	UQCC2	109.749	-1.32257	0.207585	-6.37123	1.88e-10	3.33e-09
ENSG00000165169	DYNLT3	62.0068	1.82067	0.286537	6.35406	2.1e-10	3.72e-09
ENSG00000105677	TMEM147	93.0247	-1.46514	0.230714	-6.35044	2.15e-10	3.8e-09
ENSG00000182544	MFSD5	28.7652	-2.41032	0.37959	-6.3498	2.16e-10	3.81e-09
ENSG00000198900	TOP1	139.647	1.38363	0.217995	6.34704	2.2e-10	3.87e-09
ENSG00000122565	CBX3	253.038	0.997886	0.157363	6.34131	2.28e-10	4.01e-09
ENSG00000124214	STAU1	185.008	1.14512	0.180764	6.33491	2.37e-10	4.18e-09
ENSG00000198408	MGEA5	136.029	1.33291	0.210521	6.33146	2.43e-10	4.26e-09
ENSG00000025293	PHF20	117.466	1.30619	0.206595	6.3225	2.57e-10	4.51e-09
ENSG00000125901	MRPS26	112.503	-1.20164	0.190108	-6.32081	2.6e-10	4.55e-09
ENSG00000197157	SND1	215.528	1.29554	0.205183	6.31407	2.72e-10	4.75e-09
ENSG00000169504	CLIC4	167.914	1.12809	0.178839	6.30783	2.83e-10	4.94e-09
ENSG00000047410	TPR	82.5458	1.55138	0.246094	6.30399	2.9e-10	5.05e-09
ENSG00000151239	TWF1	142.721	1.19457	0.189512	6.30342	2.91e-10	5.06e-09
ENSG00000063241	ISOC2	85.16	-1.30219	0.206624	-6.30222	2.93e-10	5.09e-09
ENSG00000129083	COPB1	128.22	1.38514	0.21983	6.30093	2.96e-10	5.13e-09
ENSG00000145833	DDX46	79.9756	1.60982	0.255916	6.29044	3.17e-10	5.48e-09
ENSG00000100528	CNIH1	239.225	1.00377	0.159661	6.28693	3.24e-10	5.59e-09
ENSG00000104413	ESRP1	84.6143	1.55121	0.246933	6.28192	3.34e-10	5.77e-09
ENSG00000115307	AUP1	71.974	-1.39704	0.222494	-6.27902	3.41e-10	5.87e-09
ENSG00000183048	SLC25A10	69.1541	-1.56063	0.248644	-6.27658	3.46e-10	5.95e-09
ENSG00000146701	MDH2	213.656	-0.94493	0.150568	-6.27576	3.48e-10	5.96e-09
ENSG00000008513	ST3GAL1	309.295	-0.969161	0.154428	-6.27582	3.48e-10	5.96e-09
ENSG00000148154	UGCG	66.4703	1.71571	0.273403	6.27538	3.49e-10	5.97e-09
ENSG00000122218	COPA	164.568	1.45471	0.231872	6.27378	3.52e-10	6.02e-09
ENSG00000168653	NDUFS5	180.702	-0.970623	0.154781	-6.27095	3.59e-10	6.12e-09
ENSG00000122952	ZWINT	102.459	-1.28488	0.205042	-6.26641	3.69e-10	6.29e-09
ENSG00000111913	RIPOR2	87.5116	1.50024	0.240057	6.24952	4.12e-10	7e-09
ENSG00000180667	YOD1	36.098	-1.88984	0.302814	-6.24093	4.35e-10	7.38e-09
ENSG00000136144	RCBTB1	116.248	1.30452	0.209172	6.23657	4.47e-10	7.58e-09
ENSG00000127824	TUBA4A	54.2176	-1.69114	0.271371	-6.23182	4.61e-10	7.8e-09
ENSG00000104067	TJP1	268.663	0.953498	0.153092	6.22825	4.72e-10	7.97e-09
ENSG00000227345	PARG	60.7731	1.8506	0.297162	6.22758	4.74e-10	7.99e-09
ENSG00000184990	SIVA1	70.0297	-1.70825	0.274647	-6.21982	4.98e-10	8.38e-09
ENSG00000137601	NEK1	52.5207	1.99077	0.320086	6.21948	4.99e-10	8.39e-09
ENSG00000182117	NOP10	75.0668	-1.65431	0.266074	-6.21749	5.05e-10	8.48e-09
ENSG00000142188	TMEM50B	111.869	1.35068	0.217265	6.21673	5.08e-10	8.51e-09
ENSG00000140575	IQGAP1	62.684	1.85067	0.29803	6.20967	5.31e-10	8.89e-09
ENSG00000080503	SMARCA2	80.0453	1.58722	0.255689	6.20763	5.38e-10	8.99e-09
ENSG00000260035	AC051619.8	12.8917	-5.16586	0.832668	-6.20398	5.51e-10	9.19e-09
ENSG00000196313	POM121	75.8095	-1.36693	0.220368	-6.20293	5.54e-10	9.23e-09
ENSG00000070081	NUCB2	91.6585	1.52561	0.245987	6.20198	5.58e-10	9.28e-09
ENSG00000185085	INTS5	44.7196	-1.77666	0.286805	-6.19467	5.84e-10	9.7e-09
ENSG00000101752	MIB1	79.7661	1.58868	0.256467	6.19449	5.85e-10	9.7e-09
ENSG00000175582	RAB6A	237.578	0.959804	0.155023	6.19137	5.96e-10	9.88e-09
ENSG00000179348	GATA2	196.81	-1.09712	0.177339	-6.18657	6.15e-10	1.02e-08
ENSG00000163069	SGCB	86.9883	1.73747	0.280853	6.18639	6.16e-10	1.02e-08
ENSG00000152234	ATP5F1A	623.688	0.807293	0.130566	6.18303	6.29e-10	1.04e-08
ENSG00000141279	NPEPPS	126.266	1.31831	0.213406	6.1775	6.51e-10	1.07e-08
ENSG00000107625	DDX50	65.454	1.73133	0.280496	6.17241	6.73e-10	1.11e-08
ENSG00000155959	VBP1	136.336	1.18129	0.191425	6.17102	6.79e-10	1.11e-08
ENSG00000166275	BORCS7	55.3746	2.0393	0.330709	6.16645	6.98e-10	1.14e-08
ENSG00000047849	MAP4	362.604	1.04547	0.169555	6.16595	7.01e-10	1.15e-08
ENSG00000131475	VPS25	77.2408	-1.5278	0.247874	-6.16364	7.11e-10	1.16e-08
ENSG00000149923	PPP4C	115.832	-1.22609	0.199062	-6.15931	7.31e-10	1.19e-08
ENSG00000167325	RRM1	108.436	1.37636	0.223471	6.159	7.32e-10	1.19e-08
ENSG00000151726	ACSL1	352.194	0.912781	0.148585	6.14315	8.09e-10	1.32e-08
ENSG00000198131	ZNF544	115.311	1.33105	0.216714	6.14197	8.15e-10	1.32e-08
ENSG00000115310	RTN4	310.832	0.887836	0.144552	6.14199	8.15e-10	1.32e-08
ENSG00000101079	NDRG3	129.579	1.19165	0.194203	6.13614	8.46e-10	1.37e-08
ENSG00000017260	ATP2C1	141.623	1.15235	0.187831	6.13506	8.51e-10	1.37e-08
ENSG00000078369	GNB1	826.208	0.646255	0.10534	6.13491	8.52e-10	1.37e-08
ENSG00000249264	EEF1A1P9	29.2972	3.25587	0.531087	6.13057	8.76e-10	1.41e-08
ENSG00000072501	SMC1A	162.717	1.20508	0.196601	6.12956	8.81e-10	1.42e-08
ENSG00000108344	PSMD3	156.024	-1.21887	0.198916	-6.12759	8.92e-10	1.43e-08
ENSG00000114904	NEK4	149.767	1.17883	0.192446	6.12549	9.04e-10	1.45e-08
ENSG00000088986	DYNLL1	122.114	-1.3633	0.222636	-6.12345	9.16e-10	1.47e-08
ENSG00000130005	GAMT	138.765	-1.11282	0.181884	-6.11828	9.46e-10	1.51e-08
ENSG00000164086	DUSP7	39.6107	-1.87538	0.306527	-6.11816	9.47e-10	1.51e-08
ENSG00000211459	MT-RNR1	836461	0.845719	0.138295	6.11533	9.64e-10	1.54e-08
ENSG00000225031	EIF4BP7	28.8587	3.40483	0.557769	6.10438	1.03e-09	1.64e-08
ENSG00000103994	ZNF106	147.956	1.16195	0.190327	6.10501	1.03e-09	1.64e-08
ENSG00000102910	LONP2	149.972	1.10256	0.180662	6.10289	1.04e-09	1.65e-08
ENSG00000117620	SLC35A3	93.5205	1.4177	0.23236	6.10129	1.05e-09	1.67e-08
ENSG00000276368	HIST1H2AJ	55.0845	-1.55368	0.255003	-6.09279	1.11e-09	1.76e-08
ENSG00000110108	TMEM109	138.784	-1.06722	0.175201	-6.09141	1.12e-09	1.77e-08
ENSG00000231500	RPS18	2947.18	0.770003	0.126466	6.08863	1.14e-09	1.8e-08
ENSG00000166228	PCBD1	152.403	-1.13195	0.185959	-6.08712	1.15e-09	1.81e-08
ENSG00000130193	THEM6	102.516	-1.26583	0.207963	-6.08678	1.15e-09	1.81e-08
ENSG00000077232	DNAJC10	179.256	1.12182	0.184366	6.08474	1.17e-09	1.83e-08
ENSG00000144366	GULP1	445.122	0.75373	0.123899	6.08342	1.18e-09	1.85e-08
ENSG00000189143	CLDN4	158.543	-1.04498	0.171786	-6.08303	1.18e-09	1.85e-08
ENSG00000277075	HIST1H2AE	67.6775	-1.5525	0.255223	-6.08293	1.18e-09	1.85e-08
ENSG00000158615	PPP1R15B	166.628	-0.973463	0.160227	-6.07552	1.24e-09	1.93e-08
ENSG00000160932	LY6E	82.7544	-1.36374	0.224651	-6.07048	1.28e-09	1.99e-08
ENSG00000103005	USB1	74.2076	-1.35207	0.222964	-6.06407	1.33e-09	2.07e-08
ENSG00000135549	PKIB	49.2337	1.98545	0.327699	6.05876	1.37e-09	2.13e-08
ENSG00000131188	PRR7	50.9309	-1.61456	0.266452	-6.05948	1.37e-09	2.12e-08
ENSG00000085063	CD59	85.5784	1.59232	0.26287	6.05745	1.38e-09	2.14e-08
ENSG00000181192	DHTKD1	84.7512	1.47522	0.24359	6.05614	1.39e-09	2.16e-08
ENSG00000116521	SCAMP3	92.0675	-1.37016	0.22637	-6.05277	1.42e-09	2.2e-08
ENSG00000198858	R3HDM4	70.2125	-1.35647	0.224509	-6.04195	1.52e-09	2.35e-08
ENSG00000163634	THOC7	102.338	1.43438	0.237455	6.04065	1.53e-09	2.37e-08
ENSG00000198563	DDX39B	47.2107	-1.7187	0.284609	-6.0388	1.55e-09	2.39e-08
ENSG00000101166	PRELID3B	322.061	0.944428	0.156464	6.03606	1.58e-09	2.43e-08
ENSG00000136156	ITM2B	212.717	1.14108	0.189085	6.03474	1.59e-09	2.44e-08
ENSG00000140526	ABHD2	1219.1	0.808703	0.134081	6.03144	1.63e-09	2.49e-08
ENSG00000198171	DDRGK1	74.6135	-1.37997	0.228859	-6.02976	1.64e-09	2.51e-08
ENSG00000168385	2020-09-02	344.311	0.827677	0.13734	6.02649	1.68e-09	2.56e-08
ENSG00000170348	TMED10	677.604	0.70157	0.116499	6.02209	1.72e-09	2.63e-08
ENSG00000179958	DCTPP1	73.6726	-1.33217	0.22139	-6.0173	1.77e-09	2.7e-08
ENSG00000130165	ELOF1	53.1309	-1.73044	0.287616	-6.01651	1.78e-09	2.71e-08
ENSG00000126945	HNRNPH2	84.4262	1.55073	0.25846	5.9999	1.97e-09	3e-08
ENSG00000142089	IFITM3	43.9582	-1.79631	0.299437	-5.99896	1.99e-09	3.01e-08
ENSG00000145919	BOD1	78.7028	1.51157	0.252206	5.99339	2.06e-09	3.11e-08
ENSG00000130299	GTPBP3	30.8509	-2.16866	0.362145	-5.98838	2.12e-09	3.21e-08
ENSG00000187240	DYNC2H1	51.9405	2.08451	0.34839	5.98326	2.19e-09	3.3e-08
ENSG00000142192	APP	305.755	0.932584	0.155862	5.98341	2.19e-09	3.3e-08
ENSG00000070214	SLC44A1	161.925	1.08048	0.180666	5.98056	2.22e-09	3.35e-08
ENSG00000136521	NDUFB5	130.393	1.17551	0.196704	5.97604	2.29e-09	3.44e-08
ENSG00000099250	NRP1	232.489	0.95909	0.160517	5.97502	2.3e-09	3.46e-08
ENSG00000119383	PTPA	281.704	-0.819467	0.137178	-5.97374	2.32e-09	3.48e-08
ENSG00000175727	MLXIP	134.443	-1.12223	0.187896	-5.9726	2.33e-09	3.5e-08
ENSG00000149084	HSD17B12	66.1871	1.65449	0.277149	5.96966	2.38e-09	3.56e-08
ENSG00000281591	DBET	115.361	-1.1236	0.188272	-5.96796	2.4e-09	3.59e-08
ENSG00000130669	PAK4	233.278	-0.936683	0.156974	-5.96711	2.41e-09	3.6e-08
ENSG00000160688	FLAD1	49.616	-1.61114	0.269998	-5.96723	2.41e-09	3.6e-08
ENSG00000135940	COX5B	109.803	-1.26197	0.211578	-5.96453	2.45e-09	3.65e-08
ENSG00000141458	NPC1	72.3317	-1.4859	0.249106	-5.96492	2.45e-09	3.64e-08
ENSG00000169019	COMMD8	47.4013	2.05086	0.343947	5.9627	2.48e-09	3.68e-08
ENSG00000126768	TIMM17B	43.3261	-1.78428	0.299829	-5.95098	2.67e-09	3.95e-08
ENSG00000103197	TSC2	98.0086	-1.21095	0.203673	-5.94553	2.76e-09	4.08e-08
ENSG00000011260	UTP18	73.9608	1.61434	0.271568	5.94451	2.77e-09	4.09e-08
ENSG00000199568	RNU5A-1	7.39813	-7.04133	1.18445	-5.94479	2.77e-09	4.09e-08
ENSG00000261236	BOP1	64.8561	-1.599	0.269111	-5.9418	2.82e-09	4.16e-08
ENSG00000122483	CCDC18	43.9905	2.15213	0.362224	5.94145	2.83e-09	4.16e-08
ENSG00000265972	TXNIP	140.897	1.10982	0.187129	5.93078	3.02e-09	4.43e-08
ENSG00000172795	DCP2	245.676	0.919935	0.155113	5.93073	3.02e-09	4.43e-08
ENSG00000137992	DBT	161.887	1.15556	0.194938	5.92784	3.07e-09	4.5e-08
ENSG00000224877	NDUFAF8	65.6404	-1.55231	0.261938	-5.92626	3.1e-09	4.54e-08
ENSG00000172465	TCEAL1	37.6509	2.25585	0.380866	5.92295	3.16e-09	4.62e-08
ENSG00000254858	MPV17L2	32.2863	-2.15245	0.363548	-5.92067	3.21e-09	4.68e-08
ENSG00000101439	CST3	112.708	-1.21013	0.204417	-5.91991	3.22e-09	4.7e-08
ENSG00000119471	HSDL2	70.9943	1.52512	0.257758	5.91687	3.28e-09	4.78e-08
ENSG00000176101	SSNA1	108.501	-1.16805	0.197433	-5.91621	3.29e-09	4.79e-08
ENSG00000078114	NEBL	49.8563	1.95074	0.329769	5.91547	3.31e-09	4.81e-08
ENSG00000178952	TUFM	248.682	-0.928958	0.15723	-5.90828	3.46e-09	5.01e-08
ENSG00000105379	ETFB	64.0497	-1.37761	0.233223	-5.90684	3.49e-09	5.05e-08
ENSG00000160392	C19orf47	28.7966	-2.06533	0.349658	-5.90671	3.49e-09	5.05e-08
ENSG00000127720	METTL25	30.0072	2.76901	0.46906	5.90333	3.56e-09	5.14e-08
ENSG00000006625	GGCT	172.905	1.10987	0.188012	5.90322	3.56e-09	5.14e-08
ENSG00000147813	NAPRT	35.3002	-1.85366	0.314195	-5.89972	3.64e-09	5.25e-08
ENSG00000143314	MRPL24	90.9279	-1.33495	0.226413	-5.89611	3.72e-09	5.35e-08
ENSG00000178531	CTXN1	47.2338	-1.92289	0.327264	-5.87565	4.21e-09	6.05e-08
ENSG00000139220	PPFIA2	134.206	1.10506	0.188137	5.8737	4.26e-09	6.11e-08
ENSG00000176978	DPP7	135.354	-1.16224	0.198175	-5.86474	4.5e-09	6.45e-08
ENSG00000147454	SLC25A37	148.812	-1.08209	0.184644	-5.86044	4.62e-09	6.61e-08
ENSG00000166794	PPIB	177.501	-0.950581	0.162276	-5.85781	4.69e-09	6.7e-08
ENSG00000160877	NACC1	274.188	-0.847742	0.144791	-5.85494	4.77e-09	6.81e-08
ENSG00000106628	POLD2	324.978	-0.815642	0.139613	-5.84216	5.15e-09	7.34e-08
ENSG00000164190	NIPBL	93.8395	1.36063	0.23335	5.83086	5.51e-09	7.85e-08
ENSG00000103326	CAPN15	68.4172	-1.33212	0.228512	-5.82955	5.56e-09	7.9e-08
ENSG00000103507	BCKDK	68.6329	-1.44149	0.247571	-5.82254	5.8e-09	8.23e-08
ENSG00000178980	SELENOW	71.5406	-1.48172	0.25459	-5.82001	5.88e-09	8.34e-08
ENSG00000104763	ASAH1	253.619	0.857978	0.147543	5.81511	6.06e-09	8.58e-08
ENSG00000198961	PJA2	79.7488	1.4188	0.244028	5.81407	6.1e-09	8.62e-08
ENSG00000177410	ZFAS1	99.5725	1.43797	0.247338	5.81378	6.11e-09	8.62e-08
ENSG00000008018	PSMB1	101.645	-1.16664	0.200751	-5.81138	6.2e-09	8.74e-08
ENSG00000215021	PHB2	472.665	0.871663	0.150001	5.81107	6.21e-09	8.74e-08
ENSG00000036549	AC118549.1	101.72	1.38701	0.238737	5.80975	6.26e-09	8.8e-08
ENSG00000165209	STRBP	96.4191	1.3348	0.229762	5.80948	6.27e-09	8.8e-08
ENSG00000114439	BBX	110.771	1.34312	0.231252	5.80804	6.32e-09	8.87e-08
ENSG00000122203	KIAA1191	264.531	0.905204	0.156122	5.79806	6.71e-09	9.4e-08
ENSG00000103342	GSPT1	299.274	0.899522	0.155258	5.79373	6.88e-09	9.63e-08
ENSG00000196976	LAGE3	41.1722	-1.80936	0.312322	-5.79326	6.9e-09	9.65e-08
ENSG00000010256	UQCRC1	122.022	-1.05352	0.181915	-5.79128	6.99e-09	9.75e-08
ENSG00000113013	HSPA9	258.835	0.924951	0.159779	5.78892	7.08e-09	9.87e-08
ENSG00000242372	EIF6	46.4191	-1.66523	0.287815	-5.78575	7.22e-09	1e-07
ENSG00000109390	NDUFC1	97.6096	-1.20288	0.207936	-5.78485	7.26e-09	1.01e-07
ENSG00000087266	SH3BP2	78.0089	-1.28357	0.221897	-5.7845	7.27e-09	1.01e-07
ENSG00000198707	CEP290	33.586	2.4525	0.424216	5.78125	7.41e-09	1.03e-07
ENSG00000105372	RPS19	899.554	0.818638	0.141615	5.78072	7.44e-09	1.03e-07
ENSG00000072571	HMMR	64.4975	1.60144	0.277127	5.77873	7.53e-09	1.04e-07
ENSG00000101365	IDH3B	58.8889	-1.42446	0.246659	-5.77501	7.69e-09	1.06e-07
ENSG00000132437	DDC	92.2107	1.51673	0.262687	5.7739	7.75e-09	1.07e-07
ENSG00000025039	RRAGD	73.4669	1.53274	0.26553	5.7724	7.82e-09	1.08e-07
ENSG00000003436	TFPI	209.474	1.09522	0.189763	5.77151	7.86e-09	1.08e-07
ENSG00000130338	TULP4	182.963	0.984722	0.170636	5.77088	7.89e-09	1.08e-07
ENSG00000130066	SAT1	203.694	1.03609	0.179578	5.76957	7.95e-09	1.09e-07
ENSG00000184436	THAP7	39.5591	-1.80912	0.313561	-5.76959	7.95e-09	1.09e-07
ENSG00000247627	MTND4P12	37.227	2.52093	0.437314	5.76457	8.19e-09	1.12e-07
ENSG00000135842	FAM129A	25.5164	3.38574	0.587867	5.75936	8.44e-09	1.15e-07
ENSG00000197136	PCNX3	135.652	-1.11917	0.194391	-5.7573	8.55e-09	1.17e-07
ENSG00000119333	WDR34	88.9056	-1.31614	0.228744	-5.75376	8.73e-09	1.19e-07
ENSG00000051009	FAM160A2	19.836	-2.60499	0.453251	-5.74735	9.07e-09	1.23e-07
ENSG00000128973	CLN6	56.5866	-1.45242	0.252879	-5.74354	9.27e-09	1.26e-07
ENSG00000104885	DOT1L	75.5655	-1.30966	0.22808	-5.7421	9.35e-09	1.27e-07
ENSG00000136813	ECPAS	238.839	0.895289	0.155925	5.74179	9.37e-09	1.27e-07
ENSG00000104219	ZDHHC2	91.9589	1.56844	0.273301	5.73887	9.53e-09	1.29e-07
ENSG00000204220	PFDN6	48.5282	-1.67539	0.291941	-5.73879	9.54e-09	1.29e-07
ENSG00000115524	SF3B1	124.086	1.14482	0.199529	5.7376	9.6e-09	1.3e-07
ENSG00000143256	PFDN2	70.901	-1.32649	0.231478	-5.73049	1e-08	1.35e-07
ENSG00000138413	IDH1	266.826	1.02242	0.178477	5.72858	1.01e-08	1.37e-07
ENSG00000185825	BCAP31	205.754	-0.956572	0.167065	-5.72574	1.03e-08	1.39e-07
ENSG00000113716	HMGXB3	120.061	-1.04035	0.181698	-5.72571	1.03e-08	1.39e-07
ENSG00000186577	SMIM29	28.3685	-2.00994	0.351151	-5.72386	1.04e-08	1.4e-07
ENSG00000025796	SEC63	238.831	0.937123	0.163784	5.72172	1.05e-08	1.41e-07
ENSG00000179271	GADD45GIP1	75.8088	-1.56945	0.274284	-5.72199	1.05e-08	1.41e-07
ENSG00000130881	LRP3	120.228	-1.13517	0.198462	-5.71983	1.07e-08	1.43e-07
ENSG00000119711	ALDH6A1	190.182	0.976599	0.170816	5.71725	1.08e-08	1.45e-07
ENSG00000185347	TEDC1	26.0122	-2.18101	0.381683	-5.71419	1.1e-08	1.47e-07
ENSG00000181392	SYNE4	40.3891	-1.70819	0.299041	-5.71223	1.12e-08	1.49e-07
ENSG00000154153	RETREG1	55.6716	1.76634	0.309456	5.70788	1.14e-08	1.52e-07
ENSG00000169727	GPS1	105.563	-1.20531	0.211209	-5.70674	1.15e-08	1.53e-07
ENSG00000184840	TMED9	164.515	-0.97405	0.17078	-5.70353	1.17e-08	1.56e-07
ENSG00000135829	DHX9	103.917	1.30423	0.228705	5.70268	1.18e-08	1.56e-07
ENSG00000184916	JAG2	70.7997	-1.26223	0.221392	-5.70134	1.19e-08	1.58e-07
ENSG00000140612	SEC11A	186.535	1.05314	0.184973	5.69349	1.24e-08	1.65e-07
ENSG00000104522	TSTA3	68.5547	-1.32657	0.23304	-5.69244	1.25e-08	1.66e-07
ENSG00000071553	ATP6AP1	148.488	-0.950602	0.167149	-5.68717	1.29e-08	1.71e-07
ENSG00000068120	COASY	57.2017	-1.38822	0.244208	-5.68459	1.31e-08	1.73e-07
ENSG00000171451	DSEL	202.396	1.00049	0.176044	5.68314	1.32e-08	1.74e-07
ENSG00000203950	RTL8A	79.3375	-1.33669	0.235815	-5.66838	1.44e-08	1.9e-07
ENSG00000277972	CISD3	158.46	-1.25503	0.221453	-5.66726	1.45e-08	1.91e-07
ENSG00000123143	PKN1	204.169	-0.869185	0.153442	-5.6646	1.47e-08	1.93e-07
ENSG00000198730	CTR9	55.9496	1.70279	0.300634	5.664	1.48e-08	1.94e-07
ENSG00000225733	FGD5-AS1	234.296	1.00468	0.177388	5.66374	1.48e-08	1.94e-07
ENSG00000180992	MRPL14	41.7952	-1.67057	0.295024	-5.66248	1.49e-08	1.95e-07
ENSG00000174851	YIF1A	85.1116	-1.36719	0.24154	-5.66032	1.51e-08	1.97e-07
ENSG00000182704	TSKU	55.8356	-1.44573	0.25541	-5.66043	1.51e-08	1.97e-07
ENSG00000256269	HMBS	44.9538	-1.65739	0.293209	-5.6526	1.58e-08	2.06e-07
ENSG00000089053	ANAPC5	196.021	-0.867874	0.15362	-5.64949	1.61e-08	2.09e-07
ENSG00000186687	LYRM7	110.804	1.3143	0.232685	5.6484	1.62e-08	2.1e-07
ENSG00000183011	NAA38	90.0766	-1.2732	0.225572	-5.64432	1.66e-08	2.15e-07
ENSG00000172586	CHCHD1	59.9534	-1.50788	0.267336	-5.64039	1.7e-08	2.2e-07
ENSG00000162063	CCNF	53.4351	-1.60909	0.285551	-5.63502	1.75e-08	2.27e-07
ENSG00000076604	TRAF4	165.075	-1.07602	0.191234	-5.62672	1.84e-08	2.38e-07
ENSG00000129559	NEDD8	56.182	-1.4474	0.257282	-5.62575	1.85e-08	2.39e-07
ENSG00000173264	GPR137	58.4742	-1.4628	0.26007	-5.62464	1.86e-08	2.4e-07
ENSG00000170390	DCLK2	25.8332	3.23375	0.575683	5.61725	1.94e-08	2.5e-07
ENSG00000113407	TARS	231.626	0.954666	0.169969	5.61672	1.95e-08	2.5e-07
ENSG00000278463	HIST1H2AB	39.1062	-1.79375	0.319597	-5.61253	1.99e-08	2.56e-07
ENSG00000164405	UQCRQ	140.358	-1.19033	0.212133	-5.61125	2.01e-08	2.58e-07
ENSG00000108588	CCDC47	245.735	0.925498	0.165295	5.59907	2.16e-08	2.76e-07
ENSG00000126453	BCL2L12	28.7126	-1.94845	0.348329	-5.59371	2.22e-08	2.85e-07
ENSG00000111269	CREBL2	153.59	0.988206	0.176805	5.58924	2.28e-08	2.92e-07
ENSG00000178425	NT5DC1	71.7143	1.55261	0.277921	5.58651	2.32e-08	2.96e-07
ENSG00000118217	ATF6	66.1806	1.53667	0.275576	5.57621	2.46e-08	3.14e-07
ENSG00000124783	SSR1	498.076	0.728327	0.130645	5.57487	2.48e-08	3.16e-07
ENSG00000228300	C19orf24	84.0487	-1.24184	0.222759	-5.57481	2.48e-08	3.16e-07
ENSG00000105011	ASF1B	43.6692	-1.59937	0.28714	-5.57001	2.55e-08	3.24e-07
ENSG00000115204	MPV17	44.8065	-1.54962	0.278513	-5.5639	2.64e-08	3.35e-07
ENSG00000071205	ARHGAP10	70.7139	1.41538	0.25453	5.56074	2.69e-08	3.41e-07
ENSG00000139343	SNRPF	78.6213	-1.26509	0.227614	-5.55803	2.73e-08	3.46e-07
ENSG00000172354	GNB2	261.061	-0.864941	0.155709	-5.55485	2.78e-08	3.52e-07
ENSG00000181885	CLDN7	172.029	-0.903716	0.162743	-5.55301	2.81e-08	3.55e-07
ENSG00000116977	LGALS8	45.7399	1.8529	0.333918	5.54895	2.87e-08	3.63e-07
ENSG00000136436	CALCOCO2	105.45	1.1742	0.211642	5.54807	2.89e-08	3.64e-07
ENSG00000055332	EIF2AK2	60.4037	1.64113	0.295828	5.54759	2.9e-08	3.65e-07
ENSG00000166479	TMX3	79.0329	1.32215	0.238371	5.54661	2.91e-08	3.66e-07
ENSG00000005022	SLC25A5	573.394	0.704385	0.126983	5.54706	2.91e-08	3.66e-07
ENSG00000179604	CDC42EP4	42.1464	-1.66946	0.300998	-5.54643	2.92e-08	3.66e-07
ENSG00000170540	ARL6IP1	310.144	0.809721	0.14605	5.54412	2.95e-08	3.7e-07
ENSG00000140479	PCSK6	55.2018	1.61805	0.291923	5.54272	2.98e-08	3.73e-07
ENSG00000069329	VPS35	121.869	1.15347	0.208113	5.54251	2.98e-08	3.73e-07
ENSG00000167470	MIDN	97.6777	-1.07957	0.194813	-5.54155	3e-08	3.75e-07
ENSG00000147804	SLC39A4	45.5141	-1.68207	0.303553	-5.54128	3e-08	3.75e-07
ENSG00000205133	TRIQK	72.3653	1.44817	0.261575	5.53634	3.09e-08	3.85e-07
ENSG00000133142	TCEAL4	155.885	0.995016	0.18	5.52788	3.24e-08	4.04e-07
ENSG00000103024	NME3	63.7674	-1.4755	0.267007	-5.52609	3.27e-08	4.07e-07
ENSG00000243449	C4orf48	21.4211	-2.17899	0.394368	-5.52527	3.29e-08	4.09e-07
ENSG00000102858	MGRN1	122.984	-1.03646	0.187727	-5.52107	3.37e-08	4.18e-07
ENSG00000162729	IGSF8	39.9161	-1.63265	0.295891	-5.51776	3.43e-08	4.26e-07
ENSG00000196236	XPNPEP3	100.834	1.25433	0.22736	5.51692	3.45e-08	4.27e-07
ENSG00000138073	PREB	73.8174	-1.22796	0.222608	-5.51625	3.46e-08	4.28e-07
ENSG00000177888	ZBTB41	73.0184	1.37486	0.249249	5.516	3.47e-08	4.28e-07
ENSG00000161203	AP2M1	235.762	-0.808062	0.146534	-5.51451	3.5e-08	4.32e-07
ENSG00000205336	ADGRG1	86.6425	-1.15506	0.209629	-5.51	3.59e-08	4.42e-07
ENSG00000148335	NTMT1	26.4319	-2.03165	0.36873	-5.50986	3.59e-08	4.42e-07
ENSG00000127666	TICAM1	26.3286	-1.97785	0.35908	-5.50811	3.63e-08	4.46e-07
ENSG00000167749	KLK4	132.582	-1.07146	0.1946	-5.50599	3.67e-08	4.51e-07
ENSG00000054654	SYNE2	102.282	1.24824	0.226732	5.50533	3.68e-08	4.51e-07
ENSG00000166913	YWHAB	425.345	0.768526	0.139592	5.50553	3.68e-08	4.51e-07
ENSG00000169020	ATP5ME	77.8519	-1.33843	0.243224	-5.50286	3.74e-08	4.57e-07
ENSG00000265735	RN7SL5P	18.5006	-2.55411	0.464533	-5.49824	3.84e-08	4.69e-07
ENSG00000174891	RSRC1	67.2738	1.50766	0.274264	5.49711	3.86e-08	4.71e-07
ENSG00000142676	RPL11	863.519	0.67312	0.122488	5.4954	3.9e-08	4.75e-07
ENSG00000103540	CCP110	71.5676	1.50534	0.274114	5.49164	3.98e-08	4.85e-07
ENSG00000105472	CLEC11A	22.5268	-2.39424	0.436596	-5.48387	4.16e-08	5.06e-07
ENSG00000100814	CCNB1IP1	69.7985	1.46799	0.267757	5.48256	4.19e-08	5.1e-07
ENSG00000116863	ADPRHL2	28.1787	-1.93854	0.353967	-5.47662	4.34e-08	5.26e-07
ENSG00000250182	EEF1A1P13	22.6496	3.92373	0.717634	5.46759	4.56e-08	5.53e-07
ENSG00000184470	TXNRD2	63.5636	-1.28692	0.235416	-5.46657	4.59e-08	5.56e-07
ENSG00000166166	TRMT61A	39.2972	-1.64007	0.300199	-5.46326	4.67e-08	5.66e-07
ENSG00000179195	ZNF664	358.5	0.793517	0.145294	5.46145	4.72e-08	5.71e-07
ENSG00000173465	SSSCA1	30.4452	-2.10132	0.384844	-5.46018	4.76e-08	5.74e-07
ENSG00000180785	OR51E1	22.3059	3.90489	0.715224	5.45967	4.77e-08	5.75e-07
ENSG00000105701	FKBP8	302.598	-0.774954	0.141961	-5.45894	4.79e-08	5.77e-07
ENSG00000114867	EIF4G1	513.021	0.709931	0.130077	5.45778	4.82e-08	5.8e-07
ENSG00000147044	CASK	63.1121	1.54023	0.282385	5.45438	4.91e-08	5.9e-07
ENSG00000065518	NDUFB4	284.054	-0.837648	0.153569	-5.45455	4.91e-08	5.9e-07
ENSG00000278677	HIST1H2AM	21.6795	-2.21829	0.40687	-5.45209	4.98e-08	5.97e-07
ENSG00000139433	GLTP	103.257	1.26889	0.232959	5.44683	5.13e-08	6.14e-07
ENSG00000168273	SMIM4	29.1455	-2.20851	0.405637	-5.44456	5.19e-08	6.21e-07
ENSG00000102900	NUP93	330.194	-0.759979	0.139634	-5.44266	5.25e-08	6.27e-07
ENSG00000170315	UBB	180.871	-0.943121	0.173297	-5.44222	5.26e-08	6.28e-07
ENSG00000140386	SCAPER	29.1335	2.72319	0.500703	5.43875	5.37e-08	6.4e-07
ENSG00000133706	LARS	130.474	1.05903	0.194788	5.43686	5.42e-08	6.46e-07
ENSG00000153187	HNRNPU	327.627	0.868882	0.159914	5.43342	5.53e-08	6.58e-07
ENSG00000101294	HM13	167.571	-1.01082	0.186143	-5.43033	5.63e-08	6.69e-07
ENSG00000029363	BCLAF1	104.672	1.27521	0.234895	5.42883	5.67e-08	6.74e-07
ENSG00000106348	IMPDH1	102.843	-1.1539	0.212608	-5.42733	5.72e-08	6.78e-07
ENSG00000125995	ROMO1	66.3523	-1.49371	0.275279	-5.42619	5.76e-08	6.82e-07
ENSG00000100387	RBX1	57.1514	-1.49046	0.275109	-5.4177	6.04e-08	7.14e-07
ENSG00000116539	ASH1L	144.591	1.08784	0.201026	5.41141	6.25e-08	7.39e-07
ENSG00000101084	C20orf24	27.5517	-1.88993	0.349346	-5.40991	6.31e-08	7.45e-07
ENSG00000137642	SORL1	28.9511	2.61898	0.484175	5.40915	6.33e-08	7.47e-07
ENSG00000136758	YME1L1	129.874	1.11899	0.206872	5.40907	6.34e-08	7.47e-07
ENSG00000170275	CRTAP	197.813	0.922519	0.170559	5.4088	6.34e-08	7.47e-07
ENSG00000196141	SPATS2L	52.2873	1.59341	0.294638	5.40804	6.37e-08	7.48e-07
ENSG00000158042	MRPL17	123.424	-1.1711	0.216544	-5.40816	6.37e-08	7.48e-07
ENSG00000105364	MRPL4	79.7994	-1.26252	0.233446	-5.40817	6.37e-08	7.48e-07
ENSG00000105176	URI1	197.936	0.95443	0.176687	5.40182	6.6e-08	7.73e-07
ENSG00000165322	ARHGAP12	33.0813	2.18944	0.405354	5.4013	6.62e-08	7.74e-07
ENSG00000178057	NDUFAF3	128.38	-1.01123	0.187601	-5.3903	7.03e-08	8.22e-07
ENSG00000276047	RN7SL711P	8.37689	-6.48467	1.20483	-5.38223	7.36e-08	8.59e-07
ENSG00000183684	ALYREF	79.6221	-1.17449	0.218234	-5.38178	7.38e-08	8.61e-07
ENSG00000185803	SLC52A2	47.5554	-1.61206	0.299637	-5.38004	7.45e-08	8.68e-07
ENSG00000179115	FARSA	123.418	-1.08749	0.202213	-5.37795	7.53e-08	8.77e-07
ENSG00000162909	CAPN2	68.4281	1.49118	0.277283	5.37782	7.54e-08	8.77e-07
ENSG00000116984	MTR	81.5455	1.42373	0.264884	5.37495	7.66e-08	8.9e-07
ENSG00000101966	XIAP	142.901	1.04055	0.193932	5.36552	8.07e-08	9.37e-07
ENSG00000166478	ZNF143	64.4761	1.42939	0.266429	5.36502	8.09e-08	9.38e-07
ENSG00000049283	EPN3	70.8508	-1.52893	0.285131	-5.36219	8.22e-08	9.52e-07
ENSG00000088256	GNA11	124.664	-1.07699	0.200862	-5.36184	8.24e-08	9.53e-07
ENSG00000079616	KIF22	60.3472	-1.49877	0.279634	-5.35975	8.33e-08	9.63e-07
ENSG00000127838	PNKD	88.3062	-1.16487	0.217361	-5.35917	8.36e-08	9.65e-07
ENSG00000107018	RLN1	58.4371	1.54706	0.288785	5.35713	8.46e-08	9.75e-07
ENSG00000075292	ZNF638	65.6619	1.55004	0.289352	5.35692	8.47e-08	9.75e-07
ENSG00000171517	LPAR3	167.396	0.965794	0.180297	5.35668	8.48e-08	9.75e-07
ENSG00000068137	PLEKHH3	65.9365	-1.31199	0.244937	-5.35643	8.49e-08	9.76e-07
ENSG00000187051	RPS19BP1	90.652	-1.10904	0.207058	-5.35616	8.5e-08	9.76e-07
ENSG00000168036	CTNNB1	216.737	0.930587	0.173746	5.35602	8.51e-08	9.76e-07
ENSG00000114767	RRP9	40.2069	-1.6438	0.307084	-5.35292	8.65e-08	9.92e-07
ENSG00000116731	PRDM2	149.434	1.05777	0.197784	5.34808	8.89e-08	1.02e-06
ENSG00000262902	MTCO1P40	22.3246	3.90803	0.730812	5.34752	8.92e-08	1.02e-06
ENSG00000167548	KMT2D	174.332	-1.12354	0.210108	-5.34744	8.92e-08	1.02e-06
ENSG00000184602	SNN	165.632	1.20533	0.225408	5.34734	8.93e-08	1.02e-06
ENSG00000116005	PCYOX1	76.6119	1.35263	0.252978	5.34682	8.95e-08	1.02e-06
ENSG00000130856	ZNF236	55.5522	1.75246	0.32846	5.33539	9.53e-08	1.09e-06
ENSG00000250479	CHCHD10	139.574	-1.02161	0.191516	-5.33436	9.59e-08	1.09e-06
ENSG00000138750	NUP54	75.1227	1.33833	0.250989	5.33221	9.7e-08	1.1e-06
ENSG00000197961	ZNF121	157.943	-0.949872	0.178211	-5.33005	9.82e-08	1.11e-06
ENSG00000164985	PSIP1	93.1467	1.396	0.262012	5.328	9.93e-08	1.13e-06
ENSG00000080298	RFX3	34.109	2.09731	0.393698	5.3272	9.97e-08	1.13e-06
ENSG00000261373	VPS9D1-AS1	31.607	-1.74653	0.328022	-5.32442	1.01e-07	1.15e-06
ENSG00000143612	C1orf43	680.795	0.741834	0.139398	5.32171	1.03e-07	1.16e-06
ENSG00000157992	KRTCAP3	63.8585	-1.27066	0.239395	-5.30781	1.11e-07	1.25e-06
ENSG00000074071	MRPS34	134.845	-1.29689	0.244328	-5.30797	1.11e-07	1.25e-06
ENSG00000100906	NFKBIA	45.5872	-1.68039	0.316631	-5.30709	1.11e-07	1.25e-06
ENSG00000177542	SLC25A22	70.6275	-1.4173	0.267174	-5.30479	1.13e-07	1.27e-06
ENSG00000186350	RXRA	128.583	-0.951654	0.179504	-5.30158	1.15e-07	1.29e-06
ENSG00000132128	LRRC41	82.8694	-1.19224	0.224938	-5.30031	1.16e-07	1.3e-06
ENSG00000124762	CDKN1A	175.933	-0.935195	0.176721	-5.29192	1.21e-07	1.36e-06
ENSG00000168090	COPS6	109.675	-0.979559	0.185118	-5.29153	1.21e-07	1.36e-06
ENSG00000196756	SNHG17	33.6892	-1.79791	0.339783	-5.29135	1.21e-07	1.36e-06
ENSG00000133131	MORC4	61.1008	1.44687	0.273476	5.29067	1.22e-07	1.36e-06
ENSG00000181991	MRPS11	41.5163	-1.79596	0.33953	-5.28954	1.23e-07	1.37e-06
ENSG00000198355	PIM3	49.3607	-1.43204	0.270837	-5.28746	1.24e-07	1.38e-06
ENSG00000221676	RNU6ATAC	9.73031	-5.51255	1.04378	-5.28135	1.28e-07	1.43e-06
ENSG00000111275	ALDH2	35.799	2.09645	0.396998	5.28075	1.29e-07	1.43e-06
ENSG00000145675	PIK3R1	79.8313	1.25485	0.237641	5.28043	1.29e-07	1.43e-06
ENSG00000066697	MSANTD3	43.355	1.84481	0.349691	5.27555	1.32e-07	1.47e-06
ENSG00000164880	INTS1	166.771	-1.15021	0.218025	-5.27557	1.32e-07	1.47e-06
ENSG00000197969	VPS13A	161.955	1.15399	0.218767	5.27498	1.33e-07	1.47e-06
ENSG00000188554	NBR1	132.18	0.995394	0.188769	5.27307	1.34e-07	1.48e-06
ENSG00000100116	GCAT	51.5162	-1.45044	0.275061	-5.27315	1.34e-07	1.48e-06
ENSG00000038219	BOD1L1	49.6277	1.66242	0.315417	5.27054	1.36e-07	1.5e-06
ENSG00000104164	BLOC1S6	284.526	0.853371	0.161926	5.27012	1.36e-07	1.5e-06
ENSG00000176087	SLC35A4	117.43	-1.17431	0.222791	-5.27088	1.36e-07	1.5e-06
ENSG00000117523	PRRC2C	190.102	1.01291	0.192215	5.26965	1.37e-07	1.51e-06
ENSG00000023191	RNH1	74.9627	-1.19284	0.226405	-5.26859	1.37e-07	1.51e-06
ENSG00000116670	MAD2L2	39.1136	-1.7413	0.330729	-5.26503	1.4e-07	1.54e-06
ENSG00000105254	TBCB	80.0808	-1.13108	0.214945	-5.26219	1.42e-07	1.56e-06
ENSG00000149925	ALDOA	38.4337	-1.66428	0.316242	-5.26268	1.42e-07	1.56e-06
ENSG00000105699	LSR	104.058	-1.0271	0.19527	-5.25989	1.44e-07	1.58e-06
ENSG00000113318	MSH3	41.1643	1.86355	0.354332	5.25933	1.45e-07	1.58e-06
ENSG00000137054	POLR1E	82.775	1.34849	0.256553	5.25619	1.47e-07	1.6e-06
ENSG00000144674	GOLGA4	128.638	0.991868	0.188696	5.25643	1.47e-07	1.6e-06
ENSG00000144713	RPL32	1631.05	0.731874	0.139224	5.25681	1.47e-07	1.6e-06
ENSG00000114395	CYB561D2	23.8453	-2.15031	0.409048	-5.25685	1.47e-07	1.6e-06
ENSG00000105568	PPP2R1A	182.595	-0.879392	0.167349	-5.25485	1.48e-07	1.61e-06
ENSG00000253190	AC084082.1	8.35496	-4.82352	0.918718	-5.25028	1.52e-07	1.65e-06
ENSG00000148773	MKI67	176.405	0.8945	0.170517	5.24582	1.56e-07	1.69e-06
ENSG00000122085	MTERF4	53.8053	-1.68428	0.321485	-5.23905	1.61e-07	1.75e-06
ENSG00000166619	BLCAP	66.1242	-1.2163	0.232289	-5.23614	1.64e-07	1.78e-06
ENSG00000116574	RHOU	52.8127	-1.41184	0.269629	-5.23624	1.64e-07	1.78e-06
ENSG00000117868	ESYT2	159.256	0.911123	0.17404	5.23513	1.65e-07	1.79e-06
ENSG00000138074	SLC5A6	46.6518	-1.39967	0.267391	-5.23453	1.65e-07	1.79e-06
ENSG00000138385	SSB	102.754	1.21156	0.23166	5.22989	1.7e-07	1.83e-06
ENSG00000258289	CHURC1	85.6889	1.2271	0.234723	5.22786	1.71e-07	1.85e-06
ENSG00000105671	DDX49	86.8827	-1.0897	0.208427	-5.2282	1.71e-07	1.85e-06
ENSG00000166503	HDGFL3	54.2433	1.51548	0.290049	5.2249	1.74e-07	1.88e-06
ENSG00000275342	PRAG1	12.8757	-2.98664	0.571658	-5.22452	1.75e-07	1.88e-06
ENSG00000167183	PRR15L	29.3875	-1.74801	0.33465	-5.22341	1.76e-07	1.89e-06
ENSG00000044459	CNTLN	43.4481	1.77358	0.339938	5.21737	1.81e-07	1.95e-06
ENSG00000213965	NUDT19	94.7884	-1.05994	0.203135	-5.21788	1.81e-07	1.94e-06
ENSG00000100938	GMPR2	109.346	1.17069	0.224514	5.21433	1.84e-07	1.98e-06
ENSG00000129003	VPS13C	87.5994	1.38745	0.26626	5.21089	1.88e-07	2.01e-06
ENSG00000214199	EEF1A1P12	22.1224	2.98205	0.572389	5.20983	1.89e-07	2.02e-06
ENSG00000086598	TMED2	700.449	0.631263	0.121235	5.20693	1.92e-07	2.05e-06
ENSG00000187994	RINL	28.4165	2.36212	0.453735	5.20596	1.93e-07	2.06e-06
ENSG00000064651	SLC12A2	80.1332	1.33856	0.257227	5.2038	1.95e-07	2.08e-06
ENSG00000158470	B4GALT5	189.378	0.874871	0.168194	5.20155	1.98e-07	2.11e-06
ENSG00000198586	TLK1	165.207	0.906316	0.174404	5.19666	2.03e-07	2.16e-06
ENSG00000100994	PYGB	158.585	1.07496	0.207082	5.191	2.09e-07	2.23e-06
ENSG00000164611	PTTG1	44.289	-1.52026	0.293023	-5.1882	2.12e-07	2.26e-06
ENSG00000159658	EFCAB14	207.681	0.810291	0.156195	5.1877	2.13e-07	2.26e-06
ENSG00000198911	SREBF2	486.339	0.678596	0.130817	5.18736	2.13e-07	2.26e-06
ENSG00000210195	MT-TT	76.8499	1.4124	0.272399	5.18505	2.16e-07	2.29e-06
ENSG00000138286	FAM149B1	39.7009	1.8093	0.349004	5.18417	2.17e-07	2.3e-06
ENSG00000068001	HYAL2	53.2966	-1.32689	0.256039	-5.18236	2.19e-07	2.32e-06
ENSG00000167799	NUDT8	60.5466	-1.54415	0.297955	-5.18249	2.19e-07	2.32e-06
ENSG00000184058	TBX1	33.7558	-1.70776	0.329592	-5.18145	2.2e-07	2.32e-06
ENSG00000158050	DUSP2	14.382	-2.72678	0.526296	-5.18106	2.21e-07	2.33e-06
ENSG00000245910	SNHG6	79.5905	1.34552	0.259756	5.17991	2.22e-07	2.34e-06
ENSG00000204832	ST8SIA6-AS1	86.8765	1.15168	0.222325	5.18016	2.22e-07	2.34e-06
ENSG00000197111	PCBP2	210.926	0.868405	0.167765	5.17632	2.26e-07	2.38e-06
ENSG00000115760	BIRC6	150.285	1.13416	0.219316	5.17132	2.32e-07	2.44e-06
ENSG00000068650	ATP11A	230.837	0.813062	0.157225	5.17133	2.32e-07	2.44e-06
ENSG00000101986	ABCD1	111.859	-0.979296	0.189464	-5.16877	2.36e-07	2.47e-06
ENSG00000107798	LIPA	59.6264	1.43246	0.277505	5.16193	2.44e-07	2.56e-06
ENSG00000112697	TMEM30A	194.632	0.829339	0.16066	5.16207	2.44e-07	2.56e-06
ENSG00000143222	UFC1	109.236	1.15659	0.224404	5.15404	2.55e-07	2.66e-06
ENSG00000111678	C12orf57	56.1858	-1.32178	0.25645	-5.15413	2.55e-07	2.66e-06
ENSG00000172590	MRPL52	47.5736	-1.51598	0.294179	-5.15327	2.56e-07	2.67e-06
ENSG00000120889	TNFRSF10B	154.492	-0.879092	0.170666	-5.15094	2.59e-07	2.7e-06
ENSG00000135837	CEP350	67.7182	1.39613	0.271261	5.14679	2.65e-07	2.76e-06
ENSG00000114850	SSR3	460.098	0.689336	0.13395	5.14623	2.66e-07	2.76e-06
ENSG00000156256	USP16	89.4863	1.17361	0.228123	5.14465	2.68e-07	2.78e-06
ENSG00000088930	XRN2	103.05	1.12532	0.218735	5.14468	2.68e-07	2.78e-06
ENSG00000165283	STOML2	156.795	-0.94077	0.182895	-5.14377	2.69e-07	2.79e-06
ENSG00000147475	ERLIN2	154.674	0.904516	0.175932	5.14129	2.73e-07	2.83e-06
ENSG00000117528	ABCD3	77.7068	1.25923	0.24499	5.1399	2.75e-07	2.85e-06
ENSG00000168061	SAC3D1	27.6282	-1.87074	0.364062	-5.13852	2.77e-07	2.86e-06
ENSG00000179085	DPM3	41.9031	-1.52916	0.297764	-5.13547	2.81e-07	2.9e-06
ENSG00000185201	IFITM2	19.5545	-2.27186	0.442348	-5.13591	2.81e-07	2.9e-06
ENSG00000101639	CEP192	65.3911	1.58529	0.308698	5.1354	2.82e-07	2.9e-06
ENSG00000048649	RSF1	70.2603	1.28404	0.250048	5.13516	2.82e-07	2.9e-06
ENSG00000213463	SYNJ2BP	112.957	1.08761	0.211879	5.13315	2.85e-07	2.93e-06
ENSG00000138448	ITGAV	107.561	1.09131	0.212998	5.12358	3e-07	3.08e-06
ENSG00000161013	MGAT4B	159.525	-0.921903	0.180013	-5.12132	3.03e-07	3.12e-06
ENSG00000167645	YIF1B	86.8003	-1.15716	0.226031	-5.11947	3.06e-07	3.14e-06
ENSG00000175216	CKAP5	113.036	1.05317	0.205726	5.11928	3.07e-07	3.14e-06
ENSG00000167468	GPX4	328.395	-0.780736	0.152536	-5.11838	3.08e-07	3.16e-06
ENSG00000136271	DDX56	42.3869	-1.53817	0.300582	-5.11729	3.1e-07	3.17e-06
ENSG00000204842	ATXN2	108.804	1.1383	0.222513	5.11567	3.13e-07	3.2e-06
ENSG00000239883	PARGP1	25.3993	2.51193	0.491123	5.11466	3.14e-07	3.21e-06
ENSG00000075151	EIF4G3	87.3772	1.2547	0.24549	5.11102	3.2e-07	3.27e-06
ENSG00000113558	SKP1	275.06	0.761394	0.148977	5.11082	3.21e-07	3.27e-06
ENSG00000181026	AEN	49.4811	-1.49913	0.293839	-5.10186	3.36e-07	3.43e-06
ENSG00000168374	ARF4	142.646	-0.916074	0.179603	-5.10054	3.39e-07	3.45e-06
ENSG00000152556	PFKM	122.6	1.3023	0.255399	5.09908	3.41e-07	3.47e-06
ENSG00000104320	NBN	103.379	1.10165	0.216113	5.09757	3.44e-07	3.49e-06
ENSG00000149311	ATM	63.9554	1.42501	0.279757	5.09376	3.51e-07	3.56e-06
ENSG00000143537	ADAM15	308.737	-0.667622	0.131075	-5.09343	3.52e-07	3.56e-06
ENSG00000197563	PIGN	109.544	1.05706	0.207628	5.09114	3.56e-07	3.6e-06
ENSG00000103855	CD276	147.912	-0.856819	0.168304	-5.09089	3.56e-07	3.61e-06
ENSG00000128928	IVD	310.184	0.757357	0.148922	5.08559	3.66e-07	3.7e-06
ENSG00000198301	SDAD1	56.6945	1.46427	0.288271	5.07949	3.78e-07	3.81e-06
ENSG00000023516	AKAP11	113.395	1.05352	0.207394	5.07979	3.78e-07	3.81e-06
ENSG00000168002	POLR2G	34.4032	-1.73579	0.341694	-5.07995	3.78e-07	3.81e-06
ENSG00000119596	YLPM1	73.3743	1.32315	0.260654	5.07625	3.85e-07	3.88e-06
ENSG00000101363	MANBAL	54.1097	-1.36195	0.268358	-5.07511	3.87e-07	3.9e-06
ENSG00000163428	LRRC58	461.409	0.644642	0.127063	5.07341	3.91e-07	3.93e-06
ENSG00000057757	PITHD1	33.0328	-1.67722	0.330632	-5.07277	3.92e-07	3.94e-06
ENSG00000052344	PRSS8	51.5456	-1.36994	0.27007	-5.07255	3.93e-07	3.94e-06
ENSG00000196177	ACADSB	138.992	0.938097	0.185037	5.06979	3.98e-07	3.99e-06
ENSG00000181904	C5orf24	189.02	0.888572	0.175266	5.06984	3.98e-07	3.99e-06
ENSG00000179387	ELMOD2	89.0235	1.31335	0.259198	5.06698	4.04e-07	4.04e-06
ENSG00000148943	LIN7C	149.936	0.897634	0.177171	5.06649	4.05e-07	4.05e-06
ENSG00000162244	RPL29	1263.23	0.609968	0.120408	5.06586	4.07e-07	4.06e-06
ENSG00000100908	EMC9	31.6048	-1.88808	0.37278	-5.06485	4.09e-07	4.08e-06
ENSG00000095209	TMEM38B	61.6596	1.39592	0.275736	5.06252	4.14e-07	4.12e-06
ENSG00000176623	RMDN1	80.3042	1.23262	0.243513	5.06182	4.15e-07	4.14e-06
ENSG00000244754	N4BP2L2	48.5721	1.60134	0.316672	5.05678	4.26e-07	4.24e-06
ENSG00000124177	CHD6	81.2766	1.31765	0.26069	5.05448	4.32e-07	4.29e-06
ENSG00000070087	PFN2	151.389	1.06632	0.210988	5.05395	4.33e-07	4.3e-06
ENSG00000123200	ZC3H13	66.1628	1.43208	0.283732	5.04728	4.48e-07	4.45e-06
ENSG00000184709	LRRC26	29.592	-1.67725	0.332351	-5.04661	4.5e-07	4.46e-06
ENSG00000104967	NOVA2	22.7289	-2.51492	0.498566	-5.04429	4.55e-07	4.51e-06
ENSG00000092421	SEMA6A	36.9485	-1.60901	0.319656	-5.03356	4.81e-07	4.76e-06
ENSG00000065923	SLC9A7	124.272	1.09218	0.217051	5.03189	4.86e-07	4.8e-06
ENSG00000112893	MAN2A1	28.9519	2.3012	0.457399	5.03106	4.88e-07	4.82e-06
ENSG00000013306	SLC25A39	276.397	-0.733801	0.145885	-5.02999	4.91e-07	4.84e-06
ENSG00000196693	ZNF33B	119.363	1.1199	0.222711	5.02847	4.94e-07	4.87e-06
ENSG00000155008	APOOL	97.2958	1.10961	0.220719	5.02725	4.98e-07	4.9e-06
ENSG00000177733	HNRNPA0	204.036	-0.778998	0.155004	-5.02566	5.02e-07	4.94e-06
ENSG00000133739	LRRCC1	27.757	2.43084	0.483966	5.02275	5.09e-07	5.01e-06
ENSG00000112237	CCNC	96.0764	1.18374	0.235726	5.02166	5.12e-07	5.03e-06
ENSG00000084092	NOA1	112.286	1.01861	0.203021	5.01728	5.24e-07	5.14e-06
ENSG00000124664	SPDEF	141.473	-0.926085	0.184582	-5.01719	5.24e-07	5.14e-06
ENSG00000187608	ISG15	23.222	-1.91915	0.382643	-5.01551	5.29e-07	5.18e-06
ENSG00000180964	TCEAL8	93.1387	1.17287	0.233952	5.01331	5.35e-07	5.24e-06
ENSG00000109586	GALNT7	150.896	0.929231	0.185411	5.01174	5.39e-07	5.27e-06
ENSG00000138668	HNRNPD	200.411	-0.821393	0.163999	-5.00853	5.48e-07	5.36e-06
ENSG00000196890	HIST3H2BB	17.124	-2.64139	0.527482	-5.00755	5.51e-07	5.38e-06
ENSG00000113391	FAM172A	52.7395	1.4711	0.293857	5.00619	5.55e-07	5.41e-06
ENSG00000100416	TRMU	44.9649	-1.47231	0.294374	-5.00151	5.69e-07	5.54e-06
ENSG00000175334	BANF1	93.3831	-1.02732	0.205425	-5.00094	5.71e-07	5.55e-06
ENSG00000130706	ADRM1	78.9636	-1.10327	0.221091	-4.9901	6.03e-07	5.87e-06
ENSG00000179295	PTPN11	278.033	0.747002	0.149735	4.98884	6.07e-07	5.9e-06
ENSG00000171067	C11orf24	51.8377	-1.28184	0.257096	-4.98585	6.17e-07	5.99e-06
ENSG00000125912	NCLN	142.162	-0.875463	0.175672	-4.98351	6.24e-07	6.06e-06
ENSG00000151014	NOCT	13.2822	-2.68829	0.539654	-4.9815	6.31e-07	6.11e-06
ENSG00000157181	ODR4	38.5182	1.75245	0.351817	4.98114	6.32e-07	6.12e-06
ENSG00000123989	CHPF	88.2226	-1.14319	0.229549	-4.98014	6.35e-07	6.15e-06
ENSG00000074201	CLNS1A	152.293	0.870907	0.174893	4.97964	6.37e-07	6.16e-06
ENSG00000006015	REX1BD	34.5794	-1.65615	0.332696	-4.97796	6.43e-07	6.2e-06
ENSG00000177600	RPLP2	1273.13	-0.732452	0.147166	-4.97703	6.46e-07	6.23e-06
ENSG00000185787	MORF4L1	228.839	0.759419	0.152684	4.97381	6.56e-07	6.33e-06
ENSG00000143486	EIF2D	82.0507	1.13984	0.229406	4.96866	6.74e-07	6.49e-06
ENSG00000165629	ATP5F1C	197.339	0.78575	0.15814	4.96869	6.74e-07	6.49e-06
ENSG00000172725	CORO1B	78.8709	-1.09112	0.219672	-4.96707	6.8e-07	6.53e-06
ENSG00000105518	TMEM205	53.6095	-1.29015	0.259874	-4.9645	6.89e-07	6.61e-06
ENSG00000204524	ZNF805	37.6231	-1.48262	0.299324	-4.95322	7.3e-07	7e-06
ENSG00000188186	LAMTOR4	48.9139	-1.30903	0.264301	-4.9528	7.32e-07	7.01e-06
ENSG00000142669	SH3BGRL3	25.478	-1.76648	0.356774	-4.95125	7.37e-07	7.06e-06
ENSG00000123908	AGO2	193.178	-0.935239	0.18891	-4.95071	7.39e-07	7.08e-06
ENSG00000163870	TPRA1	37.5785	-1.60101	0.323608	-4.94737	7.52e-07	7.19e-06
ENSG00000241553	ARPC4	54.4058	-1.22752	0.248129	-4.9471	7.53e-07	7.19e-06
ENSG00000156531	PHF6	51.2571	1.44592	0.292282	4.94699	7.54e-07	7.19e-06
ENSG00000164045	CDC25A	30.376	-1.73259	0.350235	-4.94694	7.54e-07	7.19e-06
ENSG00000007376	RPUSD1	53.3949	-1.59151	0.321784	-4.9459	7.58e-07	7.22e-06
ENSG00000158715	SLC45A3	465.803	-0.670821	0.1357	-4.9434	7.68e-07	7.3e-06
ENSG00000106367	AP1S1	164.778	-0.820362	0.165951	-4.9434	7.68e-07	7.3e-06
ENSG00000072506	HSD17B10	87.007	-1.15748	0.23442	-4.93762	7.91e-07	7.51e-06
ENSG00000164054	SHISA5	281.343	-0.690058	0.139882	-4.93314	8.09e-07	7.68e-06
ENSG00000135049	AGTPBP1	60.0365	1.44693	0.293443	4.93086	8.19e-07	7.76e-06
ENSG00000103335	PIEZO1	259.804	-0.779003	0.157996	-4.93052	8.2e-07	7.77e-06
ENSG00000078304	PPP2R5C	169.124	0.848318	0.172111	4.9289	8.27e-07	7.83e-06
ENSG00000158270	COLEC12	27.243	2.20065	0.447041	4.9227	8.54e-07	8.07e-06
ENSG00000113597	TRAPPC13	26.1816	2.43229	0.494185	4.92182	8.57e-07	8.1e-06
ENSG00000103253	HAGHL	35.9342	-1.50551	0.305932	-4.92107	8.61e-07	8.13e-06
ENSG00000101447	FAM83D	46.161	-1.52102	0.309324	-4.91722	8.78e-07	8.28e-06
ENSG00000172366	MCRIP2	55.3089	-1.27899	0.260185	-4.91568	8.85e-07	8.34e-06
ENSG00000174780	SRP72	239.689	0.869638	0.17697	4.91404	8.92e-07	8.4e-06
ENSG00000125835	SNRPB	90.6733	-1.23236	0.250867	-4.91242	9e-07	8.47e-06
ENSG00000132842	AP3B1	21.7742	2.77635	0.565288	4.91138	9.04e-07	8.5e-06
ENSG00000131171	SH3BGRL	25.1839	2.26689	0.461566	4.91131	9.05e-07	8.5e-06
ENSG00000225178	RPSAP58	52.0872	1.47184	0.299897	4.90781	9.21e-07	8.64e-06
ENSG00000183648	NDUFB1	61.0275	-1.33199	0.271431	-4.90731	9.23e-07	8.66e-06
ENSG00000105669	COPE	102.104	-1.0316	0.210339	-4.90448	9.37e-07	8.78e-06
ENSG00000100983	GSS	87.094	-1.00716	0.205468	-4.90175	9.5e-07	8.89e-06
ENSG00000187837	HIST1H1C	457.48	-0.713122	0.145749	-4.89282	9.94e-07	9.3e-06
ENSG00000062194	GPBP1	80.57	1.14366	0.233791	4.89182	9.99e-07	9.34e-06
ENSG00000134590	RTL8C	53.5678	-1.45955	0.298604	-4.88792	1.02e-06	9.51e-06
ENSG00000161980	POLR3K	44.2061	-1.41007	0.28857	-4.8864	1.03e-06	9.58e-06
ENSG00000165215	CLDN3	82.3033	-1.05869	0.216865	-4.88178	1.05e-06	9.8e-06
ENSG00000021826	CPS1	45.3098	1.57327	0.322397	4.87991	1.06e-06	9.86e-06
ENSG00000050405	LIMA1	50.1116	1.55976	0.319583	4.88061	1.06e-06	9.85e-06
ENSG00000187840	EIF4EBP1	201.902	-0.778812	0.159598	-4.87983	1.06e-06	9.86e-06
ENSG00000168393	DTYMK	51.6607	-1.28218	0.262747	-4.87993	1.06e-06	9.86e-06
ENSG00000105926	MPP6	93.3249	1.17556	0.241291	4.87198	1.1e-06	1.02e-05
ENSG00000164077	MON1A	17.9432	-2.19594	0.450655	-4.87278	1.1e-06	1.02e-05
ENSG00000113441	LNPEP	136.684	0.95193	0.195455	4.87034	1.11e-06	1.03e-05
ENSG00000119912	IDE	60.1666	1.36632	0.280581	4.86961	1.12e-06	1.03e-05
ENSG00000088356	PDRG1	39.6789	-1.45177	0.298198	-4.86849	1.12e-06	1.04e-05
ENSG00000101868	POLA1	42.5291	1.72859	0.3553	4.86516	1.14e-06	1.06e-05
ENSG00000176658	MYO1D	49.361	1.63535	0.336601	4.85841	1.18e-06	1.09e-05
ENSG00000122390	NAA60	70.1302	-1.13949	0.234762	-4.85381	1.21e-06	1.12e-05
ENSG00000157778	PSMG3	61.3108	-1.15312	0.237546	-4.85429	1.21e-06	1.11e-05
ENSG00000082805	ERC1	53.7563	1.42493	0.293847	4.84922	1.24e-06	1.14e-05
ENSG00000148840	PPRC1	65.8722	-1.3223	0.272774	-4.8476	1.25e-06	1.15e-05
ENSG00000111639	MRPL51	94.7358	-0.973201	0.20084	-4.84566	1.26e-06	1.16e-05
ENSG00000213619	NDUFS3	52.0685	-1.42959	0.294964	-4.84666	1.26e-06	1.15e-05
ENSG00000100941	PNN	143.998	0.936954	0.193538	4.84118	1.29e-06	1.18e-05
ENSG00000140367	UBE2Q2	79.6308	1.14162	0.236025	4.83686	1.32e-06	1.21e-05
ENSG00000188986	NELFB	75.6303	-1.12974	0.233642	-4.83536	1.33e-06	1.22e-05
ENSG00000131507	NDFIP1	167.247	0.807377	0.167199	4.82885	1.37e-06	1.26e-05
ENSG00000152601	MBNL1	104.205	1.05926	0.219384	4.82834	1.38e-06	1.26e-05
ENSG00000109519	GRPEL1	78.7275	-1.14714	0.237602	-4.82798	1.38e-06	1.26e-05
ENSG00000185630	PBX1	30.2958	1.96392	0.406991	4.82547	1.4e-06	1.28e-05
ENSG00000067225	PKM	766.316	0.738355	0.153034	4.82476	1.4e-06	1.28e-05
ENSG00000204217	BMPR2	218.141	0.874791	0.181421	4.82189	1.42e-06	1.3e-05
ENSG00000105447	GRWD1	33.9002	-1.58048	0.327733	-4.82245	1.42e-06	1.29e-05
ENSG00000184270	HIST2H2AB	55.2714	-1.24769	0.258806	-4.82095	1.43e-06	1.3e-05
ENSG00000237441	RGL2	77.9723	1.17691	0.244407	4.81537	1.47e-06	1.34e-05
ENSG00000106803	SEC61B	97.8215	-0.934558	0.194132	-4.81403	1.48e-06	1.34e-05
ENSG00000168101	NUDT16L1	51.9305	-1.36159	0.283054	-4.81037	1.51e-06	1.37e-05
ENSG00000087470	DNM1L	140.815	0.90241	0.187715	4.80735	1.53e-06	1.39e-05
ENSG00000100028	SNRPD3	92.6934	1.05464	0.219458	4.80567	1.54e-06	1.4e-05
ENSG00000104524	PYCR3	77.773	-1.07882	0.224471	-4.80608	1.54e-06	1.39e-05
ENSG00000175354	PTPN2	56.7744	1.43463	0.298621	4.8042	1.55e-06	1.41e-05
ENSG00000164897	TMUB1	42.8638	-1.33333	0.277613	-4.80285	1.56e-06	1.41e-05
ENSG00000143753	DEGS1	364.145	0.632957	0.131824	4.80152	1.57e-06	1.42e-05
ENSG00000105197	TIMM50	98.0091	-0.983552	0.204843	-4.80148	1.57e-06	1.42e-05
ENSG00000179010	MRFAP1	486.488	-0.577825	0.120345	-4.80139	1.58e-06	1.42e-05
ENSG00000122376	FAM35A	47.0552	1.63555	0.34083	4.79874	1.6e-06	1.44e-05
ENSG00000065833	ME1	161.642	0.908688	0.189366	4.79857	1.6e-06	1.44e-05
ENSG00000226950	DANCR	204.617	-0.792032	0.165056	-4.79857	1.6e-06	1.44e-05
ENSG00000197451	HNRNPAB	130.953	-0.89878	0.187472	-4.79422	1.63e-06	1.47e-05
ENSG00000112379	ARFGEF3	965.768	0.690849	0.144429	4.7833	1.72e-06	1.55e-05
ENSG00000132768	DPH2	44.8929	-1.36419	0.285221	-4.78292	1.73e-06	1.55e-05
ENSG00000211450	SELENOH	75.9743	-1.26706	0.265051	-4.78045	1.75e-06	1.57e-05
ENSG00000138629	UBL7	38.9913	-1.45942	0.305337	-4.77971	1.76e-06	1.57e-05
ENSG00000171552	BCL2L1	82.2134	-1.04119	0.21791	-4.7781	1.77e-06	1.58e-05
ENSG00000235173	HGH1	33.3792	-1.65908	0.347231	-4.77802	1.77e-06	1.58e-05
ENSG00000061676	NCKAP1	160.776	0.899843	0.188546	4.77253	1.82e-06	1.63e-05
ENSG00000205765	C5orf51	86.0147	-1.08521	0.227584	-4.7684	1.86e-06	1.66e-05
ENSG00000131165	CHMP1A	94.8271	-1.0254	0.215094	-4.76721	1.87e-06	1.67e-05
ENSG00000071189	SNX13	96.1959	1.07086	0.224675	4.76627	1.88e-06	1.67e-05
ENSG00000157593	SLC35B2	92.1568	-1.04301	0.219021	-4.76214	1.92e-06	1.71e-05
ENSG00000150995	ITPR1	23.04	2.46082	0.516886	4.76085	1.93e-06	1.71e-05
ENSG00000155366	RHOC	100.627	-1.10424	0.231955	-4.76058	1.93e-06	1.72e-05
ENSG00000130024	PHF10	111.174	0.963608	0.202452	4.75968	1.94e-06	1.72e-05
ENSG00000173064	HECTD4	173.472	0.962076	0.202165	4.75886	1.95e-06	1.73e-05
ENSG00000153406	NMRAL1	63.4559	-1.13817	0.239278	-4.75669	1.97e-06	1.74e-05
ENSG00000161179	YDJC	59.4871	-1.21401	0.255242	-4.75632	1.97e-06	1.75e-05
ENSG00000115109	EPB41L5	78.5418	1.14369	0.240543	4.75464	1.99e-06	1.76e-05
ENSG00000171848	RRM2	120.625	-1.07748	0.226616	-4.75465	1.99e-06	1.76e-05
ENSG00000107281	NPDC1	124.702	-0.863473	0.181683	-4.75263	2.01e-06	1.77e-05
ENSG00000174307	PHLDA3	53.4933	-1.4477	0.304831	-4.7492	2.04e-06	1.8e-05
ENSG00000102401	ARMCX3	58.2468	1.35243	0.284847	4.74793	2.06e-06	1.81e-05
ENSG00000112033	PPARD	50.9025	-1.26556	0.266646	-4.74623	2.07e-06	1.83e-05
ENSG00000136270	TBRG4	69.6607	-1.1834	0.249365	-4.74566	2.08e-06	1.83e-05
ENSG00000109089	CDR2L	42.9191	-1.36872	0.288511	-4.74409	2.09e-06	1.84e-05
ENSG00000099785	2020-03-02	33.9379	-1.50446	0.317138	-4.74385	2.1e-06	1.84e-05
ENSG00000104331	IMPAD1	308.387	0.667277	0.14073	4.74154	2.12e-06	1.86e-05
ENSG00000131374	TBC1D5	163.445	0.863999	0.182277	4.74003	2.14e-06	1.88e-05
ENSG00000030582	GRN	52.4095	-1.24754	0.263302	-4.73808	2.16e-06	1.89e-05
ENSG00000136819	C9orf78	136.781	1.00485	0.212136	4.73682	2.17e-06	1.9e-05
ENSG00000089123	TASP1	26.3465	2.12838	0.449546	4.73451	2.2e-06	1.92e-05
ENSG00000263968	RN7SL381P	13.0472	-2.50803	0.529878	-4.73323	2.21e-06	1.93e-05
ENSG00000164081	TEX264	105.88	-0.938965	0.198481	-4.73076	2.24e-06	1.96e-05
ENSG00000121741	ZMYM2	133.502	0.878862	0.185846	4.72899	2.26e-06	1.97e-05
ENSG00000118855	MFSD1	119.517	1.03484	0.218906	4.72732	2.28e-06	1.99e-05
ENSG00000116857	TMEM9	193.776	-0.794592	0.16817	-4.72494	2.3e-06	2.01e-05
ENSG00000102024	PLS3	60.6371	1.25456	0.265857	4.71891	2.37e-06	2.06e-05
ENSG00000148291	SURF2	27.335	-1.65851	0.351452	-4.71902	2.37e-06	2.06e-05
ENSG00000143153	ATP1B1	222.891	-0.694402	0.147192	-4.71767	2.39e-06	2.08e-05
ENSG00000210107	MT-TQ	17.4845	4.30245	0.912248	4.71632	2.4e-06	2.09e-05
ENSG00000166004	CEP295	72.3375	1.34986	0.286219	4.71618	2.4e-06	2.09e-05
ENSG00000156273	BACH1	69.5606	1.31694	0.279226	4.71638	2.4e-06	2.09e-05
ENSG00000164818	DNAAF5	75.4003	-1.04983	0.222639	-4.7154	2.41e-06	2.09e-05
ENSG00000167700	MFSD3	53.6989	-1.19429	0.253256	-4.71575	2.41e-06	2.09e-05
ENSG00000177963	RIC8A	124.727	-0.834903	0.177219	-4.71114	2.46e-06	2.13e-05
ENSG00000091039	OSBPL8	233.296	0.744162	0.157988	4.71025	2.47e-06	2.14e-05
ENSG00000138018	SELENOI	181.777	0.833139	0.177049	4.70571	2.53e-06	2.19e-05
ENSG00000139163	ETNK1	100.637	0.988992	0.210209	4.70481	2.54e-06	2.19e-05
ENSG00000166851	PLK1	60.3709	-1.24355	0.264299	-4.70508	2.54e-06	2.19e-05
ENSG00000276168	RN7SL1	33649.9	-1.85265	0.393797	-4.70457	2.54e-06	2.19e-05
ENSG00000170248	PDCD6IP	94.6794	1.02544	0.218011	4.70363	2.56e-06	2.2e-05
ENSG00000133606	MKRN1	58.3085	1.31903	0.280516	4.70215	2.57e-06	2.22e-05
ENSG00000179526	SHARPIN	44.8444	-1.38407	0.294406	-4.70123	2.59e-06	2.22e-05
ENSG00000198818	SFT2D1	48.1471	-1.40027	0.297871	-4.70094	2.59e-06	2.23e-05
ENSG00000185475	TMEM179B	54.0933	-1.23522	0.262845	-4.69943	2.61e-06	2.24e-05
ENSG00000147065	MSN	58.2157	1.48639	0.316362	4.69838	2.62e-06	2.25e-05
ENSG00000099204	ABLIM1	155.416	0.845719	0.180083	4.69628	2.65e-06	2.27e-05
ENSG00000096060	FKBP5	177.715	-0.927645	0.197571	-4.69524	2.66e-06	2.28e-05
ENSG00000172269	DPAGT1	29.4329	-1.63857	0.348951	-4.6957	2.66e-06	2.28e-05
ENSG00000173207	CKS1B	24.2012	-1.70393	0.362961	-4.69452	2.67e-06	2.29e-05
ENSG00000198157	HMGN5	35.6326	1.77833	0.379004	4.69212	2.7e-06	2.31e-05
ENSG00000146416	AIG1	97.8672	1.03109	0.219999	4.6868	2.78e-06	2.37e-05
ENSG00000099849	RASSF7	32.3437	-1.55318	0.331468	-4.68576	2.79e-06	2.38e-05
ENSG00000180776	ZDHHC20	164.561	0.843367	0.180157	4.6813	2.85e-06	2.43e-05
ENSG00000164978	NUDT2	75.2634	1.13664	0.242888	4.67969	2.87e-06	2.45e-05
ENSG00000196504	PRPF40A	75.5818	1.21529	0.259763	4.67846	2.89e-06	2.46e-05
ENSG00000136111	TBC1D4	64.6798	1.25192	0.267728	4.6761	2.92e-06	2.49e-05
ENSG00000196683	TOMM7	168.015	-0.9152	0.195788	-4.67446	2.95e-06	2.51e-05
ENSG00000134313	KIDINS220	128.127	0.974417	0.208488	4.67374	2.96e-06	2.51e-05
ENSG00000123472	ATPAF1	206.054	0.805028	0.172268	4.67311	2.97e-06	2.52e-05
ENSG00000251562	MALAT1	2353.63	-0.557402	0.119399	-4.66839	3.04e-06	2.57e-05
ENSG00000005187	ACSM3	40.2292	1.62932	0.349128	4.66681	3.06e-06	2.59e-05
ENSG00000175416	CLTB	82.6346	-1.09236	0.234312	-4.66199	3.13e-06	2.65e-05
ENSG00000196810	CTBP1-AS2	112.275	-0.930893	0.199771	-4.6598	3.17e-06	2.68e-05
ENSG00000255302	EID1	407.211	0.634652	0.13628	4.65698	3.21e-06	2.71e-05
ENSG00000189067	LITAF	220.692	0.846205	0.181732	4.65633	3.22e-06	2.72e-05
ENSG00000105438	KDELR1	116.831	-0.915691	0.196695	-4.65539	3.23e-06	2.73e-05
ENSG00000163444	TMEM183A	112.322	0.97496	0.209646	4.65051	3.31e-06	2.79e-05
ENSG00000187193	MT1X	16.888	-2.19999	0.473157	-4.6496	3.33e-06	2.8e-05
ENSG00000163251	FZD5	63.6995	-1.18724	0.255555	-4.64572	3.39e-06	2.85e-05
ENSG00000204713	TRIM27	78.8341	-1.00833	0.217129	-4.64395	3.42e-06	2.88e-05
ENSG00000112578	BYSL	31.1407	-1.58505	0.341388	-4.64296	3.43e-06	2.89e-05
ENSG00000252835	SCARNA21	18.6175	-2.16604	0.466685	-4.64133	3.46e-06	2.91e-05
ENSG00000160439	RDH13	16.0966	-2.12258	0.457417	-4.64037	3.48e-06	2.92e-05
ENSG00000123739	PLA2G12A	125.993	0.922283	0.198781	4.6397	3.49e-06	2.93e-05
ENSG00000213977	TAX1BP3	9.50486	-2.90352	0.625944	-4.63863	3.51e-06	2.94e-05
ENSG00000103495	MAZ	194.461	-0.800589	0.172687	-4.63606	3.55e-06	2.97e-05
ENSG00000169740	ZNF32	64.5546	1.2362	0.266671	4.63569	3.56e-06	2.98e-05
ENSG00000273841	TAF9	137.978	0.84532	0.182381	4.6349	3.57e-06	2.99e-05
ENSG00000185813	PCYT2	65.5664	-1.2666	0.273389	-4.63296	3.6e-06	3.01e-05
ENSG00000143457	GOLPH3L	67.1662	1.23836	0.267363	4.63175	3.63e-06	3.03e-05
ENSG00000058272	PPP1R12A	81.3502	1.10662	0.238925	4.63164	3.63e-06	3.03e-05
ENSG00000115053	NCL	611.219	0.719197	0.15541	4.62775	3.7e-06	3.08e-05
ENSG00000132824	SERINC3	252.645	0.664805	0.143695	4.6265	3.72e-06	3.1e-05
ENSG00000115561	CHMP3	71.5068	1.17526	0.254187	4.62361	3.77e-06	3.14e-05
ENSG00000173327	MAP3K11	76.8154	-1.06655	0.230682	-4.62346	3.77e-06	3.14e-05
ENSG00000122140	MRPS2	60.0904	-1.1327	0.244977	-4.62369	3.77e-06	3.14e-05
ENSG00000186174	BCL9L	67.2877	-1.15631	0.250329	-4.61915	3.85e-06	3.2e-05
ENSG00000135624	CCT7	136.299	-0.835774	0.181073	-4.61567	3.92e-06	3.25e-05
ENSG00000104154	SLC30A4	648.224	0.768926	0.166666	4.61357	3.96e-06	3.28e-05
ENSG00000247626	MARS2	27.2433	-1.67477	0.363059	-4.61293	3.97e-06	3.29e-05
ENSG00000213401	MAGEA12	44.5224	-1.31869	0.285901	-4.6124	3.98e-06	3.3e-05
ENSG00000144579	CTDSP1	119.734	-0.920063	0.199558	-4.61051	4.02e-06	3.32e-05
ENSG00000069206	ADAM7	18.2332	4.96599	1.07746	4.60899	4.05e-06	3.34e-05
ENSG00000136279	DBNL	82.6525	-1.01209	0.219753	-4.60556	4.11e-06	3.4e-05
ENSG00000235552	RPL6P27	9.1025	5.85429	1.27154	4.60408	4.14e-06	3.42e-05
ENSG00000171161	ZNF672	53.883	-1.40229	0.304692	-4.60232	4.18e-06	3.45e-05
ENSG00000124333	VAMP7	123.366	0.976092	0.212152	4.60091	4.21e-06	3.47e-05
ENSG00000112701	SENP6	144.662	0.891944	0.19389	4.60025	4.22e-06	3.47e-05
ENSG00000090273	NUDC	131.329	-0.836246	0.181811	-4.59954	4.23e-06	3.48e-05
ENSG00000104517	UBR5	141.162	0.865317	0.188189	4.59814	4.26e-06	3.5e-05
ENSG00000131446	MGAT1	100.043	-1.04387	0.227002	-4.59851	4.26e-06	3.5e-05
ENSG00000104904	OAZ1	657.847	-0.643582	0.139979	-4.59769	4.27e-06	3.51e-05
ENSG00000156103	MMP16	176.614	0.806125	0.175434	4.59504	4.33e-06	3.55e-05
ENSG00000142168	SOD1	278.78	-0.73828	0.16078	-4.59186	4.39e-06	3.6e-05
ENSG00000146540	C7orf50	129.571	-0.879686	0.191603	-4.59119	4.41e-06	3.61e-05
ENSG00000264364	DYNLL2	293.233	-0.622436	0.135627	-4.58934	4.45e-06	3.64e-05
ENSG00000167657	DAPK3	41.1096	-1.3153	0.286617	-4.58905	4.45e-06	3.64e-05
ENSG00000123485	HJURP	46.9773	-1.35479	0.295252	-4.5886	4.46e-06	3.65e-05
ENSG00000135968	GCC2	71.4798	1.34513	0.293185	4.58798	4.48e-06	3.65e-05
ENSG00000076554	TPD52	259.035	0.676808	0.147564	4.58655	4.51e-06	3.68e-05
ENSG00000147862	NFIB	76.3235	1.08325	0.236227	4.58562	4.53e-06	3.69e-05
ENSG00000184254	ALDH1A3	97.8584	0.995091	0.217064	4.58432	4.55e-06	3.71e-05
ENSG00000227097	RPS28P7	51.3751	-1.26647	0.276353	-4.5828	4.59e-06	3.73e-05
ENSG00000178999	AURKB	26.4863	-1.66514	0.363344	-4.58282	4.59e-06	3.73e-05
ENSG00000114346	ECT2	78.3456	1.2078	0.263586	4.5822	4.6e-06	3.74e-05
ENSG00000283907	AD000090.1	3155.34	-0.697153	0.152154	-4.5819	4.61e-06	3.74e-05
ENSG00000149541	B3GAT3	54.3551	-1.34968	0.294596	-4.58145	4.62e-06	3.75e-05
ENSG00000166326	TRIM44	152.852	0.786128	0.17163	4.58036	4.64e-06	3.76e-05
ENSG00000163754	GYG1	68.4632	1.15929	0.25314	4.57963	4.66e-06	3.77e-05
ENSG00000140416	TPM1	131.851	0.913561	0.199525	4.57869	4.68e-06	3.79e-05
ENSG00000133835	HSD17B4	127.885	0.905226	0.197779	4.57696	4.72e-06	3.82e-05
ENSG00000155827	RNF20	55.5806	1.27511	0.278635	4.57626	4.73e-06	3.83e-05
ENSG00000130396	AFDN	58.5701	1.35051	0.295167	4.57542	4.75e-06	3.84e-05
ENSG00000108604	SMARCD2	168.066	-0.729926	0.159604	-4.57336	4.8e-06	3.87e-05
ENSG00000168234	TTC39C	33.4563	1.67318	0.365939	4.57229	4.82e-06	3.89e-05
ENSG00000179403	VWA1	93.4288	-0.926193	0.20259	-4.57177	4.84e-06	3.9e-05
ENSG00000099814	CEP170B	100.501	-0.907281	0.198483	-4.57107	4.85e-06	3.91e-05
ENSG00000179820	MYADM	76.5771	-1.06984	0.23418	-4.56844	4.91e-06	3.96e-05
ENSG00000124782	RREB1	108.876	1.01628	0.222556	4.56639	4.96e-06	3.99e-05
ENSG00000034152	MAP2K3	86.6792	-1.108	0.242739	-4.56457	5.01e-06	4.02e-05
ENSG00000164251	F2RL1	45.1832	-1.24257	0.272234	-4.56434	5.01e-06	4.02e-05
ENSG00000102144	PGK1	274.166	0.733613	0.160826	4.56154	5.08e-06	4.07e-05
ENSG00000140365	COMMD4	45.2758	-1.50323	0.329553	-4.56144	5.08e-06	4.07e-05
ENSG00000167130	DOLPP1	47.7138	-1.19838	0.262732	-4.56124	5.09e-06	4.07e-05
ENSG00000162076	FLYWCH2	42.5914	-1.31851	0.289077	-4.56111	5.09e-06	4.07e-05
ENSG00000136807	CDK9	43.6754	-1.34123	0.294059	-4.5611	5.09e-06	4.07e-05
ENSG00000168096	ANKS3	35.8069	1.71546	0.376241	4.55947	5.13e-06	4.1e-05
ENSG00000140990	NDUFB10	253.742	-0.840812	0.184407	-4.55956	5.13e-06	4.1e-05
ENSG00000168118	RAB4A	162.637	0.856619	0.187902	4.55887	5.14e-06	4.11e-05
ENSG00000082212	ME2	82.4279	1.03526	0.227097	4.55865	5.15e-06	4.11e-05
ENSG00000162298	SYVN1	53.0829	-1.38415	0.303726	-4.55723	5.18e-06	4.13e-05
ENSG00000091164	TXNL1	126.877	0.96427	0.211649	4.55599	5.21e-06	4.15e-05
ENSG00000112658	SRF	67.7359	-1.12838	0.24766	-4.55618	5.21e-06	4.15e-05
ENSG00000102225	CDK16	218.814	-0.695441	0.15266	-4.55549	5.23e-06	4.15e-05
ENSG00000101220	C20orf27	74.2494	-1.08608	0.238418	-4.55536	5.23e-06	4.15e-05
ENSG00000173638	SLC19A1	62.0462	-1.12171	0.246245	-4.55525	5.23e-06	4.15e-05
ENSG00000172336	POP7	43.8221	-1.38498	0.304043	-4.5552	5.23e-06	4.15e-05
ENSG00000083642	PDS5B	80.8546	1.10342	0.242325	4.55346	5.28e-06	4.19e-05
ENSG00000148672	GLUD1	129.551	0.90273	0.198321	4.55187	5.32e-06	4.21e-05
ENSG00000068697	LAPTM4A	92.6332	-1.01307	0.222745	-4.54813	5.41e-06	4.28e-05
ENSG00000111775	COX6A1	92.0724	-1.03693	0.227987	-4.54821	5.41e-06	4.28e-05
ENSG00000142185	TRPM2	74.2197	-1.09548	0.241022	-4.54515	5.49e-06	4.34e-05
ENSG00000154059	IMPACT	114.918	0.96156	0.211712	4.54183	5.58e-06	4.41e-05
ENSG00000172081	MOB3A	49.425	-1.29455	0.285055	-4.54142	5.59e-06	4.41e-05
ENSG00000185236	RAB11B	97.3863	-0.911878	0.200877	-4.53948	5.64e-06	4.45e-05
ENSG00000166557	TMED3	222.3	-0.660211	0.145474	-4.53834	5.67e-06	4.47e-05
ENSG00000163902	RPN1	326.419	-0.606614	0.133724	-4.53631	5.72e-06	4.51e-05
ENSG00000100934	SEC23A	112.151	0.893003	0.196899	4.53532	5.75e-06	4.53e-05
ENSG00000124486	USP9X	143.217	0.865262	0.190855	4.5336	5.8e-06	4.56e-05
ENSG00000178449	COX14	21.1208	-1.76869	0.390188	-4.53292	5.82e-06	4.57e-05
ENSG00000039139	DNAH5	20.4549	2.39406	0.5283	4.53163	5.85e-06	4.59e-05
ENSG00000131724	IL13RA1	40.8574	1.60504	0.354185	4.53164	5.85e-06	4.59e-05
ENSG00000159335	PTMS	402.337	-0.620524	0.136938	-4.53142	5.86e-06	4.6e-05
ENSG00000104361	NIPAL2	48.7105	1.35869	0.29993	4.53004	5.9e-06	4.62e-05
ENSG00000071994	PDCD2	155.397	0.819476	0.180906	4.52984	5.9e-06	4.62e-05
ENSG00000167526	RPL13	2509.65	0.587273	0.129645	4.52986	5.9e-06	4.62e-05
ENSG00000177119	ANO6	40.9112	1.56789	0.346231	4.52844	5.94e-06	4.65e-05
ENSG00000107130	NCS1	107.853	-0.878653	0.194082	-4.52723	5.98e-06	4.67e-05
ENSG00000210117	MT-TW	18.5749	2.881	0.636948	4.52313	6.09e-06	4.76e-05
ENSG00000090861	AARS	268.071	0.834635	0.184524	4.52318	6.09e-06	4.76e-05
ENSG00000117408	IPO13	57.7264	-1.2496	0.276363	-4.52159	6.14e-06	4.79e-05
ENSG00000099715	PCDH11Y	17.4005	2.78577	0.616278	4.52031	6.17e-06	4.81e-05
ENSG00000131899	LLGL1	64.3922	-1.07928	0.238916	-4.51741	6.26e-06	4.87e-05
ENSG00000102471	NDFIP2	153.632	0.97393	0.215687	4.51548	6.32e-06	4.92e-05
ENSG00000103254	FAM173A	33.5977	-1.39656	0.309396	-4.51382	6.37e-06	4.95e-05
ENSG00000236552	RPL13AP5	24.9517	2.06139	0.456899	4.5117	6.43e-06	5e-05
ENSG00000116459	ATP5PB	253.04	0.669219	0.14835	4.51108	6.45e-06	5.01e-05
ENSG00000127603	MACF1	102.525	1.05912	0.234799	4.51075	6.46e-06	5.01e-05
ENSG00000109670	FBXW7	45.3465	1.5657	0.347448	4.50629	6.6e-06	5.11e-05
ENSG00000136802	LRRC8A	68.2949	-1.04266	0.231387	-4.50611	6.6e-06	5.11e-05
ENSG00000125149	C16orf70	54.13	-1.12196	0.248978	-4.50626	6.6e-06	5.11e-05
ENSG00000130382	MLLT1	246.093	-0.66862	0.148394	-4.50571	6.62e-06	5.12e-05
ENSG00000214026	MRPL23	50.4041	-1.24595	0.27654	-4.50551	6.62e-06	5.12e-05
ENSG00000151292	CSNK1G3	109.268	0.953949	0.211839	4.50317	6.69e-06	5.17e-05
ENSG00000173156	RHOD	50.6368	-1.25032	0.277647	-4.50326	6.69e-06	5.17e-05
ENSG00000167797	CDK2AP2	121.518	-0.837777	0.186058	-4.50276	6.71e-06	5.17e-05
ENSG00000119927	GPAM	63.6031	1.19892	0.266311	4.50194	6.73e-06	5.19e-05
ENSG00000068489	PRR11	92.4838	1.0906	0.242364	4.49986	6.8e-06	5.24e-05
ENSG00000083544	TDRD3	46.5368	1.51299	0.336263	4.49942	6.81e-06	5.24e-05
ENSG00000085788	DDHD2	64.1559	1.18826	0.264088	4.49948	6.81e-06	5.24e-05
ENSG00000203499	IQANK1	112.265	-0.922969	0.205381	-4.49394	6.99e-06	5.37e-05
ENSG00000246705	H2AFJ	148.068	-0.870915	0.193857	-4.49256	7.04e-06	5.41e-05
ENSG00000181555	SETD2	90.0285	0.994681	0.221463	4.49142	7.08e-06	5.43e-05
ENSG00000096092	TMEM14A	43.9501	-1.33262	0.296936	-4.4879	7.19e-06	5.52e-05
ENSG00000272391	POM121C	69.2832	-1.03064	0.229762	-4.48568	7.27e-06	5.57e-05
ENSG00000185112	FAM43A	53.6799	-1.14441	0.25526	-4.4833	7.35e-06	5.63e-05
ENSG00000117151	CTBS	33.6257	1.67446	0.373991	4.47726	7.56e-06	5.79e-05
ENSG00000117479	SLC19A2	57.7717	-1.08752	0.242943	-4.47645	7.59e-06	5.8e-05
ENSG00000079462	PAFAH1B3	25.171	-1.611	0.359873	-4.47657	7.59e-06	5.8e-05
ENSG00000164695	CHMP4C	36.7297	1.60348	0.358251	4.47586	7.61e-06	5.81e-05
ENSG00000186522	2020-09-10	39.2376	1.62094	0.362253	4.47461	7.66e-06	5.84e-05
ENSG00000180822	PSMG4	31.9809	-1.68283	0.376258	-4.47254	7.73e-06	5.9e-05
ENSG00000172936	MYD88	52.1015	-1.22792	0.274571	-4.47212	7.74e-06	5.9e-05
ENSG00000134779	TPGS2	149.482	0.795595	0.177967	4.47048	7.8e-06	5.94e-05
ENSG00000157470	FAM81A	25.769	1.99912	0.447736	4.46495	8.01e-06	6.09e-05
ENSG00000123136	DDX39A	56.442	-1.16918	0.261865	-4.46484	8.01e-06	6.09e-05
ENSG00000119906	SLF2	25.8249	2.01429	0.45173	4.45907	8.23e-06	6.25e-05
ENSG00000101347	SAMHD1	44.4697	1.46417	0.328349	4.45919	8.23e-06	6.25e-05
ENSG00000123395	ATG101	19.2993	-2.07056	0.464458	-4.45801	8.27e-06	6.28e-05
ENSG00000157911	PEX10	125.055	-0.839477	0.188358	-4.45682	8.32e-06	6.31e-05
ENSG00000071655	MBD3	172.788	-0.725415	0.162807	-4.45568	8.36e-06	6.34e-05
ENSG00000031823	RANBP3	65.8412	-1.02755	0.230633	-4.45533	8.38e-06	6.34e-05
ENSG00000136021	SCYL2	90.7546	0.997398	0.224004	4.4526	8.48e-06	6.42e-05
ENSG00000132432	SEC61G	49.2752	-1.40103	0.314648	-4.4527	8.48e-06	6.42e-05
ENSG00000114127	XRN1	67.7086	1.19194	0.267763	4.45146	8.53e-06	6.45e-05
ENSG00000109133	TMEM33	319.071	0.630823	0.141793	4.44891	8.63e-06	6.52e-05
ENSG00000178821	TMEM52	31.9588	-1.5907	0.357591	-4.44838	8.65e-06	6.53e-05
ENSG00000101608	MYL12A	59.6969	-1.19298	0.268324	-4.44605	8.75e-06	6.6e-05
ENSG00000143776	CDC42BPA	196.073	0.769556	0.173131	4.44495	8.79e-06	6.62e-05
ENSG00000104231	ZFAND1	119.003	0.856226	0.192715	4.44297	8.87e-06	6.68e-05
ENSG00000124713	GNMT	20.0274	-1.78347	0.401403	-4.4431	8.87e-06	6.68e-05
ENSG00000105221	AKT2	213.275	-0.710272	0.159875	-4.44267	8.88e-06	6.68e-05
ENSG00000167792	NDUFV1	103.688	-0.886707	0.199593	-4.44257	8.89e-06	6.68e-05
ENSG00000159166	LAD1	198.235	-0.666145	0.150043	-4.4397	9.01e-06	6.76e-05
ENSG00000168439	STIP1	187.436	-0.683603	0.154029	-4.43815	9.07e-06	6.81e-05
ENSG00000188807	TMEM201	51.6155	-1.33819	0.301574	-4.43736	9.11e-06	6.83e-05
ENSG00000117133	RPF1	47.6282	1.38447	0.312065	4.43647	9.14e-06	6.85e-05
ENSG00000122378	FAM213A	19.2471	2.43358	0.548729	4.43495	9.21e-06	6.9e-05
ENSG00000120008	WDR11	63.6876	1.22303	0.275944	4.43218	9.33e-06	6.98e-05
ENSG00000200488	RN7SKP203	17.9163	-2.02974	0.458069	-4.43107	9.38e-06	7.01e-05
ENSG00000108932	SLC16A6	16.5389	-2.24286	0.506203	-4.43075	9.39e-06	7.02e-05
ENSG00000100258	LMF2	51.9266	-1.25901	0.28417	-4.43048	9.4e-06	7.02e-05
ENSG00000141456	PELP1	82.9661	-0.944813	0.213291	-4.42969	9.44e-06	7.04e-05
ENSG00000160685	ZBTB7B	146.158	-0.788376	0.178042	-4.42803	9.51e-06	7.09e-05
ENSG00000137970	RPL7P9	14.9587	4.05592	0.916403	4.42591	9.6e-06	7.16e-05
ENSG00000132541	RIDA	35.2661	1.81662	0.410474	4.42567	9.61e-06	7.16e-05
ENSG00000125356	NDUFA1	68.5994	-1.07091	0.242022	-4.42484	9.65e-06	7.18e-05
ENSG00000184207	PGP	46.2853	-1.18191	0.267164	-4.42392	9.69e-06	7.21e-05
ENSG00000134709	HOOK1	63.8215	1.22743	0.277501	4.42318	9.73e-06	7.23e-05
ENSG00000122008	POLK	21.7301	2.23559	0.505575	4.42187	9.79e-06	7.27e-05
ENSG00000112851	ERBIN	111.658	0.895455	0.202519	4.42158	9.8e-06	7.27e-05
ENSG00000117592	PRDX6	331.163	-0.6768	0.153128	-4.41984	9.88e-06	7.33e-05
ENSG00000123352	SPATS2	70.5132	1.09864	0.248617	4.41901	9.92e-06	7.35e-05
ENSG00000132329	RAMP1	90.134	-0.912558	0.20664	-4.41618	1e-05	7.44e-05
ENSG00000087111	PIGS	117.765	-0.843278	0.191125	-4.41219	1.02e-05	7.57e-05
ENSG00000151470	C4orf33	15.7082	3.09723	0.702661	4.40786	1.04e-05	7.72e-05
ENSG00000079739	PGM1	31.7237	1.90797	0.432741	4.40902	1.04e-05	7.68e-05
ENSG00000242247	ARFGAP3	73.1666	1.10929	0.251728	4.40669	1.05e-05	7.75e-05
ENSG00000109736	MFSD10	35.9689	-1.36802	0.310427	-4.40689	1.05e-05	7.74e-05
ENSG00000143198	MGST3	25.9247	-1.71875	0.39012	-4.40569	1.05e-05	7.78e-05
ENSG00000120685	PROSER1	65.2051	-1.16544	0.264902	-4.39952	1.08e-05	8e-05
ENSG00000162735	PEX19	86.5462	1.00045	0.227455	4.39847	1.09e-05	8.02e-05
ENSG00000170892	TSEN34	53.5631	-1.17109	0.266302	-4.39761	1.09e-05	8.05e-05
ENSG00000254470	AP5B1	23.8852	-1.66885	0.379393	-4.39874	1.09e-05	8.02e-05
ENSG00000102158	MAGT1	176.124	0.766742	0.174423	4.39589	1.1e-05	8.1e-05
ENSG00000214253	FIS1	109.329	-0.928046	0.211108	-4.39608	1.1e-05	8.1e-05
ENSG00000100902	PSMA6	17.7154	-2.01342	0.457986	-4.39625	1.1e-05	8.1e-05
ENSG00000204392	LSM2	53.5379	-1.18454	0.269585	-4.39393	1.11e-05	8.17e-05
ENSG00000155368	DBI	274.378	-0.736275	0.167606	-4.39289	1.12e-05	8.19e-05
ENSG00000141543	EIF4A3	53.9368	-1.25427	0.28552	-4.39294	1.12e-05	8.19e-05
ENSG00000137941	TTLL7	22.2979	2.2791	0.519381	4.38811	1.14e-05	8.37e-05
ENSG00000101596	SMCHD1	155.723	0.909296	0.207287	4.38666	1.15e-05	8.42e-05
ENSG00000228502	EEF1A1P11	16.0538	2.88086	0.656987	4.38496	1.16e-05	8.47e-05
ENSG00000087301	TXNDC16	45.6458	1.38075	0.314844	4.3855	1.16e-05	8.46e-05
ENSG00000141873	SLC39A3	72.4815	-0.988497	0.225497	-4.38363	1.17e-05	8.52e-05
ENSG00000059145	UNKL	70.2627	-1.00776	0.230058	-4.38047	1.18e-05	8.64e-05
ENSG00000132485	ZRANB2	61.2171	1.17086	0.26735	4.3795	1.19e-05	8.67e-05
ENSG00000136527	TRA2B	107.965	-0.934788	0.21346	-4.37922	1.19e-05	8.68e-05
ENSG00000216937	CCDC7	18.9701	2.41833	0.552433	4.3776	1.2e-05	8.74e-05
ENSG00000134748	PRPF38A	123.766	0.901192	0.205944	4.37591	1.21e-05	8.79e-05
ENSG00000128011	LRFN1	37.2046	-1.29913	0.29684	-4.37654	1.21e-05	8.77e-05
ENSG00000065268	WDR18	44.0675	-1.26167	0.288479	-4.37353	1.22e-05	8.88e-05
ENSG00000134352	IL6ST	146.113	0.837886	0.191636	4.37227	1.23e-05	8.93e-05
ENSG00000146109	ABT1	25.5037	-1.6265	0.37233	-4.36843	1.25e-05	9.08e-05
ENSG00000014824	SLC30A9	245.397	0.702172	0.160796	4.36686	1.26e-05	9.14e-05
ENSG00000196632	WNK3	29.2383	1.83268	0.419842	4.36518	1.27e-05	9.2e-05
ENSG00000140497	SCAMP2	96.1386	-0.899611	0.20619	-4.36302	1.28e-05	9.29e-05
ENSG00000175166	PSMD2	197.203	-0.824665	0.189383	-4.35447	1.33e-05	9.65e-05
ENSG00000259612	EEF1A1P22	7.68899	5.6085	1.28843	4.35296	1.34e-05	9.7e-05
ENSG00000205937	RNPS1	232.665	-0.700697	0.160938	-4.35383	1.34e-05	9.67e-05
ENSG00000170043	TRAPPC1	53.0706	-1.30918	0.300728	-4.35335	1.34e-05	9.69e-05
ENSG00000143416	SELENBP1	139.497	-0.819064	0.188312	-4.34952	1.36e-05	9.85e-05
ENSG00000188243	COMMD6	54.6413	1.23292	0.283556	4.34806	1.37e-05	9.91e-05
ENSG00000171109	MFN1	107.988	0.892226	0.205209	4.34789	1.37e-05	9.91e-05
ENSG00000008710	PKD1	110.244	-0.868651	0.200062	-4.34191	1.41e-05	0.000101736
ENSG00000259956	RBM15B	239.552	-0.620765	0.142998	-4.34108	1.42e-05	0.000102051
ENSG00000134690	CDCA8	36.7951	-1.27795	0.294408	-4.34073	1.42e-05	0.000102143
ENSG00000173020	GRK2	217.706	-0.666308	0.153579	-4.33854	1.43e-05	0.000103098
ENSG00000166311	SMPD1	47.4101	-1.18047	0.272117	-4.33811	1.44e-05	0.00010323
ENSG00000136280	CCM2	49.9546	-1.24294	0.286611	-4.33669	1.45e-05	0.00010383
ENSG00000108826	MRPL27	29.6889	-1.49506	0.344821	-4.33575	1.45e-05	0.000104208
ENSG00000257103	LSM14A	219.542	0.696329	0.160652	4.33438	1.46e-05	0.000104715
ENSG00000188786	MTF1	34.8919	-1.38571	0.319734	-4.33396	1.46e-05	0.000104849
ENSG00000198832	SELENOM	35.6221	-1.40561	0.324234	-4.33517	1.46e-05	0.000104413
ENSG00000170638	TRABD	70.8248	-1.09833	0.25344	-4.33368	1.47e-05	0.000104911
ENSG00000129255	MPDU1	81.5816	-0.998124	0.230421	-4.33173	1.48e-05	0.000105774
ENSG00000186676	EEF1GP1	15.0358	3.01253	0.695669	4.3304	1.49e-05	0.000106344
ENSG00000090266	NDUFB2	55.8274	-1.13236	0.261526	-4.32984	1.49e-05	0.000106546
ENSG00000181220	ZNF746	43.2048	-1.23714	0.285747	-4.3295	1.49e-05	0.000106639
ENSG00000188177	ZC3H6	20.6943	2.297	0.530582	4.32921	1.5e-05	0.000106707
ENSG00000162631	NTNG1	30.8559	1.77005	0.409117	4.3265	1.51e-05	0.000107887
ENSG00000001629	ANKIB1	86.3433	0.986218	0.227893	4.32755	1.51e-05	0.000107442
ENSG00000117143	UAP1	314.394	0.631493	0.145993	4.3255	1.52e-05	0.000108305
ENSG00000175768	TOMM5	33.4938	-1.40564	0.324986	-4.32522	1.52e-05	0.000108373
ENSG00000196230	TUBB	599.003	-0.489132	0.113111	-4.32434	1.53e-05	0.00010873
ENSG00000112667	DNPH1	72.8372	-1.05234	0.243456	-4.32253	1.54e-05	0.000109557
ENSG00000054282	SDCCAG8	41.667	1.63882	0.379283	4.32082	1.55e-05	0.00011026
ENSG00000149485	FADS1	209.808	0.847325	0.196081	4.32129	1.55e-05	0.0001101
ENSG00000105063	PPP6R1	92.8113	-0.909133	0.210546	-4.31797	1.57e-05	0.000111619
ENSG00000183323	CCDC125	72.0584	1.13357	0.262563	4.31731	1.58e-05	0.000111879
ENSG00000198663	C6orf89	180.732	0.788897	0.182813	4.31533	1.59e-05	0.000112816
ENSG00000107745	MICU1	85.355	1.01014	0.234158	4.31391	1.6e-05	0.000113421
ENSG00000172270	BSG	590.584	-0.494435	0.114615	-4.31385	1.6e-05	0.000113421
ENSG00000178904	DPY19L3	89.9227	1.01193	0.234679	4.31198	1.62e-05	0.000114314
ENSG00000119772	DNMT3A	33.6529	1.70084	0.394614	4.31014	1.63e-05	0.000115191
ENSG00000100335	MIEF1	70.6493	-1.00618	0.233519	-4.30878	1.64e-05	0.000115829
ENSG00000169045	HNRNPH1	218.151	0.717059	0.166485	4.30706	1.65e-05	0.000116501
ENSG00000162522	KIAA1522	396.226	-0.530419	0.123149	-4.30714	1.65e-05	0.000116501
ENSG00000079999	KEAP1	124.977	-0.808499	0.187699	-4.30742	1.65e-05	0.000116464
ENSG00000107164	FUBP3	75.6927	1.07762	0.250248	4.3062	1.66e-05	0.000116803
ENSG00000111321	LTBR	185.25	-0.731963	0.169991	-4.3059	1.66e-05	0.000116885
ENSG00000156521	TYSND1	56.0314	-1.09166	0.253493	-4.30648	1.66e-05	0.000116732
ENSG00000117399	CDC20	51.7895	-1.12339	0.260985	-4.30443	1.67e-05	0.000117584
ENSG00000126432	PRDX5	99.901	-0.960683	0.223226	-4.30364	1.68e-05	0.000117929
ENSG00000127419	TMEM175	17.4808	-2.29463	0.533698	-4.29949	1.71e-05	0.000120081
ENSG00000135269	TES	43.0461	1.39938	0.325537	4.29867	1.72e-05	0.000120447
ENSG00000112759	SLC29A1	31.3179	-1.86156	0.433126	-4.29796	1.72e-05	0.000120755
ENSG00000114107	CEP70	79.8339	0.987105	0.229809	4.29533	1.74e-05	0.000121954
ENSG00000164062	APEH	146.681	-0.796299	0.185345	-4.2963	1.74e-05	0.00012158
ENSG00000184363	PKP3	115.152	-0.82974	0.193146	-4.29592	1.74e-05	0.000121711
ENSG00000121211	MND1	27.9298	1.88709	0.439468	4.29403	1.75e-05	0.000122593
ENSG00000133026	MYH10	140.807	0.82148	0.191355	4.29297	1.76e-05	0.000123087
ENSG00000131584	ACAP3	34.9853	-1.39186	0.324227	-4.29285	1.76e-05	0.000123087
ENSG00000100401	RANGAP1	110.153	-0.913932	0.212936	-4.29205	1.77e-05	0.000123452
ENSG00000182378	PLCXD1	30.2126	-1.43188	0.333624	-4.2919	1.77e-05	0.000123452
ENSG00000115339	GALNT3	57.8429	1.19812	0.279209	4.29111	1.78e-05	0.000123812
ENSG00000125648	SLC25A23	211.192	0.684442	0.15953	4.29036	1.78e-05	0.000124154
ENSG00000137100	DCTN3	52.733	-1.07411	0.250391	-4.28974	1.79e-05	0.000124417
ENSG00000151116	UEVLD	48.9541	1.37946	0.321675	4.28837	1.8e-05	0.000125109
ENSG00000139726	DENR	188.213	0.702579	0.163875	4.28728	1.81e-05	0.000125562
ENSG00000116871	MAP7D1	146.616	-0.791982	0.184718	-4.28751	1.81e-05	0.000125514
ENSG00000070423	RNF126	117.24	-0.958367	0.2236	-4.28608	1.82e-05	0.000126156
ENSG00000141401	IMPA2	47.4482	-1.17023	0.273153	-4.28413	1.83e-05	0.000127187
ENSG00000170634	ACYP2	27.1473	1.84284	0.430195	4.28374	1.84e-05	0.000127329
ENSG00000115255	REEP6	114.262	-0.803333	0.187703	-4.2798	1.87e-05	0.000129521
ENSG00000172115	CYCS	228.176	-0.63722	0.148963	-4.27771	1.89e-05	0.000130656
ENSG00000283041	AC008038.1	19.1172	2.27905	0.533147	4.27471	1.91e-05	0.000132259
ENSG00000149480	MTA2	131.596	-0.77967	0.182349	-4.2757	1.91e-05	0.000131755
ENSG00000175455	CCDC14	33.4509	1.55232	0.363181	4.27424	1.92e-05	0.000132453
ENSG00000229638	RPL4P4	13.7389	3.95146	0.924954	4.27206	1.94e-05	0.000133669
ENSG00000153130	SCOC	279.852	0.696201	0.163029	4.2704	1.95e-05	0.000134581
ENSG00000189362	NEMP2	15.6666	2.83521	0.664499	4.26669	1.98e-05	0.000136752
ENSG00000235162	C12orf75	60.4537	1.22189	0.286471	4.26532	2e-05	0.000137504
ENSG00000070010	UFD1	48.7076	-1.23241	0.289118	-4.26266	2.02e-05	0.000139062
ENSG00000047315	POLR2B	90.8441	-0.858887	0.201627	-4.25977	2.05e-05	0.000140782
ENSG00000126464	PRR12	98.9465	-0.848026	0.199137	-4.25851	2.06e-05	0.000141487
ENSG00000089159	PXN	80.3974	-0.970035	0.227802	-4.25824	2.06e-05	0.000141569
ENSG00000198744	MTCO3P12	22.5602	2.07051	0.486378	4.25699	2.07e-05	0.000142181
ENSG00000014919	COX15	28.5918	1.78845	0.42015	4.25669	2.07e-05	0.000142187
ENSG00000095906	NUBP2	70.7046	-1.12038	0.263179	-4.25711	2.07e-05	0.000142181
ENSG00000117419	ERI3	48.9863	-1.13693	0.267088	-4.25675	2.07e-05	0.000142187
ENSG00000116586	LAMTOR2	39.2772	-1.26814	0.298022	-4.25518	2.09e-05	0.000143059
ENSG00000099381	SETD1A	46.592	-1.1605	0.272835	-4.2535	2.1e-05	0.000144048
ENSG00000166441	RPL27A	1227.31	0.65256	0.153454	4.25247	2.11e-05	0.000144621
ENSG00000142327	RNPEPL1	81.0426	-0.954116	0.224418	-4.25152	2.12e-05	0.000145142
ENSG00000159111	MRPL10	94.1587	1.08531	0.255376	4.24985	2.14e-05	0.000146135
ENSG00000210154	MT-TD	16.8656	2.54258	0.598422	4.24881	2.15e-05	0.000146726
ENSG00000126003	PLAGL2	40.5027	-1.26889	0.298801	-4.2466	2.17e-05	0.000148085
ENSG00000116747	TROVE2	92.127	0.954597	0.224849	4.2455	2.18e-05	0.000148719
ENSG00000119900	OGFRL1	92.4356	0.92664	0.218297	4.24485	2.19e-05	0.000149053
ENSG00000156787	TBC1D31	26.6184	1.88902	0.445128	4.24378	2.2e-05	0.000149674
ENSG00000144445	KANSL1L	32.4707	1.5682	0.370124	4.23695	2.27e-05	0.000154196
ENSG00000101057	MYBL2	148.421	-0.713609	0.168466	-4.23592	2.28e-05	0.000154809
ENSG00000170779	CDCA4	36.6798	-1.26147	0.29787	-4.23497	2.29e-05	0.00015537
ENSG00000255198	SNHG9	32.0745	-1.62183	0.383034	-4.23418	2.29e-05	0.000155817
ENSG00000049449	RCN1	81.0747	0.979946	0.231493	4.23315	2.3e-05	0.000156331
ENSG00000117362	APH1A	142.49	-0.774722	0.18298	-4.23392	2.3e-05	0.000155899
ENSG00000204103	MAFB	67.7366	-1.04334	0.246484	-4.23288	2.31e-05	0.000156423
ENSG00000168907	PLA2G4F	48.4375	-1.27396	0.301061	-4.23159	2.32e-05	0.000157225
ENSG00000077152	UBE2T	39.7681	-1.2676	0.29968	-4.22984	2.34e-05	0.000158349
ENSG00000185658	BRWD1	128.473	0.864112	0.204368	4.22822	2.36e-05	0.000159396
ENSG00000109323	MANBA	29.7733	1.65295	0.391104	4.22637	2.37e-05	0.000160507
ENSG00000181649	PHLDA2	32.3854	-1.72019	0.40698	-4.22672	2.37e-05	0.000160359
ENSG00000128228	SDF2L1	59.4765	-1.21301	0.287248	-4.22288	2.41e-05	0.00016291
ENSG00000180370	PAK2	178.434	0.777563	0.184168	4.22202	2.42e-05	0.000163434
ENSG00000181291	TMEM132E	11.7183	-2.781	0.659153	-4.21905	2.45e-05	0.000165499
ENSG00000198952	SMG5	163.964	-0.708154	0.167895	-4.21784	2.47e-05	0.000166279
ENSG00000108784	NAGLU	31.7587	-1.39996	0.331993	-4.21683	2.48e-05	0.000166927
ENSG00000070770	CSNK2A2	98.2884	0.94805	0.224979	4.21394	2.51e-05	0.00016897
ENSG00000182325	FBXL6	19.1354	-1.83721	0.436226	-4.21161	2.54e-05	0.000170614
ENSG00000132912	DCTN4	119.256	0.820044	0.194947	4.20649	2.59e-05	0.000174416
ENSG00000141101	NOB1	78.3894	0.97359	0.231555	4.20457	2.62e-05	0.000175789
ENSG00000148411	NACC2	64.0643	-1.01708	0.242	-4.2028	2.64e-05	0.000177064
ENSG00000139921	TMX1	117.775	0.925597	0.220454	4.1986	2.69e-05	0.000180263
ENSG00000170027	YWHAG	408.425	-0.55663	0.132612	-4.19743	2.7e-05	0.000181085
ENSG00000198722	UNC13B	110.91	0.953943	0.227372	4.19551	2.72e-05	0.000182513
ENSG00000063978	RNF4	99.6423	-0.814844	0.194225	-4.19535	2.72e-05	0.000182524
ENSG00000232677	LINC00665	144.545	-0.715394	0.170632	-4.19261	2.76e-05	0.000184516
ENSG00000141664	ZCCHC2	50.8485	-1.21168	0.288999	-4.19267	2.76e-05	0.000184516
ENSG00000156398	SFXN2	59.7796	-1.01387	0.241891	-4.19143	2.77e-05	0.000185369
ENSG00000197006	METTL9	134.169	0.808828	0.192995	4.19093	2.78e-05	0.000185656
ENSG00000006007	GDE1	159.38	0.914954	0.218502	4.18739	2.82e-05	0.000188346
ENSG00000165914	TTC7B	101.029	0.857058	0.204665	4.18761	2.82e-05	0.000188277
ENSG00000170619	COMMD5	26.1551	-1.66351	0.397689	-4.18295	2.88e-05	0.000191937
ENSG00000178401	DNAJC22	23.5551	1.9425	0.464578	4.18121	2.9e-05	0.000193294
ENSG00000138092	CENPO	22.9233	-1.69732	0.406015	-4.18045	2.91e-05	0.000193822
ENSG00000185504	FAAP100	72.382	-0.980435	0.234585	-4.17944	2.92e-05	0.000194567
ENSG00000128609	NDUFA5	81.7591	0.943515	0.225964	4.17551	2.97e-05	0.000197829
ENSG00000106263	EIF3B	235.997	-0.710844	0.17029	-4.17431	2.99e-05	0.000198629
ENSG00000132254	ARFIP2	100.464	-0.828947	0.198572	-4.17455	2.99e-05	0.000198547
ENSG00000066855	MTFR1	125.583	0.829209	0.198712	4.17292	3.01e-05	0.000199724
ENSG00000156697	UTP14A	31.8631	1.70959	0.40984	4.17137	3.03e-05	0.000200963
ENSG00000170604	IRF2BP1	19.9828	-1.75164	0.419997	-4.17059	3.04e-05	0.000201527
ENSG00000123575	FAM199X	105.347	0.86646	0.207797	4.16974	3.05e-05	0.000202157
ENSG00000005486	RHBDD2	95.6509	-0.939521	0.225364	-4.1689	3.06e-05	0.000202778
ENSG00000129932	DOHH	22.1844	-1.66817	0.40018	-4.16856	3.07e-05	0.000202955
ENSG00000151304	SRFBP1	24.2194	1.9903	0.477613	4.16717	3.08e-05	0.000203943
ENSG00000090863	GLG1	117.555	0.852147	0.204482	4.16735	3.08e-05	0.000203913
ENSG00000130713	EXOSC2	64.9411	-0.966989	0.232188	-4.16469	3.12e-05	0.000206051
ENSG00000099817	POLR2E	300.997	-0.716622	0.172095	-4.16411	3.13e-05	0.000206441
ENSG00000229344	MTCO2P12	17.9883	2.32743	0.559218	4.16194	3.16e-05	0.000208288
ENSG00000165526	RPUSD4	66.5424	1.07836	0.259122	4.16159	3.16e-05	0.000208479
ENSG00000173272	MZT2A	76.2085	-1.00919	0.242515	-4.16135	3.16e-05	0.000208569
ENSG00000142208	AKT1	198.706	-0.656097	0.157781	-4.15829	3.21e-05	0.000211255
ENSG00000165671	NSD1	176.262	0.752302	0.181059	4.15501	3.25e-05	0.000214049
ENSG00000197172	MAGEA6	57.0451	-1.08059	0.260047	-4.15538	3.25e-05	0.00021383
ENSG00000173898	SPTBN2	95.9637	0.942183	0.226787	4.15449	3.26e-05	0.000214405
ENSG00000270722	RF00003	24.3274	-4.17113	1.00449	-4.15247	3.29e-05	0.000216168
ENSG00000137073	UBAP2	118.042	0.880542	0.212288	4.14786	3.36e-05	0.000220434
ENSG00000167173	C15orf39	30.8771	-1.45804	0.351558	-4.14738	3.36e-05	0.000220768
ENSG00000111669	TPI1	559.298	-0.487829	0.11765	-4.14643	3.38e-05	0.000221541
ENSG00000163512	AZI2	40.0015	1.4196	0.342445	4.14548	3.39e-05	0.00022233
ENSG00000143368	SF3B4	52.227	-1.21278	0.29259	-4.14497	3.4e-05	0.000222552
ENSG00000146858	ZC3HAV1L	17.7113	-1.82066	0.439237	-4.14506	3.4e-05	0.000222552
ENSG00000115365	LANCL1	89.1302	0.993267	0.239838	4.1414	3.45e-05	0.000225907
ENSG00000152217	SETBP1	73.5427	1.01235	0.244493	4.14059	3.46e-05	0.00022643
ENSG00000127870	RNF6	106.785	0.839054	0.20263	4.14082	3.46e-05	0.000226344
ENSG00000132661	NXT1	11.879	-2.15422	0.52058	-4.13812	3.5e-05	0.000228747
ENSG00000250722	SELENOP	64.7803	1.11749	0.270134	4.13679	3.52e-05	0.000229934
ENSG00000109111	SUPT6H	83.6447	1.12642	0.272453	4.13436	3.56e-05	0.000232237
ENSG00000168496	FEN1	56.5057	-1.02912	0.248976	-4.1334	3.57e-05	0.000233076
ENSG00000131174	COX7B	103.227	-0.898355	0.217361	-4.13301	3.58e-05	0.000233325
ENSG00000067704	IARS2	217.683	0.665914	0.161181	4.13146	3.6e-05	0.00023476
ENSG00000204469	PRRC2A	648.382	-0.574233	0.139094	-4.12838	3.65e-05	0.000237787
ENSG00000238227	TMEM250	115.43	-0.757759	0.183561	-4.12811	3.66e-05	0.000237924
ENSG00000137492	THAP12	53.6116	1.19426	0.289333	4.12764	3.67e-05	0.000238266
ENSG00000160753	RUSC1	53.6457	-1.14571	0.277611	-4.12702	3.67e-05	0.000238761
ENSG00000140157	NIPA2	87.0515	-0.915412	0.221833	-4.12657	3.68e-05	0.00023908
ENSG00000039319	ZFYVE16	101.58	0.933818	0.226343	4.12568	3.7e-05	0.000239863
ENSG00000115993	TRAK2	76.4076	1.05004	0.254628	4.12382	3.73e-05	0.000241665
ENSG00000148248	SURF4	366.409	-0.520063	0.126126	-4.12336	3.73e-05	0.000242005
ENSG00000123353	ORMDL2	34.3233	-1.29433	0.313926	-4.12304	3.74e-05	0.000242189
ENSG00000105726	ATP13A1	88.7597	-0.89087	0.216108	-4.12234	3.75e-05	0.000242788
ENSG00000167461	RAB8A	50.1932	-1.06134	0.257523	-4.12134	3.77e-05	0.000243695
ENSG00000159023	EPB41	124.63	0.837667	0.203374	4.11885	3.81e-05	0.000246189
ENSG00000165476	REEP3	321.053	0.567781	0.1379	4.11735	3.83e-05	0.000247656
ENSG00000166415	WDR72	60.9667	1.16568	0.283154	4.11677	3.84e-05	0.000248122
ENSG00000232119	MCTS1	35.0735	-1.25383	0.304719	-4.11471	3.88e-05	0.000250203
ENSG00000096384	HSP90AB1	1122.11	0.693709	0.168621	4.114	3.89e-05	0.000250821
ENSG00000115738	ID2	16.0584	-2.14739	0.52213	-4.11276	3.91e-05	0.000252027
ENSG00000169398	PTK2	105.269	0.87753	0.213403	4.11208	3.92e-05	0.000252614
ENSG00000006715	VPS41	58.9432	1.22128	0.297083	4.11089	3.94e-05	0.000253723
ENSG00000165502	RPL36AL	303.876	0.579596	0.140994	4.11079	3.94e-05	0.000253723
ENSG00000137710	RDX	139.392	0.813398	0.197911	4.10991	3.96e-05	0.000254389
ENSG00000142409	ZNF787	40.4007	-1.17547	0.286002	-4.11001	3.96e-05	0.000254389
ENSG00000074800	ENO1	649.613	-0.596602	0.14519	-4.10912	3.97e-05	0.000255094
ENSG00000127884	ECHS1	245.54	-0.605248	0.147298	-4.109	3.97e-05	0.000255094
ENSG00000123684	LPGAT1	122.811	0.921824	0.224374	4.10844	3.98e-05	0.000255409
ENSG00000200156	RNU5B-1	7.30656	-3.3352	0.811734	-4.10874	3.98e-05	0.000255224
ENSG00000164187	LMBRD2	68.3765	1.08782	0.264795	4.10815	3.99e-05	0.000255569
ENSG00000138078	PREPL	44.257	1.36526	0.332539	4.10558	4.03e-05	0.000258121
ENSG00000099282	TSPAN15	37.5883	-1.26661	0.3085	-4.1057	4.03e-05	0.000258121
ENSG00000160075	SSU72	289.477	0.639713	0.155834	4.10509	4.04e-05	0.00025852
ENSG00000132002	DNAJB1	77.8619	-0.981853	0.239327	-4.10255	4.09e-05	0.000261212
ENSG00000067334	DNTTIP2	58.1544	1.1789	0.287522	4.10021	4.13e-05	0.000263714
ENSG00000198242	RPL23A	670.588	0.67034	0.16354	4.09895	4.15e-05	0.000265002
ENSG00000144746	ARL6IP5	240.282	0.643677	0.157091	4.09747	4.18e-05	0.00026654
ENSG00000078804	TP53INP2	54.0687	-1.10887	0.270785	-4.09501	4.22e-05	0.000269218
ENSG00000184983	NDUFA6	60.2715	-1.10189	0.269158	-4.09384	4.24e-05	0.000270428
ENSG00000132821	VSTM2L	6.49347	5.35979	1.30931	4.09361	4.25e-05	0.000270535
ENSG00000095380	NANS	52.7188	-1.12233	0.274195	-4.09318	4.25e-05	0.000270871
ENSG00000078043	PIAS2	72.423	1.02522	0.250511	4.0925	4.27e-05	0.000271515
ENSG00000127125	PPCS	90.7554	0.883341	0.216011	4.08933	4.33e-05	0.000275087
ENSG00000167770	OTUB1	57.2116	-1.01429	0.248126	-4.0878	4.35e-05	0.000276744
ENSG00000183291	SELENOF	219.507	0.801886	0.196175	4.08761	4.36e-05	0.000276809
ENSG00000115159	GPD2	61.9064	1.11335	0.272523	4.08533	4.4e-05	0.000279369
ENSG00000201512	SNORA71C	6.86495	-3.27156	0.801815	-4.08019	4.5e-05	0.000285454
ENSG00000103266	STUB1	81.622	-0.897309	0.220051	-4.07773	4.55e-05	0.000288317
ENSG00000274290	HIST1H2BE	9.98496	-2.4482	0.600463	-4.07718	4.56e-05	0.000288828
ENSG00000131844	MCCC2	346.903	-0.601909	0.147731	-4.07437	4.61e-05	0.000292173
ENSG00000106261	ZKSCAN1	168.659	0.701979	0.172342	4.07318	4.64e-05	0.000293494
ENSG00000110171	TRIM3	13.103	-2.19032	0.537794	-4.07278	4.65e-05	0.00029383
ENSG00000134597	RBMX2	44.1226	1.242	0.305042	4.07157	4.67e-05	0.000295184
ENSG00000181523	SGSH	30.947	-1.46707	0.360419	-4.07046	4.69e-05	0.000296418
ENSG00000159267	HLCS	96.8029	0.877862	0.215765	4.0686	4.73e-05	0.000298621
ENSG00000104969	SGTA	180.972	-0.724037	0.177973	-4.06825	4.74e-05	0.000298889
ENSG00000198604	BAZ1A	57.148	1.18789	0.292223	4.06501	4.8e-05	0.000302717
ENSG00000160703	NLRX1	60.752	-1.00467	0.247129	-4.06537	4.8e-05	0.000302435
ENSG00000162607	USP1	69.4421	1.00439	0.247091	4.06484	4.81e-05	0.000302758
ENSG00000070413	DGCR2	117.48	-0.776259	0.191013	-4.06391	4.83e-05	0.000303789
ENSG00000172037	LAMB2	74.9743	1.1849	0.291621	4.06314	4.84e-05	0.000304446
ENSG00000141002	TCF25	81.3749	0.956214	0.235335	4.0632	4.84e-05	0.000304446
ENSG00000030110	BAK1	16.8733	-1.86221	0.45843	-4.06213	4.86e-05	0.000305577
ENSG00000160752	FDPS	41.8479	-1.12789	0.277715	-4.06133	4.88e-05	0.000306451
ENSG00000136044	APPL2	75.0984	0.974702	0.240151	4.05871	4.93e-05	0.000309727
ENSG00000163930	BAP1	115.565	-0.797495	0.196505	-4.05839	4.94e-05	0.00030997
ENSG00000137414	FAM8A1	149.218	0.713611	0.175859	4.05785	4.95e-05	0.000310509
ENSG00000187172	BAGE2	17.3179	2.27559	0.560923	4.05686	4.97e-05	0.000311641
ENSG00000121057	AKAP1	151.605	-0.733211	0.180776	-4.0559	4.99e-05	0.000312748
ENSG00000069248	NUP133	53.1921	1.24561	0.307132	4.0556	5e-05	0.000312788
ENSG00000116133	DHCR24	1463.31	0.477688	0.117791	4.0554	5e-05	0.000312872
ENSG00000163171	CDC42EP3	22.2725	-1.75845	0.433586	-4.0556	5e-05	0.000312788
ENSG00000215105	TTC3P1	49.1099	1.41479	0.348941	4.05452	5.02e-05	0.000313867
ENSG00000143878	RHOB	88.24	-0.924706	0.228087	-4.05419	5.03e-05	0.000313945
ENSG00000125968	ID1	15.8536	-4.7597	1.17401	-4.05424	5.03e-05	0.000313945
ENSG00000149091	DGKZ	42.2579	-1.20927	0.298543	-4.05059	5.11e-05	0.000318625
ENSG00000148498	PARD3	13.1103	3.08895	0.762694	4.05005	5.12e-05	0.000319185
ENSG00000146350	TBC1D32	13.477	2.85127	0.704083	4.04962	5.13e-05	0.000319577
ENSG00000151461	UPF2	56.7172	1.29597	0.320055	4.0492	5.14e-05	0.000319974
ENSG00000104723	TUSC3	84.0933	0.958004	0.236602	4.04901	5.14e-05	0.000320039
ENSG00000134291	TMEM106C	282.62	0.6103	0.150766	4.04798	5.17e-05	0.000321269
ENSG00000182195	LDOC1	86.7074	-0.845026	0.208759	-4.04784	5.17e-05	0.000321271
ENSG00000126767	ELK1	85.9214	-0.986878	0.24406	-4.0436	5.26e-05	0.000326963
ENSG00000108829	LRRC59	158.521	-0.706305	0.174706	-4.04282	5.28e-05	0.000327663
ENSG00000154723	ATP5PF	73.9804	-0.956757	0.236656	-4.04282	5.28e-05	0.000327663
ENSG00000132463	GRSF1	223.625	0.633532	0.156739	4.04196	5.3e-05	0.000328678
ENSG00000172500	FIBP	103.381	-0.948935	0.23479	-4.04164	5.31e-05	0.00032894
ENSG00000204120	GIGYF2	67.0288	1.02878	0.25462	4.04045	5.33e-05	0.000330239
ENSG00000142632	ARHGEF19	13.4947	-2.02585	0.501383	-4.04053	5.33e-05	0.000330239
ENSG00000096401	CDC5L	51.3212	1.18116	0.292492	4.03826	5.38e-05	0.000333143
ENSG00000171159	C9orf16	40.7651	-1.22889	0.304325	-4.03806	5.39e-05	0.000333228
ENSG00000002549	LAP3	69.1041	1.0269	0.254338	4.03755	5.4e-05	0.000333766
ENSG00000139438	FAM222A	11.3296	-2.38341	0.590433	-4.03671	5.42e-05	0.000334762
ENSG00000178234	GALNT11	83.015	0.965957	0.239482	4.03352	5.49e-05	0.00033915
ENSG00000075914	EXOSC7	48.0346	-1.09166	0.270825	-4.03085	5.56e-05	0.000342836
ENSG00000099797	TECR	61.0067	-1.00279	0.248851	-4.02966	5.59e-05	0.000344369
ENSG00000169764	UGP2	30.8672	1.64792	0.408992	4.02922	5.6e-05	0.000344818
ENSG00000069956	MAPK6	380.542	0.536349	0.133153	4.02806	5.62e-05	0.000346133
ENSG00000158864	NDUFS2	84.9905	-0.916439	0.2275	-4.0283	5.62e-05	0.000345979
ENSG00000186130	ZBTB6	19.0905	-1.72401	0.428124	-4.02689	5.65e-05	0.00034765
ENSG00000196167	COLCA1	251.039	0.639811	0.158933	4.02566	5.68e-05	0.000349286
ENSG00000132670	PTPRA	133.085	0.762627	0.189452	4.02544	5.69e-05	0.000349414
ENSG00000103067	ESRP2	109.686	-0.845735	0.210106	-4.02528	5.69e-05	0.000349449
ENSG00000177105	RHOG	14.9703	-1.88738	0.468985	-4.02439	5.71e-05	0.000350573
ENSG00000125144	MT1G	17.9911	-1.76687	0.439125	-4.02363	5.73e-05	0.000351505
ENSG00000228594	FNDC10	89.4387	-0.882348	0.219307	-4.02334	5.74e-05	0.000351734
ENSG00000145391	SETD7	542.99	0.549078	0.136548	4.02115	5.79e-05	0.000354817
ENSG00000138468	SENP7	24.242	1.80973	0.450109	4.02065	5.8e-05	0.000355369
ENSG00000146670	CDCA5	75.2863	-0.920931	0.229114	-4.01953	5.83e-05	0.000356867
ENSG00000224259	LINC01133	23.5248	2.03115	0.505411	4.0188	5.85e-05	0.00035776
ENSG00000078061	ARAF	71.663	-0.987053	0.245644	-4.01823	5.86e-05	0.00035843
ENSG00000107872	FBXL15	26.3131	-1.44804	0.36039	-4.01797	5.87e-05	0.000358616
ENSG00000156253	RWDD2B	31.4535	1.5675	0.390441	4.0147	5.95e-05	0.00036321
ENSG00000005893	LAMP2	258.742	0.604017	0.150449	4.01476	5.95e-05	0.00036321
ENSG00000197562	RAB40C	41.4266	-1.17698	0.293321	-4.01258	6.01e-05	0.000366277
ENSG00000157259	GATAD1	66.9487	1.10405	0.275418	4.00864	6.11e-05	0.000372233
ENSG00000104133	SPG11	92.9366	0.896934	0.223775	4.00819	6.12e-05	0.000372727
ENSG00000179104	TMTC2	25.75	-1.60563	0.400805	-4.00602	6.18e-05	0.000375958
ENSG00000108349	CASC3	126.946	0.86029	0.214808	4.00493	6.2e-05	0.000377276
ENSG00000125875	TBC1D20	71.0381	-1.04202	0.26017	-4.00514	6.2e-05	0.000377143
ENSG00000153914	SREK1	76.3164	1.02515	0.256089	4.00309	6.25e-05	0.000379982
ENSG00000150593	PDCD4	110.972	0.845897	0.211319	4.00294	6.26e-05	0.000379982
ENSG00000205476	CCDC85C	122.692	-0.888714	0.222021	-4.00284	6.26e-05	0.000379982
ENSG00000129235	TXNDC17	66.3899	-1.03049	0.257735	-3.99823	6.38e-05	0.000387226
ENSG00000103479	RBL2	135.851	0.820306	0.2052	3.9976	6.4e-05	0.000388047
ENSG00000131669	NINJ1	158.915	-0.869903	0.217615	-3.99743	6.4e-05	0.000388097
ENSG00000182057	OGFRP1	20.8571	-1.71733	0.429715	-3.99644	6.43e-05	0.000389505
ENSG00000163702	IL17RC	52.6611	-1.03219	0.258532	-3.99252	6.54e-05	0.000395779
ENSG00000079805	DNM2	103.766	-0.775447	0.19425	-3.99201	6.55e-05	0.000396413
ENSG00000160741	CRTC2	19.1387	-1.72386	0.431943	-3.99096	6.58e-05	0.000397956
ENSG00000141569	TRIM65	38.2682	-1.32944	0.333351	-3.98811	6.66e-05	0.000402541
ENSG00000274012	RN7SL2	24390.1	-1.60708	0.403185	-3.98597	6.72e-05	0.000405958
ENSG00000160993	ALKBH4	17.1598	-1.81626	0.455787	-3.98488	6.75e-05	0.000407589
ENSG00000080371	RAB21	109.281	0.836196	0.209905	3.9837	6.79e-05	0.000409393
ENSG00000151779	NBAS	42.7332	1.29607	0.325867	3.97729	6.97e-05	0.000420335
ENSG00000109919	MTCH2	258.765	-0.601259	0.151249	-3.97529	7.03e-05	0.000423594
ENSG00000184203	PPP1R2	80.9812	0.925921	0.232933	3.97506	7.04e-05	0.000423594
ENSG00000205250	E2F4	62.2357	-1.04433	0.262717	-3.9751	7.04e-05	0.000423594
ENSG00000119681	LTBP2	12.1497	3.31959	0.835174	3.97473	7.05e-05	0.000423938
ENSG00000053747	LAMA3	132.682	-0.83036	0.208945	-3.97407	7.07e-05	0.000424883
ENSG00000113163	COL4A3BP	96.2964	0.820061	0.206409	3.97298	7.1e-05	0.000426586
ENSG00000129514	FOXA1	484.304	-0.470822	0.118527	-3.97227	7.12e-05	0.000427625
ENSG00000106290	TAF6	40.4809	-1.1128	0.280181	-3.97171	7.14e-05	0.00042839
ENSG00000154380	ENAH	251.509	0.589549	0.148465	3.97097	7.16e-05	0.000429486
ENSG00000166847	DCTN5	105.984	-0.776324	0.195524	-3.97049	7.17e-05	0.000430118
ENSG00000160606	TLCD1	46.1147	-1.13057	0.284768	-3.97014	7.18e-05	0.000430493
ENSG00000129515	SNX6	59.568	1.05567	0.265943	3.96952	7.2e-05	0.000431136
ENSG00000168924	LETM1	175.445	-0.685415	0.172666	-3.9696	7.2e-05	0.000431136
ENSG00000198612	COPS8	92.6281	0.864365	0.217762	3.96931	7.21e-05	0.000431274
ENSG00000125676	THOC2	77.2473	1.05303	0.265364	3.96827	7.24e-05	0.000432926
ENSG00000226124	FTCDNL1	27.2638	1.63885	0.413087	3.96734	7.27e-05	0.000434383
ENSG00000105722	ERF	32.3331	-1.37673	0.347319	-3.96388	7.37e-05	0.00044024
ENSG00000267041	ZNF850	24.1843	-1.66149	0.419145	-3.96399	7.37e-05	0.00044024
ENSG00000005700	IBTK	132.237	0.810751	0.204578	3.96305	7.4e-05	0.000441286
ENSG00000167034	NKX3-1	966.952	-0.434502	0.109638	-3.96305	7.4e-05	0.000441286
ENSG00000139405	RITA1	56.718	-0.983853	0.248349	-3.96157	7.45e-05	0.000443785
ENSG00000115687	PASK	51.8655	-1.03726	0.262067	-3.95799	7.56e-05	0.000450225
ENSG00000173065	FAM222B	35.5666	-1.30504	0.329826	-3.95676	7.6e-05	0.000452312
ENSG00000048342	CC2D2A	19.2138	2.03859	0.515306	3.95607	7.62e-05	0.000453355
ENSG00000112146	FBXO9	156.899	0.716781	0.18124	3.95487	7.66e-05	0.000455388
ENSG00000074842	MYDGF	164.954	-0.859548	0.217355	-3.95457	7.67e-05	0.000455704
ENSG00000150776	NKAPD1	70.1362	0.988486	0.250063	3.95294	7.72e-05	0.000458569
ENSG00000211452	DIO1	11.9841	3.31366	0.838754	3.95069	7.79e-05	0.000462641
ENSG00000104218	CSPP1	29.2894	1.77786	0.45012	3.94974	7.82e-05	0.000464228
ENSG00000119326	CTNNAL1	82.4587	0.955687	0.24208	3.94782	7.89e-05	0.000467707
ENSG00000166938	DIS3L	66.0904	0.991831	0.251313	3.94659	7.93e-05	0.000469855
ENSG00000153363	LINC00467	68.6901	0.96218	0.243896	3.94505	7.98e-05	0.000472637
ENSG00000104973	MED25	32.64	-1.41879	0.359828	-3.94295	8.05e-05	0.000476521
ENSG00000072364	AFF4	263.03	0.682796	0.173205	3.94212	8.08e-05	0.000477918
ENSG00000134057	CCNB1	97.2437	-0.789386	0.200288	-3.94126	8.11e-05	0.000479375
ENSG00000185608	MRPL40	41.5061	-1.13276	0.287468	-3.94046	8.13e-05	0.000480699
ENSG00000244398	AC116533.1	12.2381	4.35979	1.10723	3.93758	8.23e-05	0.000486239
ENSG00000153531	ADPRHL1	41.3501	1.34044	0.340456	3.93718	8.24e-05	0.00048679
ENSG00000124831	LRRFIP1	179.562	0.714525	0.181498	3.93683	8.26e-05	0.000487238
ENSG00000168003	SLC3A2	164.739	-0.710759	0.1806	-3.93555	8.3e-05	0.000489567
ENSG00000129353	SLC44A2	161.058	-0.671806	0.170711	-3.93535	8.31e-05	0.000489713
ENSG00000116478	HDAC1	201.732	0.692598	0.176029	3.93457	8.33e-05	0.000491018
ENSG00000099942	CRKL	73.742	-0.884376	0.224816	-3.93378	8.36e-05	0.000492376
ENSG00000198648	STK39	239.996	0.581978	0.147979	3.93285	8.39e-05	0.00049402
ENSG00000076924	XAB2	45.2136	-1.11445	0.283522	-3.93074	8.47e-05	0.000498099
ENSG00000086504	MRPL28	40.4491	-1.15764	0.294564	-3.93001	8.49e-05	0.000499346
ENSG00000165916	PSMC3	132.94	-0.805121	0.205028	-3.92688	8.61e-05	0.000505601
ENSG00000114631	PODXL2	179.088	-0.648446	0.165157	-3.92624	8.63e-05	0.000506666
ENSG00000171530	TBCA	278.761	0.640874	0.163239	3.92599	8.64e-05	0.000506914
ENSG00000167751	KLK2	426.098	0.547403	0.139476	3.92472	8.68e-05	0.000509329
ENSG00000177830	CHID1	90.3657	-0.943849	0.240571	-3.92337	8.73e-05	0.000511918
ENSG00000165392	WRN	18.5152	2.23777	0.570399	3.92316	8.74e-05	0.000512072
ENSG00000100297	MCM5	55.8126	-1.14151	0.291014	-3.92253	8.76e-05	0.000513144
ENSG00000120725	SIL1	76.4285	-0.845518	0.215572	-3.92221	8.77e-05	0.000513542
ENSG00000124702	KLHDC3	127.48	-0.790464	0.201629	-3.92039	8.84e-05	0.000516878
ENSG00000183647	ZNF530	10.6056	-2.21795	0.565732	-3.9205	8.84e-05	0.000516878
ENSG00000160193	WDR4	15.0651	-1.84484	0.470762	-3.91883	8.9e-05	0.00051994
ENSG00000140564	FURIN	86.2099	-0.872579	0.222725	-3.91774	8.94e-05	0.000522023
ENSG00000182054	IDH2	155.19	-0.715791	0.182732	-3.91717	8.96e-05	0.000522966
ENSG00000143799	PARP1	277.727	0.660943	0.168849	3.9144	9.06e-05	0.000528725
ENSG00000163348	PYGO2	71.2127	-0.952252	0.243288	-3.9141	9.07e-05	0.0005291
ENSG00000144224	UBXN4	126.007	0.785908	0.200828	3.91334	9.1e-05	0.000530478
ENSG00000198805	PNP	34.8823	-1.25243	0.320207	-3.91132	9.18e-05	0.000534632
ENSG00000177469	CAVIN1	5.67491	5.17435	1.32319	3.91051	9.21e-05	0.000536148
ENSG00000197045	GMFB	193.276	0.677368	0.173256	3.90964	9.24e-05	0.000537499
ENSG00000100304	TTLL12	243.234	-0.592994	0.151667	-3.90984	9.24e-05	0.000537351
ENSG00000166770	ZNF667-AS1	40.7664	-1.19245	0.305289	-3.90597	9.38e-05	0.000545422
ENSG00000135047	CTSL	52.895	-1.19132	0.30509	-3.90481	9.43e-05	0.000547757
ENSG00000008988	RPS20	1101.51	0.574389	0.147105	3.90462	9.44e-05	0.000547884
ENSG00000100167	2020-09-03	80.3473	0.894415	0.229189	3.90252	9.52e-05	0.000552357
ENSG00000149418	ST14	171.903	-0.64095	0.164248	-3.90234	9.53e-05	0.000552486
ENSG00000150779	TIMM8B	143.549	-0.766373	0.196441	-3.90128	9.57e-05	0.000554596
ENSG00000176022	B3GALT6	118.921	-0.765731	0.19631	-3.90063	9.59e-05	0.000555805
ENSG00000075711	DLG1	78.9509	0.913104	0.234129	3.9	9.62e-05	0.000556953
ENSG00000177879	AP3S1	47.2292	1.2482	0.320068	3.8998	9.63e-05	0.000557094
ENSG00000148225	WDR31	18.4747	2.10216	0.539433	3.89698	9.74e-05	0.000563321
ENSG00000008130	NADK	111.654	-0.744534	0.191081	-3.89643	9.76e-05	0.000564309
ENSG00000120992	LYPLA1	181.696	0.659633	0.1693	3.89623	9.77e-05	0.00056447
ENSG00000116171	SCP2	112.904	0.815431	0.20934	3.89524	9.81e-05	0.000566472
ENSG00000197258	EIF4BP6	15.2541	2.38578	0.612629	3.89433	9.85e-05	0.00056802
ENSG00000127220	ABHD8	39.2313	-1.27928	0.328498	-3.89432	9.85e-05	0.00056802
ENSG00000138758	2020-09-11	282.071	0.662364	0.170146	3.89293	9.9e-05	0.00057097
ENSG00000182199	SHMT2	412.189	0.494516	0.127034	3.8928	9.91e-05	0.00057097
ENSG00000136636	KCTD3	96.697	0.818456	0.21026	3.89259	9.92e-05	0.000571158
ENSG00000107890	ANKRD26	31.0379	1.54122	0.396044	3.89153	9.96e-05	0.000573353
ENSG00000203875	SNHG5	45.8832	1.34963	0.347043	3.88895	0.000100678	0.000579168
ENSG00000163382	NAXE	121.392	-0.838049	0.21576	-3.88417	0.000102679	0.00059036
ENSG00000122705	CLTA	225.104	0.682894	0.17588	3.88273	0.000103291	0.000593565
ENSG00000137814	HAUS2	30.5406	1.56974	0.404302	3.88259	0.000103348	0.000593575
ENSG00000103811	CTSH	164.369	0.694227	0.178846	3.88171	0.000103724	0.000595418
ENSG00000082996	RNF13	47.8424	1.20688	0.310938	3.88143	0.000103845	0.000595793
ENSG00000133612	AGAP3	82.1575	-0.861547	0.222073	-3.87956	0.000104646	0.000600067
ENSG00000149150	SLC43A1	109.748	-0.738714	0.190527	-3.8772	0.000105663	0.000605578
ENSG00000119421	NDUFA8	58.5928	-1.01021	0.260683	-3.87523	0.000106526	0.000610195
ENSG00000118412	CASP8AP2	25.6557	1.59936	0.412818	3.87425	0.000106952	0.000612311
ENSG00000187713	TMEM203	41.7004	-1.14705	0.296175	-3.87287	0.000107562	0.000615476
ENSG00000028203	VEZT	147.643	0.693134	0.179018	3.87186	0.000108007	0.000617319
ENSG00000203668	CHML	70.5807	0.982924	0.253864	3.87185	0.000108012	0.000617319
ENSG00000142166	IFNAR1	188.919	0.656595	0.169586	3.87175	0.000108057	0.000617319
ENSG00000167565	SERTAD3	26.9531	-1.58166	0.408647	-3.87048	0.000108622	0.00062022
ENSG00000104960	PTOV1	35.0615	-1.22319	0.316111	-3.86949	0.000109065	0.000622417
ENSG00000100241	SBF1	148.345	-0.716106	0.185071	-3.86935	0.000109126	0.000622437
ENSG00000173575	CHD2	89.603	0.85684	0.221541	3.86764	0.000109895	0.000626491
ENSG00000049656	CLPTM1L	199.928	-0.618747	0.160005	-3.86704	0.000110163	0.000627682
ENSG00000143183	TMCO1	143.622	0.707127	0.182904	3.86611	0.000110586	0.000629759
ENSG00000110074	FOXRED1	43.1513	-1.21489	0.314278	-3.86566	0.00011079	0.000630589
ENSG00000174109	C16orf91	32.7928	-1.26902	0.328333	-3.86504	0.00011107	0.000631844
ENSG00000116489	CAPZA1	366.311	0.543038	0.140518	3.86455	0.000111294	0.000632784
ENSG00000110958	PTGES3	401.577	-0.480881	0.12447	-3.86343	0.000111805	0.000635356
ENSG00000197694	SPTAN1	79.0726	0.915372	0.236959	3.863	0.000112005	0.000636153
ENSG00000142186	SCYL1	115.1	-0.723413	0.187274	-3.86286	0.000112069	0.000636184
ENSG00000105835	NAMPT	99.2711	0.820558	0.21244	3.86253	0.000112217	0.000636688
ENSG00000167632	TRAPPC9	35.167	1.38816	0.359525	3.86108	0.000112888	0.000639816
ENSG00000105223	PLD3	131.24	-0.759877	0.196804	-3.86108	0.000112888	0.000639816
ENSG00000172380	GNG12	125	0.762435	0.197645	3.85759	0.000114509	0.000648666
ENSG00000180891	CUEDC1	19.9411	2.07845	0.539028	3.85593	0.000115291	0.000652751
ENSG00000198168	SVIP	224.813	0.616149	0.159808	3.85556	0.000115466	0.000653268
ENSG00000104976	SNAPC2	40.1305	-1.1886	0.308288	-3.85548	0.000115504	0.000653268
ENSG00000124562	SNRPC	60.1731	-0.952433	0.247159	-3.85352	0.000116431	0.000658162
ENSG00000139718	SETD1B	79.0202	-0.886945	0.230528	-3.84746	0.00011935	0.000674306
ENSG00000068078	FGFR3	8.80015	-2.58928	0.673152	-3.8465	0.000119819	0.000676601
ENSG00000089220	PEBP1	585.492	0.461868	0.120104	3.84556	0.000120278	0.000678837
ENSG00000136942	RPL35	1215.32	0.48227	0.125457	3.84412	0.000120987	0.000682482
ENSG00000085998	POMGNT1	263.7	0.683066	0.177717	3.84357	0.000121257	0.000683645
ENSG00000060971	ACAA1	62.1978	-0.919975	0.239389	-3.84302	0.00012153	0.000684826
ENSG00000138709	LARP1B	38.4456	1.31721	0.342786	3.84267	0.000121705	0.00068545
ENSG00000158773	USF1	38.8219	-1.24996	0.325335	-3.84208	0.000121997	0.000686738
ENSG00000047188	YTHDC2	50.8979	1.13547	0.295615	3.84104	0.000122514	0.000689284
ENSG00000007923	DNAJC11	53.2452	-1.1393	0.296843	-3.83805	0.000124014	0.000697114
ENSG00000186283	TOR3A	56.647	-1.08685	0.283181	-3.83801	0.000124035	0.000697114
ENSG00000167004	PDIA3	356.896	0.567992	0.148004	3.83769	0.000124199	0.000697668
ENSG00000017797	RALBP1	114.183	0.735511	0.191673	3.83732	0.000124384	0.000698345
ENSG00000153094	BCL2L11	40.7872	-1.11706	0.291131	-3.83695	0.00012457	0.000699025
ENSG00000104177	MYEF2	25.7741	1.68378	0.439141	3.83426	0.000125941	0.000706345
ENSG00000204186	ZDBF2	16.2111	2.33302	0.60884	3.8319	0.000127155	0.000712784
ENSG00000171223	JUNB	22.2711	-1.5108	0.394315	-3.83146	0.000127386	0.000713705
ENSG00000031698	SARS	219.554	0.670119	0.174909	3.83124	0.000127501	0.000713977
ENSG00000131711	MAP1B	201.124	0.712206	0.185906	3.831	0.000127626	0.000714305
ENSG00000023734	STRAP	240.795	0.613122	0.160103	3.82954	0.000128381	0.00071816
ENSG00000261061	AC092718.4	31.1583	1.41499	0.369636	3.82805	0.000129161	0.000721886
ENSG00000166225	FRS2	45.3258	-1.04773	0.273702	-3.82801	0.000129182	0.000721886
ENSG00000119778	ATAD2B	20.4153	1.80335	0.471262	3.82664	0.000129905	0.000725551
ENSG00000147324	MFHAS1	63.3403	-0.902494	0.235863	-3.82635	0.000130057	0.00072602
ENSG00000185324	CDK10	52.4218	-0.98468	0.257397	-3.82553	0.000130493	0.000728078
ENSG00000147905	ZCCHC7	27.9865	1.58784	0.415227	3.82404	0.000131281	0.000732097
ENSG00000063244	U2AF2	237.525	-0.547216	0.143107	-3.82383	0.000131393	0.000732337
ENSG00000204344	STK19	12.5569	-1.99452	0.521851	-3.82201	0.00013237	0.000737402
ENSG00000168906	MAT2A	129.857	-0.680749	0.178129	-3.82167	0.000132553	0.000738038
ENSG00000110400	NECTIN1	61.5177	-0.90869	0.237837	-3.82063	0.000133109	0.00074055
ENSG00000002330	BAD	27.1268	-1.30815	0.342395	-3.82057	0.000133142	0.00074055
ENSG00000148297	MED22	46.3898	-1.14258	0.299086	-3.82025	0.000133315	0.000740802
ENSG00000133265	HSPBP1	30.2813	-1.33621	0.349773	-3.82023	0.000133325	0.000740802
ENSG00000033011	ALG1	22.3847	-1.71433	0.44879	-3.8199	0.000133504	0.000741413
ENSG00000132361	CLUH	125.425	-0.709793	0.185935	-3.81743	0.000134847	0.000748485
ENSG00000153944	MSI2	131.231	0.711008	0.186292	3.81664	0.000135281	0.000750503
ENSG00000127837	AAMP	102.341	-0.885404	0.232015	-3.81614	0.000135553	0.000751629
ENSG00000138162	TACC2	95.2213	0.802852	0.210401	3.81582	0.00013573	0.000752223
ENSG00000186432	KPNA4	109.644	0.862137	0.226106	3.81298	0.0001373	0.000760529
ENSG00000174744	BRMS1	33.5999	-1.37276	0.360038	-3.81283	0.000137385	0.00076061
ENSG00000143398	PIP5K1A	53.2763	-1.07404	0.281805	-3.81129	0.000138246	0.000764978
ENSG00000221867	MAGEA3	66.8477	-0.919556	0.241319	-3.81054	0.000138663	0.000766894
ENSG00000204316	MRPL38	9.71218	-2.28643	0.600179	-3.80958	0.000139204	0.000769489
ENSG00000021574	SPAST	44.0457	1.16034	0.304681	3.80838	0.000139878	0.000772815
ENSG00000148187	MRRF	110.874	0.85128	0.223678	3.80583	0.000141331	0.000780445
ENSG00000138346	DNA2	26.7309	1.53637	0.403721	3.80553	0.000141499	0.000780968
ENSG00000167965	MLST8	166.091	-0.733631	0.192845	-3.80426	0.000142229	0.000784595
ENSG00000095203	EPB41L4B	130.536	0.728764	0.191572	3.80412	0.00014231	0.00078464
ENSG00000135677	GNS	209.568	0.708701	0.186376	3.80254	0.00014322	0.00078925
ENSG00000274523	RCC1L	80.0298	-0.826667	0.217418	-3.80221	0.000143413	0.00078991
ENSG00000204178	MACO1	35.6563	1.29703	0.341276	3.80054	0.000144379	0.000794822
ENSG00000162585	FAAP20	75.3602	-0.890405	0.234343	-3.79957	0.000144945	0.000797317
ENSG00000058600	POLR3E	64.359	-0.940742	0.247595	-3.79951	0.00014498	0.000797317
ENSG00000241685	ARPC1A	37.9672	1.4155	0.372659	3.79837	0.00014565	0.000800592
ENSG00000134308	YWHAQ	485.378	0.467362	0.123073	3.79745	0.000146195	0.000803174
ENSG00000134970	TMED7	174.87	0.669392	0.176298	3.79693	0.000146501	0.000804443
ENSG00000073614	KDM5A	39.6973	1.24845	0.328836	3.79659	0.000146702	0.000805136
ENSG00000189114	BLOC1S3	9.13384	-2.59443	0.683383	-3.79646	0.00014678	0.000805153
ENSG00000137038	DMAC1	78.8608	-0.842877	0.222078	-3.79541	0.000147402	0.000807828
ENSG00000186470	BTN3A2	27.5562	1.64839	0.434315	3.79538	0.000147418	0.000807828
ENSG00000173141	MRPL57	126.775	-0.736105	0.194014	-3.79409	0.000148187	0.00081163
ENSG00000076770	MBNL3	34.9464	1.35522	0.357351	3.7924	0.0001492	0.000816763
ENSG00000138182	KIF20B	47.095	1.1223	0.296091	3.79039	0.000150409	0.000822697
ENSG00000138642	HERC6	17.2577	2.09762	0.553417	3.79031	0.000150458	0.000822697
ENSG00000131779	PEX11B	23.345	-1.45803	0.384682	-3.79022	0.000150514	0.000822697
ENSG00000176619	LMNB2	164.754	-0.757268	0.199815	-3.78984	0.000150744	0.000823538
ENSG00000103876	FAH	33.5378	-1.23867	0.326861	-3.78958	0.000150901	0.000823974
ENSG00000139687	RB1	42.6404	1.17527	0.310162	3.78921	0.000151126	0.000824784
ENSG00000120662	MTRF1	11.686	2.91323	0.76911	3.7878	0.000151988	0.000829065
ENSG00000175550	DRAP1	78.2504	-0.819637	0.216406	-3.7875	0.00015217	0.000829637
ENSG00000107371	EXOSC3	20.1701	-1.5826	0.418106	-3.78516	0.000153609	0.000836611
ENSG00000101745	ANKRD12	59.4529	1.01795	0.268938	3.78508	0.00015366	0.000836611
ENSG00000260285	AL133367.1	9.89587	-2.31569	0.6118	-3.78504	0.000153682	0.000836611
ENSG00000213885	RPL13AP7	12.9828	2.53857	0.670786	3.78447	0.000154034	0.000838099
ENSG00000100567	PSMA3	62.6472	-1.0158	0.268742	-3.77983	0.000156935	0.000853451
ENSG00000162231	NXF1	33.0987	-1.17315	0.310489	-3.77841	0.000157835	0.000857913
ENSG00000123159	GIPC1	99.2316	-0.77386	0.20487	-3.77732	0.000158524	0.00086122
ENSG00000174939	ASPHD1	48.097	-1.00434	0.265908	-3.77701	0.000158721	0.000861855
ENSG00000069998	HDHD5	52.2068	-0.972751	0.257561	-3.77677	0.000158873	0.000862245
ENSG00000142634	EFHD2	30.5825	-1.31351	0.347877	-3.7758	0.000159494	0.000865183
ENSG00000067182	TNFRSF1A	64.687	-0.983761	0.260684	-3.77377	0.000160798	0.000871813
ENSG00000120705	ETF1	241.172	0.580604	0.153876	3.77319	0.000161172	0.000873403
ENSG00000109501	WFS1	37.112	-1.26068	0.334129	-3.77304	0.000161273	0.000873508
ENSG00000178685	PARP10	48.8876	-1.07448	0.284874	-3.77177	0.000162096	0.000877525
ENSG00000105401	CDC37	211.877	-0.635514	0.168505	-3.77148	0.00016228	0.000878079
ENSG00000090316	MAEA	63.1684	-0.900652	0.238824	-3.77119	0.000162472	0.000878673
ENSG00000135451	TROAP	25.61	-1.34835	0.357628	-3.77025	0.000163086	0.000881549
ENSG00000176209	SMIM19	44.1211	1.22611	0.325228	3.77001	0.000163244	0.000881939
ENSG00000142546	NOSIP	20.3729	-1.56041	0.413915	-3.76987	0.000163331	0.000881939
ENSG00000181744	C3orf58	15.1163	-1.97261	0.523273	-3.76976	0.000163404	0.000881939
ENSG00000180530	NRIP1	133.152	0.768553	0.203916	3.76897	0.000163924	0.000884302
ENSG00000113643	RARS	127.023	0.784854	0.208256	3.76869	0.000164107	0.000884842
ENSG00000148290	SURF1	66.1328	-0.947011	0.251326	-3.76806	0.000164524	0.000886645
ENSG00000160767	FAM189B	86.1781	-0.821661	0.218136	-3.76674	0.000165391	0.000890871
ENSG00000111490	TBC1D30	45.7226	-1.0653	0.282916	-3.76543	0.00016626	0.000895103
ENSG00000138587	MNS1	22.2542	1.84905	0.491374	3.76303	0.00016787	0.000903321
ENSG00000163608	NEPRO	78.9347	0.884691	0.235156	3.76214	0.000168464	0.000906064
ENSG00000131238	PPT1	132.086	0.691385	0.183892	3.75973	0.000170095	0.000914377
[truncated: 8,748 more rows]

## Sheet: LNCaP without x-link
Ensembl ID	Gene Name	baseMean	log2FoldChange	lfcSE	stat	pvalue	padj
ENSG00000283907	AD000090.1	4059.98	-6.34588	0.301712	-21.0329	3.28107e-98	2.95756e-94
ENSG00000163884	KLF15	1066.78	-4.87036	0.273432	-17.812	5.70854e-71	2.57284e-67
ENSG00000210082	MT-RNR2	1.40382e+06	-3.92538	0.241432	-16.2587	1.93757e-59	5.82176e-56
ENSG00000211459	MT-RNR1	588466	-3.84527	0.271149	-14.1814	1.19469e-45	2.69223e-42
ENSG00000281591	DBET	167.968	-7.04881	0.521623	-13.5132	1.30685e-41	2.35598e-38
ENSG00000196549	MME	2065.43	2.76493	0.244746	11.2972	1.35521e-29	2.03598e-26
ENSG00000275110	MIR6087	143.433	-4.46037	0.409633	-10.8887	1.30472e-27	1.6801e-24
ENSG00000114200	BCHE	159.415	4.81196	0.453532	10.61	2.67891e-26	3.01846e-23
ENSG00000251562	MALAT1	3045.57	-2.57569	0.246873	-10.4333	1.74748e-25	1.7502e-22
ENSG00000156508	EEF1A1	9710.77	2.21887	0.225446	9.84213	7.41211e-23	6.68128e-20
ENSG00000132872	SYT4	416.065	3.12952	0.329548	9.4964	2.17268e-21	1.78041e-18
ENSG00000102144	PGK1	606.466	2.61674	0.276467	9.46495	2.93696e-21	2.20614e-18
ENSG00000244384	RN7SL359P	126.164	-8.44525	0.8979	-9.40556	5.17554e-21	3.58864e-18
ENSG00000240869	RN7SL128P	74.5576	-6.22163	0.665949	-9.3425	9.40842e-21	6.05768e-18
ENSG00000091317	CMTM6	393.214	2.88356	0.309596	9.31393	1.23192e-20	7.40304e-18
ENSG00000263740	RN7SL4P	126.363	-4.9742	0.535119	-9.2955	1.46512e-20	8.2541e-18
ENSG00000099194	SCD	1891.35	2.15807	0.234353	9.20863	3.30322e-20	1.75149e-17
ENSG00000255823	MTRNR2L8	84.734	-4.49395	0.488501	-9.19947	3.59734e-20	1.80147e-17
ENSG00000133318	RTN3	765.007	2.29798	0.253662	9.05921	1.31398e-19	6.23378e-17
ENSG00000136156	ITM2B	378.681	2.59256	0.293084	8.8458	9.08775e-19	3.92212e-16
ENSG00000275807	AC145285.6	68.1766	-5.02124	0.567681	-8.84519	9.1374e-19	3.92212e-16
ENSG00000264169	RN7SL665P	63.7211	-6.87283	0.780282	-8.80813	1.27248e-18	5.2137e-16
ENSG00000099800	TIMM13	314.28	-2.74221	0.312059	-8.78748	1.52953e-18	5.99442e-16
ENSG00000005893	LAMP2	552.92	2.40685	0.274316	8.77402	1.72394e-18	6.47483e-16
ENSG00000233927	RPS28	633.992	-2.68954	0.309871	-8.67954	3.97361e-18	1.43272e-15
ENSG00000086205	FOLH1	1151.05	2.06459	0.241553	8.54716	1.26155e-17	4.37369e-15
ENSG00000104408	EIF3E	653.988	2.18997	0.256654	8.53275	1.4291e-17	4.77106e-15
ENSG00000269028	MTRNR2L12	234.754	-3.12341	0.368003	-8.48747	2.11184e-17	6.56418e-15
ENSG00000064932	SBNO2	229.171	-2.72132	0.320599	-8.48822	2.09834e-17	6.56418e-15
ENSG00000141424	SLC39A6	711.751	2.22657	0.262919	8.46864	2.48282e-17	7.46006e-15
ENSG00000044574	HSPA5	886.235	2.42456	0.290352	8.35041	6.80277e-17	1.97807e-14
ENSG00000167747	C19orf48	724.505	-2.06532	0.248268	-8.31892	8.87658e-17	2.50042e-14
ENSG00000182154	MRPL41	246.908	-2.78889	0.338228	-8.2456	1.64337e-16	4.48889e-14
ENSG00000003436	TFPI	399.462	2.68479	0.326284	8.22839	1.89743e-16	5.03042e-14
ENSG00000175756	AURKAIP1	250.235	-2.6174	0.318603	-8.21524	2.11741e-16	5.45325e-14
ENSG00000182220	ATP6AP2	194.592	2.93889	0.360594	8.15013	3.63544e-16	9.10273e-14
ENSG00000150093	ITGB1	655.455	2.19936	0.270201	8.13972	3.96184e-16	9.6519e-14
ENSG00000181163	NPM1	1900.48	1.85039	0.228261	8.10648	5.2109e-16	1.23608e-13
ENSG00000154654	NCAM2	1068.58	2.08817	0.259788	8.03798	9.13337e-16	2.11098e-13
ENSG00000166598	HSP90B1	1404.48	2.63564	0.329607	7.99632	1.28197e-15	2.88892e-13
ENSG00000087460	GNAS	2062.03	1.83814	0.2322	7.9162	2.44872e-15	5.3836e-13
ENSG00000083720	OXCT1	239.403	2.68664	0.339862	7.90508	2.67759e-15	5.74663e-13
ENSG00000006125	AP2B1	492.543	2.49116	0.31576	7.88941	3.03629e-15	6.36491e-13
ENSG00000071794	HLTF	191.329	3.28162	0.420904	7.7966	6.35968e-15	1.30287e-12
ENSG00000187109	NAP1L1	1071.77	2.04497	0.265154	7.7124	1.23474e-14	2.47333e-12
ENSG00000070081	NUCB2	180.442	3.20188	0.417768	7.66425	1.79874e-14	3.52474e-12
ENSG00000167004	PDIA3	695.481	2.15265	0.281279	7.65309	1.96203e-14	3.76292e-12
ENSG00000113558	SKP1	475.899	2.08831	0.275224	7.58767	3.25702e-14	6.11642e-12
ENSG00000112414	ADGRG6	904.718	2.02957	0.267824	7.578	3.50922e-14	6.45554e-12
ENSG00000129083	COPB1	225.901	2.83134	0.37401	7.57021	3.72608e-14	6.65365e-12
ENSG00000057608	GDI2	434.889	2.1576	0.285061	7.56888	3.76455e-14	6.65365e-12
ENSG00000276168	RN7SL1	57552.9	-6.34361	0.838701	-7.56361	3.92043e-14	6.79591e-12
ENSG00000085719	CPNE3	528.697	2.57962	0.341544	7.55281	4.25972e-14	7.24473e-12
ENSG00000021300	PLEKHB1	314.614	2.36221	0.313474	7.53558	4.86164e-14	8.11534e-12
ENSG00000172469	MANEA	294.921	2.37116	0.315092	7.52528	5.26077e-14	8.62193e-12
ENSG00000130741	EIF2S3	862.909	1.87561	0.249407	7.52027	5.4664e-14	8.79894e-12
ENSG00000143753	DEGS1	632.845	1.94463	0.258831	7.51312	5.77357e-14	9.13034e-12
ENSG00000134333	LDHA	877.657	1.94165	0.258861	7.50074	6.34562e-14	9.86197e-12
ENSG00000147677	EIF3H	537.294	2.05931	0.275097	7.48576	7.11333e-14	1.08677e-11
ENSG00000172663	TMEM134	163.73	-2.77711	0.371278	-7.47986	7.44007e-14	1.11775e-11
ENSG00000253729	PRKDC	620.756	2.48555	0.332596	7.47319	7.8274e-14	1.15666e-11
ENSG00000170017	ALCAM	163.662	2.99607	0.401675	7.45893	8.72253e-14	1.26814e-11
ENSG00000118705	RPN2	849.982	2.19324	0.294262	7.45335	9.09975e-14	1.30199e-11
ENSG00000139644	TMBIM6	1596.28	1.76907	0.23742	7.45123	9.24771e-14	1.30248e-11
ENSG00000165629	ATP5F1C	349.39	2.17179	0.291876	7.44081	1.00067e-13	1.3877e-11
ENSG00000108953	YWHAE	2107.58	1.79735	0.241764	7.43434	1.05093e-13	1.43532e-11
ENSG00000074695	LMAN1	515.572	1.99116	0.269134	7.39841	1.3783e-13	1.85433e-11
ENSG00000245532	NEAT1	478.207	-1.9886	0.268903	-7.39523	1.41166e-13	1.87128e-11
ENSG00000041357	PSMA4	308.214	2.24788	0.304335	7.38621	1.5107e-13	1.97354e-11
ENSG00000101444	AHCY	633.246	1.90026	0.258419	7.35338	1.93254e-13	2.48856e-11
ENSG00000084234	APLP2	720.565	2.22502	0.30269	7.35085	1.96955e-13	2.5005e-11
ENSG00000176101	SSNA1	166.897	-2.71258	0.36918	-7.34758	2.01833e-13	2.52683e-11
ENSG00000164647	STEAP1	437.418	2.18167	0.297998	7.32109	2.45969e-13	3.03722e-11
ENSG00000010278	CD9	796.129	2.07823	0.284077	7.31572	2.56002e-13	3.11838e-11
ENSG00000079246	XRCC5	394.249	2.37374	0.326017	7.28102	3.31306e-13	3.98186e-11
ENSG00000039068	CDH1	713.797	2.36082	0.325544	7.25192	4.10908e-13	4.87358e-11
ENSG00000159069	FBXW5	286.246	-2.43667	0.336513	-7.24093	4.45621e-13	5.14978e-11
ENSG00000141367	CLTC	463.986	2.18603	0.301835	7.24247	4.40581e-13	5.14978e-11
ENSG00000201098	RNY1	196.432	-2.76955	0.385363	-7.18684	6.6307e-13	7.56571e-11
ENSG00000123143	PKN1	296.223	-2.14956	0.299666	-7.17318	7.32732e-13	8.25606e-11
ENSG00000162148	PPP1R32	70.8866	-3.97088	0.554433	-7.16206	7.94758e-13	8.84438e-11
ENSG00000069329	VPS35	218.945	2.61479	0.365416	7.15566	8.32706e-13	9.15367e-11
ENSG00000116209	TMEM59	274.02	2.36032	0.330513	7.14139	9.23931e-13	1.00341e-10
ENSG00000153132	CLGN	211.747	2.48089	0.349626	7.09584	1.28564e-12	1.37961e-10
ENSG00000274012	RN7SL2	39759.2	-6.10551	0.863213	-7.07301	1.51613e-12	1.60781e-10
ENSG00000130881	LRP3	184.206	-2.62194	0.372305	-7.04246	1.88878e-12	1.9797e-10
ENSG00000138385	SSB	179.912	2.63705	0.374806	7.03578	1.98144e-12	2.05295e-10
ENSG00000169689	CENPX	198.596	-2.55849	0.36373	-7.03403	2.00651e-12	2.05531e-10
ENSG00000140988	RPS2	3601.78	-1.8916	0.269314	-7.02376	2.15974e-12	2.1874e-10
ENSG00000129925	TMEM8A	173.343	-2.66109	0.379317	-7.01549	2.29147e-12	2.29504e-10
ENSG00000063245	EPN1	398.779	-1.95047	0.279198	-6.98596	2.82908e-12	2.80234e-10
ENSG00000278637	HIST1H4A	121.933	-2.83978	0.408191	-6.95698	3.47655e-12	3.37224e-10
ENSG00000184990	SIVA1	120.162	-3.06232	0.440186	-6.95687	3.47924e-12	3.37224e-10
ENSG00000198931	APRT	487.879	-1.93544	0.279005	-6.93694	4.00677e-12	3.84224e-10
ENSG00000197061	HIST1H4C	692.488	1.84635	0.267885	6.89233	5.48852e-12	5.20773e-10
ENSG00000170348	TMED10	1048.2	1.71814	0.249507	6.88614	5.73265e-12	5.38272e-10
ENSG00000124767	GLO1	565.955	1.91628	0.279031	6.86761	6.52844e-12	6.06674e-10
ENSG00000178980	SELENOW	117.766	-3.0125	0.438801	-6.8653	6.63507e-12	6.10291e-10
ENSG00000072571	HMMR	109.662	3.00559	0.43842	6.85551	7.1058e-12	6.46987e-10
ENSG00000144381	HSPD1	1161.93	2.07887	0.303574	6.848	7.489e-12	6.75059e-10
ENSG00000143774	GUK1	329.028	-2.10169	0.308971	-6.80221	1.03026e-11	9.19479e-10
ENSG00000167468	GPX4	466.121	-2.05757	0.303127	-6.78783	1.13834e-11	1.00598e-09
ENSG00000008710	PKD1	158.953	-2.4119	0.356618	-6.76325	1.34928e-11	1.18081e-09
ENSG00000140740	UQCRC2	339.997	1.98577	0.294852	6.7348	1.64159e-11	1.42282e-09
ENSG00000256618	MTRNR2L1	35.5857	-5.28689	0.785297	-6.73234	1.66952e-11	1.43324e-09
ENSG00000281383	FP671120.4	1201.25	-2.04184	0.303496	-6.72772	1.72337e-11	1.46552e-09
ENSG00000105701	FKBP8	432.116	-1.94445	0.289341	-6.72027	1.81384e-11	1.52804e-09
ENSG00000046604	DSG2	551.654	1.88752	0.281354	6.70869	1.96374e-11	1.63899e-09
ENSG00000130193	THEM6	162.832	-2.54518	0.37954	-6.70595	2.00095e-11	1.65473e-09
ENSG00000125257	ABCC4	655.784	1.82008	0.271805	6.69625	2.13831e-11	1.75225e-09
ENSG00000114650	SCAP	251.894	-2.14525	0.320583	-6.69171	2.20576e-11	1.79124e-09
ENSG00000228474	OST4	141.45	-2.63562	0.395316	-6.66714	2.60845e-11	2.09934e-09
ENSG00000164924	YWHAZ	914.157	1.69761	0.255042	6.65618	2.81037e-11	2.24183e-09
ENSG00000168528	SERINC2	218.218	-2.12868	0.321367	-6.62385	3.49971e-11	2.76722e-09
ENSG00000100300	TSPO	134.654	-2.67255	0.403994	-6.61533	3.70726e-11	2.90585e-09
ENSG00000103326	CAPN15	110.127	-2.72035	0.411684	-6.60786	3.89908e-11	3.02986e-09
ENSG00000202515	VTRNA1-3	48.4879	-4.28833	0.653603	-6.56106	5.34249e-11	4.116e-09
ENSG00000142875	PRKACB	1010.25	1.58186	0.241418	6.55238	5.66264e-11	4.32568e-09
ENSG00000007080	CCDC124	239.119	-2.15379	0.328819	-6.55007	5.75104e-11	4.35629e-09
ENSG00000007376	RPUSD1	88.5683	-3.36621	0.514203	-6.54646	5.8916e-11	4.42557e-09
ENSG00000108424	KPNB1	913.284	2.07965	0.317917	6.54151	6.09026e-11	4.53699e-09
ENSG00000104967	NOVA2	43.4594	-7.32328	1.12038	-6.53645	6.29979e-11	4.65462e-09
ENSG00000103363	ELOB	229.989	-2.24342	0.343434	-6.53232	6.47586e-11	4.70753e-09
ENSG00000124207	CSE1L	434	2.1462	0.328497	6.53341	6.42896e-11	4.70753e-09
ENSG00000135677	GNS	355.89	1.96389	0.30079	6.52912	6.61563e-11	4.77066e-09
ENSG00000166200	COPS2	243.62	2.09693	0.321813	6.516	7.22049e-11	5.16552e-09
ENSG00000177700	POLR2L	287.386	-2.22445	0.341659	-6.51072	7.47935e-11	5.30857e-09
ENSG00000100129	EIF3L	352.256	1.99957	0.307893	6.49436	8.33868e-11	5.87226e-09
ENSG00000176340	COX8A	226.767	-2.09986	0.323457	-6.49193	8.47414e-11	5.92139e-09
ENSG00000067225	PKM	1281.42	1.96794	0.303216	6.49021	8.57149e-11	5.94334e-09
ENSG00000080824	HSP90AA1	1466.57	2.26938	0.349925	6.48533	8.85404e-11	6.09239e-09
ENSG00000198380	GFPT1	167.035	2.36035	0.36428	6.47949	9.20356e-11	6.28492e-09
ENSG00000122786	CALD1	1108.44	1.52904	0.236374	6.46875	9.88171e-11	6.69728e-09
ENSG00000177595	PIDD1	46.256	-3.96851	0.613672	-6.46683	1.00083e-10	6.73247e-09
ENSG00000084073	ZMPSTE24	235.926	2.18099	0.337546	6.46131	1.03802e-10	6.93087e-09
ENSG00000138814	PPP3CA	1255.08	1.62047	0.250951	6.45731	1.06581e-10	7.0517e-09
ENSG00000111897	SERINC1	231.587	2.37216	0.367408	6.45647	1.07176e-10	7.0517e-09
ENSG00000143183	TMCO1	251.076	2.05177	0.318605	6.43987	1.19578e-10	7.81068e-09
ENSG00000125868	DSTN	512.816	1.84693	0.286991	6.43549	1.23074e-10	7.98125e-09
ENSG00000172340	SUCLG2	170.076	2.34568	0.365399	6.4195	1.36721e-10	8.80288e-09
ENSG00000099795	NDUFB7	145.482	-2.35719	0.367449	-6.415	1.40825e-10	9.00281e-09
ENSG00000109971	HSPA8	2483.61	1.43687	0.224259	6.40717	1.48241e-10	9.41017e-09
ENSG00000167799	NUDT8	100.472	-3.0732	0.481367	-6.38432	1.72159e-10	1.0852e-08
ENSG00000076604	TRAF4	251.95	-2.27447	0.35677	-6.37519	1.8274e-10	1.1439e-08
ENSG00000178951	ZBTB7A	105.712	-2.6581	0.41703	-6.37389	1.84299e-10	1.1457e-08
ENSG00000152558	TMEM123	527.493	1.79779	0.28257	6.36229	1.98765e-10	1.22717e-08
ENSG00000228300	C19orf24	132.652	-2.5502	0.402838	-6.33057	2.4425e-10	1.49773e-08
ENSG00000167325	RRM1	161.302	2.45434	0.387884	6.32752	2.49132e-10	1.51735e-08
ENSG00000170540	ARL6IP1	465.042	1.77552	0.280737	6.32447	2.54098e-10	1.53721e-08
ENSG00000198589	LRBA	499.445	1.9098	0.302218	6.31927	2.62807e-10	1.56171e-08
ENSG00000164896	FASTK	121.719	-2.47182	0.391176	-6.31895	2.63347e-10	1.56171e-08
ENSG00000108639	SYNGR2	859.487	-1.529	0.241947	-6.31956	2.62302e-10	1.56171e-08
ENSG00000278771	RN7SL3	239.312	-6.97439	1.1076	-6.29684	3.03766e-10	1.78094e-08
ENSG00000161179	YDJC	92.8222	-2.79672	0.444164	-6.29659	3.04265e-10	1.78094e-08
ENSG00000134755	DSC2	426.962	1.95562	0.311541	6.27724	3.4464e-10	2.00425e-08
ENSG00000170759	KIF5B	477.36	1.72377	0.27475	6.27396	3.51987e-10	2.03385e-08
ENSG00000200087	SNORA73B	137.576	-3.14363	0.501265	-6.27139	3.5783e-10	2.05445e-08
ENSG00000200312	RN7SKP255	72.3488	-3.58343	0.572031	-6.26439	3.74281e-10	2.13529e-08
ENSG00000103335	PIEZO1	372.052	-1.94964	0.311744	-6.25398	4.00119e-10	2.25417e-08
ENSG00000108588	CCDC47	382.949	2.02062	0.323063	6.25456	3.9863e-10	2.25417e-08
ENSG00000110013	SIAE	115.112	2.76696	0.442703	6.25014	4.10076e-10	2.29591e-08
ENSG00000166823	MESP1	65.7835	-3.2486	0.520394	-6.24258	4.30406e-10	2.39487e-08
ENSG00000136628	EPRS	301.605	2.27006	0.365056	6.2184	5.02263e-10	2.77755e-08
ENSG00000125304	TM9SF2	258.408	2.37447	0.383265	6.19536	5.81527e-10	3.19627e-08
ENSG00000169891	REPS2	107.423	3.12935	0.5056	6.18938	6.0403e-10	3.29984e-08
ENSG00000164346	NSA2	341.874	2.60411	0.421023	6.18519	6.2028e-10	3.36819e-08
ENSG00000125534	PPDPF	914.127	-1.58993	0.257624	-6.1715	6.76468e-10	3.65131e-08
ENSG00000185340	GAS2L1	115.996	-2.44576	0.396978	-6.16094	7.23126e-10	3.87991e-08
ENSG00000118217	ATF6	106.95	2.82224	0.458453	6.15601	7.45999e-10	3.97895e-08
ENSG00000008952	SEC62	253.625	1.9826	0.322176	6.15378	7.56582e-10	4.01166e-08
ENSG00000084754	HADHA	210.719	2.15323	0.351203	6.131	8.73259e-10	4.60325e-08
ENSG00000072042	RDH11	565.065	1.59756	0.260623	6.12976	8.80097e-10	4.61232e-08
ENSG00000143149	ALDH9A1	169.328	2.22601	0.365407	6.09187	1.11596e-09	5.8146e-08
ENSG00000137509	PRCP	127.543	2.82692	0.46433	6.08817	1.14209e-09	5.91653e-08
ENSG00000173272	MZT2A	112.599	-2.65364	0.43651	-6.07922	1.20765e-09	6.22046e-08
ENSG00000172366	MCRIP2	87.8471	-2.69217	0.443455	-6.07089	1.27205e-09	6.51493e-08
ENSG00000175634	RPS6KB2	139.953	-2.36622	0.390158	-6.06479	1.32129e-09	6.69109e-08
ENSG00000131747	TOP2A	135.231	2.53526	0.418017	6.06498	1.31974e-09	6.69109e-08
ENSG00000162910	MRPL55	68.9186	-2.97553	0.491021	-6.05989	1.36219e-09	6.85965e-08
ENSG00000104763	ASAH1	370.324	1.76531	0.291414	6.05776	1.38034e-09	6.91245e-08
ENSG00000167658	EEF2	9528.68	1.41126	0.233177	6.05232	1.42777e-09	7.11045e-08
ENSG00000154174	TOMM70	205.973	2.21401	0.365984	6.04947	1.45321e-09	7.19739e-08
ENSG00000128050	PAICS	679.431	1.56647	0.25911	6.0456	1.48855e-09	7.3321e-08
ENSG00000119888	EPCAM	220.473	2.12377	0.351426	6.0433	1.50992e-09	7.35696e-08
ENSG00000261236	BOP1	111.451	-2.66265	0.440544	-6.04401	1.50328e-09	7.35696e-08
ENSG00000124783	SSR1	729.255	1.59942	0.265217	6.03062	1.63333e-09	7.9155e-08
ENSG00000155660	PDIA4	487.95	1.74897	0.290353	6.0236	1.70576e-09	8.22232e-08
ENSG00000136824	SMC2	116.454	2.56368	0.426086	6.01681	1.77883e-09	8.52893e-08
ENSG00000156261	CCT8	441.455	1.71595	0.285475	6.01088	1.84521e-09	8.8004e-08
ENSG00000105677	TMEM147	157.979	-2.17692	0.362449	-6.00614	1.89994e-09	9.01372e-08
ENSG00000236824	BCYRN1	314.238	-2.55424	0.425588	-6.00168	1.95283e-09	9.16814e-08
ENSG00000136167	LCP1	536.937	1.63615	0.272607	6.00187	1.95053e-09	9.16814e-08
ENSG00000130731	METTL26	177.928	-2.23684	0.372929	-5.99804	1.99715e-09	9.3276e-08
ENSG00000144895	EIF2A	209.803	2.02538	0.338089	5.99068	2.08964e-09	9.70927e-08
ENSG00000115484	CCT4	207.234	2.06437	0.344931	5.98488	2.16544e-09	1.00099e-07
ENSG00000115339	GALNT3	103.735	2.66448	0.446351	5.96947	2.3802e-09	1.09465e-07
ENSG00000107020	PLGRKT	152.183	2.37833	0.399478	5.95359	2.62327e-09	1.19425e-07
ENSG00000238227	TMEM250	162.376	-2.13598	0.358739	-5.95414	2.61444e-09	1.19425e-07
ENSG00000145741	BTF3	1002.24	1.50965	0.253685	5.95089	2.66685e-09	1.20799e-07
ENSG00000168036	CTNNB1	335.611	2.01095	0.338801	5.9355	2.92952e-09	1.31376e-07
ENSG00000171222	SCAND1	174.847	-2.08396	0.351054	-5.93629	2.91543e-09	1.31376e-07
ENSG00000072274	TFRC	620.136	1.60522	0.270885	5.92581	3.10753e-09	1.3867e-07
ENSG00000104765	BNIP3L	184.333	2.08056	0.351295	5.92255	3.16989e-09	1.40066e-07
ENSG00000205339	IPO7	541.194	1.61567	0.272782	5.92292	3.16282e-09	1.40066e-07
ENSG00000188486	H2AFX	496.598	-1.58333	0.268193	-5.90368	3.55479e-09	1.56307e-07
ENSG00000200488	RN7SKP203	31.7519	-4.435	0.75243	-5.89424	3.76418e-09	1.6471e-07
ENSG00000119711	ALDH6A1	276.269	1.90887	0.324107	5.88964	3.87032e-09	1.68537e-07
ENSG00000128708	HAT1	154.643	2.8226	0.479917	5.88144	4.06711e-09	1.74576e-07
ENSG00000138768	USO1	225.344	1.96461	0.333982	5.88238	4.04396e-09	1.74576e-07
ENSG00000263968	RN7SL381P	24.939	-6.51797	1.10808	-5.88221	4.0483e-09	1.74576e-07
ENSG00000138413	IDH1	401.094	2.05267	0.349065	5.88048	4.09075e-09	1.74758e-07
ENSG00000112697	TMEM30A	292.048	1.80019	0.306636	5.87077	4.33786e-09	1.84441e-07
ENSG00000131188	PRR7	87.2062	-2.67114	0.455242	-5.86753	4.42348e-09	1.87198e-07
ENSG00000023318	ERP44	154.128	2.4728	0.421734	5.86341	4.53463e-09	1.91005e-07
ENSG00000134910	STT3A	500.218	1.88294	0.321817	5.85097	4.88726e-09	2.04901e-07
ENSG00000112658	SRF	104.012	-2.44582	0.418245	-5.84783	4.98042e-09	2.0784e-07
ENSG00000187398	LUZP2	217.978	2.05349	0.351488	5.84227	5.14938e-09	2.13901e-07
ENSG00000174444	RPL4	3253.39	1.43563	0.246031	5.83515	5.37432e-09	2.22221e-07
ENSG00000065150	IPO5	393.767	1.71308	0.29406	5.82562	5.69026e-09	2.3421e-07
ENSG00000099849	RASSF7	54.0829	-3.21983	0.555043	-5.80104	6.59039e-09	2.70026e-07
ENSG00000100162	CENPM	74.1009	-2.75142	0.474585	-5.79752	6.73027e-09	2.7451e-07
ENSG00000087088	BAX	74.1327	-2.90315	0.501769	-5.78582	7.21595e-09	2.92994e-07
ENSG00000128228	SDF2L1	91.9607	-3.01266	0.523063	-5.75965	8.42884e-09	3.40707e-07
ENSG00000161013	MGAT4B	237.56	-1.97351	0.343119	-5.75168	8.8362e-09	3.55578e-07
ENSG00000148334	PTGES2	175.603	-2.0262	0.353071	-5.73879	9.53578e-09	3.80334e-07
ENSG00000198355	PIM3	81.1947	-2.61593	0.455791	-5.73932	9.50598e-09	3.80334e-07
ENSG00000175602	CCDC85B	150.716	-2.09077	0.364535	-5.73544	9.72608e-09	3.84521e-07
ENSG00000100380	ST13	384.997	1.66234	0.289823	5.73569	9.71148e-09	3.84521e-07
ENSG00000168078	PBK	112.269	2.39531	0.418915	5.71789	1.07856e-08	4.24547e-07
ENSG00000138029	HADHB	126.006	2.3268	0.406987	5.71714	1.08331e-08	4.24565e-07
ENSG00000056097	ZFR	193.872	1.97165	0.344958	5.71563	1.093e-08	4.26508e-07
ENSG00000117133	RPF1	81.623	2.77957	0.487018	5.70733	1.14762e-08	4.44205e-07
ENSG00000166226	CCT2	288.181	1.82652	0.320036	5.70724	1.14821e-08	4.44205e-07
ENSG00000137876	RSL24D1	222.924	1.96664	0.344713	5.70517	1.16229e-08	4.47729e-07
ENSG00000154305	MIA3	339.609	1.76277	0.309242	5.70029	1.19601e-08	4.58758e-07
ENSG00000142185	TRPM2	113.665	-2.4853	0.436552	-5.69302	1.2481e-08	4.76711e-07
ENSG00000111530	CAND1	258.495	2.28653	0.40171	5.69198	1.25573e-08	4.77602e-07
ENSG00000099250	NRP1	326.306	1.78966	0.314809	5.68493	1.30869e-08	4.95654e-07
ENSG00000147454	SLC25A37	232.873	-1.8506	0.325716	-5.68163	1.33418e-08	5.03193e-07
ENSG00000134294	SLC38A2	398.222	1.67112	0.294535	5.67376	1.39699e-08	5.24686e-07
ENSG00000116489	CAPZA1	576.411	1.55717	0.274592	5.67087	1.42077e-08	5.31402e-07
ENSG00000004059	ARF5	164.821	-1.98472	0.350178	-5.66776	1.44681e-08	5.38905e-07
ENSG00000187051	RPS19BP1	140.445	-2.19137	0.386905	-5.66386	1.48009e-08	5.49035e-07
ENSG00000153904	DDAH1	298.124	1.76575	0.311839	5.66237	1.49298e-08	5.51548e-07
ENSG00000182087	TMEM259	196.6	-1.91167	0.338045	-5.65506	1.55794e-08	5.73194e-07
ENSG00000186063	AIDA	405.621	1.59119	0.281439	5.65376	1.56974e-08	5.75189e-07
ENSG00000130725	UBE2M	255.901	-1.82819	0.323614	-5.64928	1.61118e-08	5.87984e-07
ENSG00000012660	ELOVL5	936.948	1.41991	0.25195	5.63569	1.74364e-08	6.31211e-07
ENSG00000063046	EIF4B	738.925	1.42683	0.253171	5.63584	1.74212e-08	6.31211e-07
ENSG00000103260	METRN	166.873	-2.00395	0.355732	-5.63332	1.76776e-08	6.37382e-07
ENSG00000127022	CANX	1247.47	1.73528	0.308404	5.62664	1.83752e-08	6.54402e-07
ENSG00000196642	RABL6	216.564	-1.81262	0.322086	-5.62775	1.82579e-08	6.54402e-07
ENSG00000174851	YIF1A	140.402	-2.09628	0.372549	-5.62685	1.83534e-08	6.54402e-07
ENSG00000103024	NME3	107.001	-2.38482	0.423889	-5.62603	1.844e-08	6.54402e-07
ENSG00000103266	STUB1	118.219	-2.32349	0.413039	-5.62534	1.85145e-08	6.54469e-07
ENSG00000185347	TEDC1	48.8897	-3.3311	0.593032	-5.61707	1.94226e-08	6.83887e-07
ENSG00000116649	SRM	517.206	-1.57559	0.280964	-5.6078	2.04918e-08	7.18727e-07
ENSG00000103811	CTSH	262.529	1.80179	0.321891	5.59752	2.17443e-08	7.59702e-07
ENSG00000177694	NAALADL2	207.434	1.88702	0.33747	5.59169	2.24873e-08	7.82629e-07
ENSG00000138760	SCARB2	610.576	1.43527	0.256818	5.58869	2.28789e-08	7.93193e-07
ENSG00000165732	DDX21	390.448	1.78489	0.319736	5.58237	2.3726e-08	8.19411e-07
ENSG00000278705	HIST1H4B	359.51	-1.67603	0.300515	-5.57721	2.44402e-08	8.40854e-07
ENSG00000121900	TMEM54	159.486	-2.0082	0.360932	-5.56393	2.6377e-08	9.04038e-07
ENSG00000159063	ALG8	96.7569	2.48279	0.446347	5.56248	2.65973e-08	9.08136e-07
ENSG00000138448	ITGAV	158.591	2.08504	0.375139	5.55805	2.72804e-08	9.27947e-07
ENSG00000197746	PSAP	993.347	1.41818	0.255758	5.54499	2.93977e-08	9.96205e-07
ENSG00000166595	FAM96B	175.238	-2.17798	0.393381	-5.53657	3.08454e-08	1.04135e-06
ENSG00000106052	TAX1BP1	136.351	2.23263	0.403608	5.53168	3.17185e-08	1.06683e-06
ENSG00000130513	GDF15	518.118	1.56895	0.283698	5.53037	3.19549e-08	1.07078e-06
ENSG00000186577	SMIM29	51.5903	-3.19797	0.579081	-5.52249	3.34233e-08	1.11584e-06
ENSG00000224877	NDUFAF8	111.547	-2.4628	0.447351	-5.5053	3.68537e-08	1.22583e-06
ENSG00000134308	YWHAQ	747.68	1.39137	0.252779	5.50428	3.7069e-08	1.22846e-06
ENSG00000091140	DLD	229.409	1.79374	0.325925	5.50355	3.72227e-08	1.22903e-06
ENSG00000171490	RSL1D1	330.395	1.68793	0.307186	5.49483	3.91095e-08	1.28662e-06
ENSG00000260035	AC051619.8	29.5976	-4.75343	0.865689	-5.49093	3.99825e-08	1.31055e-06
ENSG00000173020	GRK2	306.52	-1.61889	0.295425	-5.47989	4.25599e-08	1.38837e-06
ENSG00000104133	SPG11	156.636	2.1725	0.396482	5.47945	4.26647e-08	1.38837e-06
ENSG00000144579	CTDSP1	177.634	-1.97752	0.360997	-5.47793	4.30338e-08	1.39535e-06
ENSG00000101079	NDRG3	171.353	1.94509	0.355125	5.47718	4.32147e-08	1.39619e-06
ENSG00000164587	RPS14	1843.04	-1.53494	0.280635	-5.46953	4.51224e-08	1.45262e-06
ENSG00000175727	MLXIP	213.785	-1.8127	0.331539	-5.46752	4.5638e-08	1.46399e-06
ENSG00000103254	FAM173A	54.3853	-2.96333	0.542789	-5.45945	4.77608e-08	1.52665e-06
ENSG00000101333	PLCB4	142.732	2.12804	0.390037	5.45599	4.86997e-08	1.54626e-06
ENSG00000178531	CTXN1	85.1283	-2.89748	0.531069	-5.45593	4.87174e-08	1.54626e-06
ENSG00000155959	VBP1	180.277	1.94107	0.355926	5.45358	4.93666e-08	1.56137e-06
ENSG00000108582	CPD	273.843	1.75964	0.322794	5.45126	5.00133e-08	1.57629e-06
ENSG00000171813	PWWP2B	91.4415	-2.43643	0.44716	-5.44867	5.07465e-08	1.59383e-06
ENSG00000109133	TMEM33	477.4	1.52332	0.279814	5.44404	5.20848e-08	1.63018e-06
ENSG00000166166	TRMT61A	67.2532	-2.78453	0.511642	-5.44233	5.25869e-08	1.6402e-06
ENSG00000165215	CLDN3	126.375	-2.12879	0.391316	-5.44009	5.3253e-08	1.65525e-06
ENSG00000105254	TBCB	125.422	-2.08629	0.383691	-5.43743	5.40539e-08	1.67437e-06
ENSG00000166913	YWHAB	600.39	1.54862	0.285295	5.42813	5.6948e-08	1.75198e-06
ENSG00000179218	CALR	2103.82	1.31077	0.241461	5.42848	5.68349e-08	1.75198e-06
ENSG00000126461	SCAF1	183.745	-2.01421	0.371217	-5.42598	5.76388e-08	1.7672e-06
ENSG00000265735	RN7SL5P	34.8692	-8.58998	1.58337	-5.42511	5.79173e-08	1.76972e-06
ENSG00000197858	GPAA1	271.904	-1.71264	0.315763	-5.42383	5.83357e-08	1.77648e-06
ENSG00000074319	TSG101	113.856	2.34267	0.431978	5.42313	5.85655e-08	1.77747e-06
ENSG00000107404	DVL1	186.08	-1.95193	0.360324	-5.41716	6.05524e-08	1.82695e-06
ENSG00000140443	IGF1R	191.722	-1.83164	0.338126	-5.41702	6.0601e-08	1.82695e-06
ENSG00000177600	RPLP2	1834.28	-1.56936	0.28985	-5.41437	6.15033e-08	1.84183e-06
ENSG00000111676	ATN1	335.855	-1.63593	0.302119	-5.41486	6.13357e-08	1.84183e-06
ENSG00000074696	HACD3	348.245	1.70484	0.315237	5.40811	6.36916e-08	1.90105e-06
ENSG00000070756	PABPC1	5422.82	1.21523	0.224853	5.40457	6.49649e-08	1.93265e-06
ENSG00000238741	SCARNA7	42.3868	-3.58602	0.665079	-5.39187	6.97296e-08	2.06757e-06
ENSG00000107798	LIPA	89.5157	2.5536	0.474657	5.37989	7.45311e-08	2.2027e-06
ENSG00000169718	DUS1L	178.874	-1.82976	0.340262	-5.37751	7.55243e-08	2.22476e-06
ENSG00000101220	C20orf27	113.937	-2.25375	0.419238	-5.37582	7.62348e-08	2.23837e-06
ENSG00000143933	CALM2	445.748	1.4649	0.272786	5.37013	7.86806e-08	2.30229e-06
ENSG00000142208	AKT1	279.027	-1.63615	0.304707	-5.36957	7.89224e-08	2.30229e-06
ENSG00000246705	H2AFJ	217.379	-1.91767	0.357328	-5.36671	8.01872e-08	2.33164e-06
ENSG00000175928	LRRN1	102.576	2.33305	0.434911	5.36444	8.12006e-08	2.35351e-06
ENSG00000132329	RAMP1	133.247	-2.0382	0.380306	-5.35938	8.35093e-08	2.41267e-06
ENSG00000149084	HSD17B12	92.1933	2.64751	0.494847	5.35016	8.78788e-08	2.5308e-06
ENSG00000099624	ATP5F1D	328.507	-1.65461	0.309349	-5.3487	8.85899e-08	2.54315e-06
ENSG00000105193	RPS16	1985.45	-1.46819	0.274605	-5.34655	8.96441e-08	2.56525e-06
ENSG00000169504	CLIC4	220.295	1.83921	0.344224	5.34305	9.13948e-08	2.60706e-06
ENSG00000204469	PRRC2A	896.028	-1.486	0.278211	-5.34125	9.23068e-08	2.62478e-06
ENSG00000175550	DRAP1	111.647	-2.17916	0.408528	-5.33418	9.5978e-08	2.72058e-06
ENSG00000178605	GTPBP6	102.608	-2.27095	0.425829	-5.33302	9.65942e-08	2.72947e-06
ENSG00000174939	ASPHD1	71.4011	-2.6058	0.489428	-5.32418	1.01407e-07	2.83877e-06
ENSG00000108518	PFN1	950.003	-1.40876	0.264577	-5.32458	1.01185e-07	2.83877e-06
ENSG00000125901	MRPS26	181.698	-1.81179	0.340292	-5.32422	1.01388e-07	2.83877e-06
ENSG00000105707	HPN	236.541	-1.83925	0.345792	-5.31896	1.04364e-07	2.90352e-06
ENSG00000042753	AP2S1	312.927	-1.57968	0.296971	-5.31932	1.04153e-07	2.90352e-06
ENSG00000139687	RB1	77.5155	2.66838	0.502228	5.31309	1.07781e-07	2.98935e-06
ENSG00000177963	RIC8A	182.496	-1.79755	0.338495	-5.31042	1.0937e-07	3.02412e-06
ENSG00000170248	PDCD6IP	142.549	2.06325	0.388752	5.30737	1.11217e-07	3.06579e-06
ENSG00000105221	AKT2	304.258	-1.62798	0.306784	-5.30658	1.117e-07	3.0697e-06
ENSG00000198087	CD2AP	225.749	1.75243	0.330421	5.30364	1.13514e-07	3.11007e-06
ENSG00000110344	UBE4A	289.242	1.79258	0.338697	5.29259	1.20599e-07	3.29418e-06
ENSG00000160932	LY6E	137.055	-2.11044	0.399309	-5.28524	1.25543e-07	3.41888e-06
ENSG00000160877	NACC1	412.952	-1.46787	0.277871	-5.28257	1.27386e-07	3.4586e-06
ENSG00000128626	MRPS12	118.994	-2.36539	0.447872	-5.28139	1.28205e-07	3.4704e-06
ENSG00000080493	SLC4A4	209.448	1.7608	0.333505	5.27968	1.2941e-07	3.49251e-06
ENSG00000165672	PRDX3	548.569	1.43536	0.271896	5.27907	1.2984e-07	3.49366e-06
ENSG00000173540	GMPPB	117.296	-2.11032	0.400586	-5.26807	1.37866e-07	3.69857e-06
ENSG00000278540	ACACA	568.431	1.4747	0.280267	5.26179	1.42662e-07	3.81588e-06
ENSG00000178425	NT5DC1	99.8373	2.52594	0.481149	5.2498	1.52268e-07	4.06077e-06
ENSG00000116459	ATP5PB	369.33	1.50961	0.288273	5.23674	1.63436e-07	4.34577e-06
ENSG00000169221	TBC1D10B	133.105	-1.97216	0.376823	-5.23365	1.66191e-07	4.40603e-06
ENSG00000181817	LSM10	82.4282	-2.4933	0.476458	-5.23299	1.66789e-07	4.40891e-06
ENSG00000090013	BLVRB	187.456	-1.78156	0.340774	-5.228	1.71355e-07	4.51637e-06
ENSG00000165119	HNRNPK	594.013	1.47731	0.282614	5.22731	1.71998e-07	4.52009e-06
ENSG00000150403	TMCO3	166.482	1.8708	0.358022	5.22539	1.73786e-07	4.5538e-06
ENSG00000117410	ATP6V0B	332.286	-1.64512	0.314983	-5.22288	1.76158e-07	4.59709e-06
ENSG00000167548	KMT2D	274.327	-2.00584	0.384072	-5.22257	1.76458e-07	4.59709e-06
ENSG00000185112	FAM43A	83.66	-2.35372	0.451288	-5.21555	1.83273e-07	4.76086e-06
ENSG00000184916	JAG2	114.683	-2.07564	0.398113	-5.2137	1.85115e-07	4.79491e-06
ENSG00000158715	SLC45A3	664.597	-1.45369	0.279023	-5.20995	1.8889e-07	4.87867e-06
ENSG00000198858	R3HDM4	116.259	-2.09662	0.402512	-5.20885	1.90017e-07	4.89376e-06
ENSG00000109180	OCIAD1	288.138	1.60628	0.308513	5.20651	1.92423e-07	4.94159e-06
ENSG00000141429	GALNT1	262.958	1.65801	0.318568	5.20458	1.94437e-07	4.97913e-06
ENSG00000109929	SC5D	142.784	1.98428	0.381667	5.19899	2.00379e-07	5.11676e-06
ENSG00000104904	OAZ1	930.656	-1.43649	0.27654	-5.19451	2.05256e-07	5.22649e-06
ENSG00000150593	PDCD4	171.524	1.91059	0.367911	5.19309	2.06835e-07	5.25186e-06
ENSG00000112787	FBRSL1	166.231	-1.86322	0.359441	-5.18365	2.17584e-07	5.50928e-06
ENSG00000116005	PCYOX1	104.971	2.24425	0.433375	5.17854	2.23632e-07	5.64656e-06
ENSG00000131558	EXOC4	101.563	2.52791	0.488227	5.17774	2.24588e-07	5.65485e-06
ENSG00000100644	HIF1A	170.682	2.33708	0.451439	5.17695	2.25538e-07	5.66296e-06
ENSG00000181291	TMEM132E	23.2609	-7.00579	1.35412	-5.17367	2.29544e-07	5.74752e-06
ENSG00000188186	LAMTOR4	78.8229	-2.37468	0.45928	-5.17045	2.3353e-07	5.82573e-06
ENSG00000141873	SLC39A3	108.82	-2.16465	0.418687	-5.17011	2.3396e-07	5.82573e-06
ENSG00000143162	CREG1	176.181	1.81739	0.352294	5.15872	2.48641e-07	6.17423e-06
ENSG00000155380	SLC16A1	218.182	2.04638	0.39742	5.14915	2.6167e-07	6.47994e-06
ENSG00000204922	UQCC3	45.5394	-3.03658	0.589892	-5.14769	2.63709e-07	6.51252e-06
ENSG00000132437	DDC	130.167	2.51868	0.489657	5.14377	2.69284e-07	6.63204e-06
ENSG00000167797	CDK2AP2	177.835	-1.78658	0.347578	-5.14008	2.74625e-07	6.74514e-06
ENSG00000136436	CALCOCO2	145.36	2.02985	0.395241	5.13574	2.81038e-07	6.88391e-06
ENSG00000147140	NONO	566.931	1.3503	0.26295	5.1352	2.81851e-07	6.88511e-06
ENSG00000112667	DNPH1	110.536	-2.18827	0.426192	-5.13447	2.82947e-07	6.89321e-06
ENSG00000130332	LSM7	155.501	-1.82796	0.356578	-5.1264	2.95338e-07	7.17567e-06
ENSG00000103005	USB1	122.93	-2.02993	0.396102	-5.12476	2.97917e-07	7.21887e-06
ENSG00000064726	BTBD1	217.527	1.6894	0.329925	5.12056	3.04628e-07	7.36171e-06
ENSG00000113407	TARS	318.382	1.73003	0.337942	5.1193	3.06669e-07	7.39122e-06
ENSG00000263934	SNORD3A	199.412	-1.94943	0.381061	-5.1158	3.12418e-07	7.5097e-06
ENSG00000157778	PSMG3	96.0743	-2.19746	0.429746	-5.11339	3.16425e-07	7.58579e-06
ENSG00000270722	RF00003	54.9115	-2.95761	0.578549	-5.11211	3.18574e-07	7.61705e-06
ENSG00000138095	LRPPRC	190.211	1.7695	0.346424	5.1079	3.2576e-07	7.76826e-06
ENSG00000211450	SELENOH	122.691	-2.24177	0.439047	-5.10599	3.29075e-07	7.82659e-06
ENSG00000107745	MICU1	130.148	2.06872	0.405316	5.10398	3.32587e-07	7.88932e-06
ENSG00000164754	RAD21	322.606	1.61957	0.317665	5.09837	3.42583e-07	8.10509e-06
ENSG00000065833	ME1	225.542	1.71393	0.336352	5.09565	3.47553e-07	8.15844e-06
ENSG00000197136	PCNX3	217.966	-1.6861	0.330847	-5.09631	3.46338e-07	8.15844e-06
ENSG00000136108	CKAP2	118.384	2.103	0.412704	5.09567	3.47507e-07	8.15844e-06
ENSG00000136877	FPGS	126.908	-1.94784	0.38247	-5.09281	3.52799e-07	8.26009e-06
ENSG00000155096	AZIN1	340.839	1.48397	0.291517	5.09051	3.57104e-07	8.31766e-06
ENSG00000167700	MFSD3	84.4856	-2.28074	0.448023	-5.09067	3.56793e-07	8.31766e-06
ENSG00000122565	CBX3	314.41	1.51323	0.29732	5.08956	3.58886e-07	8.33763e-06
ENSG00000141503	MINK1	129.04	-1.93722	0.380724	-5.08825	3.61383e-07	8.37404e-06
ENSG00000151150	ANK3	231.381	1.70469	0.335138	5.08653	3.64666e-07	8.42845e-06
ENSG00000198563	DDX39B	84.3109	-2.34728	0.461808	-5.08281	3.71898e-07	8.57364e-06
ENSG00000198900	TOP1	179.628	2.13274	0.419949	5.07857	3.8029e-07	8.74473e-06
ENSG00000011295	TTC19	155.092	1.88021	0.370412	5.07598	3.85503e-07	8.84205e-06
ENSG00000197070	ARRDC1	99.7719	-2.19293	0.432127	-5.07474	3.88019e-07	8.87717e-06
ENSG00000197837	HIST4H4	103.486	-2.23526	0.441137	-5.06705	4.0403e-07	9.22007e-06
ENSG00000131100	ATP6V1E1	145.672	2.03087	0.401188	5.06214	4.14587e-07	9.43708e-06
ENSG00000183010	PYCR1	391.789	-1.40926	0.278979	-5.0515	4.38363e-07	9.95317e-06
ENSG00000226950	DANCR	300.455	-1.59212	0.315391	-5.0481	4.46217e-07	1.0106e-05
ENSG00000204525	HLA-C	333.326	1.49174	0.295537	5.04756	4.47478e-07	1.01092e-05
ENSG00000163399	ATP1A1	423.625	1.70131	0.337152	5.04613	4.50837e-07	1.01596e-05
ENSG00000173456	RNF26	206.225	-1.6505	0.327275	-5.04317	4.57892e-07	1.02929e-05
ENSG00000090863	GLG1	178.23	1.85142	0.367168	5.04243	4.59656e-07	1.03068e-05
ENSG00000277972	CISD3	256.72	-2.04164	0.405342	-5.03684	4.73271e-07	1.05858e-05
ENSG00000198157	HMGN5	53.262	2.95055	0.585947	5.03552	4.7655e-07	1.06327e-05
ENSG00000142192	APP	398.558	1.55273	0.308403	5.03474	4.78495e-07	1.06498e-05
ENSG00000047849	MAP4	473.823	1.71536	0.340848	5.03262	4.83834e-07	1.07421e-05
ENSG00000221676	RNU6ATAC	22.4199	-5.35952	1.06618	-5.02687	4.9856e-07	1.10371e-05
ENSG00000125817	CENPB	240.114	-1.63173	0.324627	-5.02648	4.99574e-07	1.10371e-05
ENSG00000068137	PLEKHH3	107.622	-2.15278	0.428498	-5.02401	5.06032e-07	1.11525e-05
ENSG00000164880	INTS1	267.695	-1.82538	0.363455	-5.02232	5.10522e-07	1.1224e-05
ENSG00000182551	ADI1	340.737	1.53608	0.306045	5.01913	5.1905e-07	1.13837e-05
ENSG00000108107	RPL28	1644.39	-1.36528	0.272119	-5.01722	5.24242e-07	1.14697e-05
ENSG00000224051	CPTP	114.644	-2.11416	0.421565	-5.01503	5.30245e-07	1.1573e-05
ENSG00000164897	TMUB1	69.4903	-2.45762	0.490305	-5.01243	5.37475e-07	1.17024e-05
ENSG00000137992	DBT	213.009	1.89338	0.378075	5.00793	5.50179e-07	1.19501e-05
ENSG00000119326	CTNNAL1	134.879	2.17528	0.434435	5.00716	5.52404e-07	1.19696e-05
ENSG00000081181	ARG2	160.124	1.88822	0.378024	4.99497	5.88462e-07	1.27204e-05
ENSG00000116752	BCAS2	143.15	1.94382	0.389501	4.99054	6.0212e-07	1.29845e-05
ENSG00000138430	OLA1	219.472	1.71371	0.343534	4.98848	6.08572e-07	1.30923e-05
ENSG00000171159	C9orf16	64.7597	-2.4825	0.498514	-4.9798	6.36493e-07	1.36604e-05
ENSG00000168615	ADAM9	763.204	1.28237	0.257664	4.97693	6.46009e-07	1.38317e-05
ENSG00000253190	AC084082.1	18.9974	-5.11812	1.02849	-4.97635	6.4796e-07	1.38406e-05
ENSG00000152082	MZT2B	101.769	-2.11072	0.424362	-4.97386	6.56311e-07	1.39858e-05
ENSG00000044115	CTNNA1	243.427	2.04078	0.41076	4.96831	6.75373e-07	1.4358e-05
ENSG00000136280	CCM2	78.9325	-2.55053	0.513496	-4.96699	6.79991e-07	1.44222e-05
ENSG00000134809	TIMM10	101.461	-2.07407	0.417989	-4.96201	6.97667e-07	1.47624e-05
ENSG00000120802	TMPO	246.996	1.61552	0.325724	4.95977	7.0577e-07	1.48989e-05
ENSG00000173581	CCDC106	100.472	-2.18291	0.440779	-4.95239	7.33072e-07	1.5439e-05
ENSG00000278828	HIST1H3H	456.578	-1.40418	0.283566	-4.95188	7.34993e-07	1.54434e-05
ENSG00000184304	PRKD1	292.993	1.50287	0.303907	4.94515	7.60837e-07	1.59493e-05
ENSG00000132510	KDM6B	138.194	-2.00405	0.405377	-4.94366	7.66682e-07	1.60345e-05
ENSG00000168385	2020-09-02	442.847	1.35636	0.274432	4.94241	7.71614e-07	1.61003e-05
ENSG00000005175	RPAP3	67.2123	2.63687	0.533634	4.94134	7.75869e-07	1.61517e-05
ENSG00000113013	HSPA9	338.523	1.54965	0.313705	4.93983	7.8192e-07	1.62401e-05
ENSG00000070423	RNF126	176.735	-1.85825	0.376364	-4.93738	7.91805e-07	1.64077e-05
ENSG00000173726	TOMM20	707.482	1.27776	0.258922	4.93493	8.01805e-07	1.65768e-05
ENSG00000115310	RTN4	391.292	1.38504	0.28087	4.93124	8.17086e-07	1.6854e-05
ENSG00000091483	FH	209.528	1.7657	0.35827	4.92842	8.28983e-07	1.70604e-05
ENSG00000099814	CEP170B	150.198	-1.84655	0.374941	-4.92491	8.44009e-07	1.73301e-05
ENSG00000147813	NAPRT	63.5798	-2.53212	0.514323	-4.92321	8.51359e-07	1.74412e-05
ENSG00000142669	SH3BGRL3	44.6528	-2.90845	0.590966	-4.92153	8.58723e-07	1.75522e-05
ENSG00000162521	RBBP4	361.782	1.4544	0.295611	4.91999	8.65498e-07	1.76507e-05
ENSG00000124795	DEK	477.14	1.38616	0.281894	4.9173	8.77453e-07	1.78492e-05
ENSG00000204673	AKT1S1	298.17	-1.4638	0.297706	-4.91691	8.79194e-07	1.78492e-05
ENSG00000132507	EIF5A	762.691	-1.30014	0.264452	-4.91635	8.81732e-07	1.78605e-05
ENSG00000173156	RHOD	80.8851	-2.23103	0.454014	-4.914	8.92367e-07	1.80354e-05
ENSG00000164104	HMGB2	331.087	1.44779	0.294685	4.91301	8.96893e-07	1.80863e-05
ENSG00000173692	PSMD1	126.64	1.96038	0.399098	4.91202	9.01439e-07	1.81374e-05
ENSG00000102893	PHKB	362.051	1.41377	0.288025	4.90851	9.17694e-07	1.84234e-05
ENSG00000133706	LARS	175.389	1.80725	0.368457	4.90492	9.34651e-07	1.87221e-05
ENSG00000164086	DUSP7	71.7545	-2.44917	0.499393	-4.90429	9.3765e-07	1.87405e-05
ENSG00000147853	AK3	188.219	1.77147	0.361368	4.90214	9.48003e-07	1.89055e-05
ENSG00000136731	UGGT1	168.792	1.83495	0.374418	4.90079	9.54519e-07	1.89935e-05
ENSG00000164985	PSIP1	115.403	2.06602	0.421647	4.89989	9.5888e-07	1.90382e-05
ENSG00000176619	LMNB2	239.317	-1.59597	0.326057	-4.89476	9.84237e-07	1.94987e-05
ENSG00000115268	RPS15	691.978	-1.2701	0.25991	-4.88668	1.0255e-06	2.02715e-05
ENSG00000187837	HIST1H1C	1027.92	1.1631	0.238084	4.88526	1.03293e-06	2.03465e-05
ENSG00000100241	SBF1	211.383	-1.70164	0.348333	-4.88509	1.0338e-06	2.03465e-05
ENSG00000107018	RLN1	77.4023	2.41524	0.49454	4.88381	1.04056e-06	2.04182e-05
ENSG00000108064	TFAM	249.322	1.55875	0.319183	4.88354	1.04198e-06	2.04182e-05
ENSG00000058262	SEC61A1	848.885	1.21147	0.248219	4.88066	1.05731e-06	2.06738e-05
ENSG00000135829	DHX9	133.946	2.0314	0.416679	4.87522	1.08687e-06	2.1168e-05
ENSG00000061676	NCKAP1	221.481	1.65641	0.339766	4.87515	1.08728e-06	2.1168e-05
ENSG00000198832	SELENOM	58.6893	-2.63801	0.541324	-4.87325	1.09778e-06	2.13262e-05
ENSG00000083807	SLC27A5	41.4233	-2.97307	0.610295	-4.87153	1.10738e-06	2.14666e-05
ENSG00000146085	MUT	85.0244	2.66452	0.547695	4.86498	1.1447e-06	2.21423e-05
ENSG00000115866	DARS	105.875	2.14563	0.44173	4.85734	1.18972e-06	2.29639e-05
ENSG00000101972	STAG2	226.628	1.59847	0.329148	4.85639	1.19543e-06	2.30249e-05
ENSG00000109586	GALNT7	204.401	1.64725	0.339307	4.85476	1.20535e-06	2.31663e-05
ENSG00000167749	KLK4	210.525	-1.57535	0.325561	-4.83888	1.30571e-06	2.50419e-05
ENSG00000162585	FAAP20	110.387	-2.03779	0.421463	-4.83504	1.33121e-06	2.54766e-05
ENSG00000087266	SH3BP2	129.363	-1.83453	0.379472	-4.83441	1.33539e-06	2.55025e-05
ENSG00000133872	SARAF	556.618	1.2585	0.260455	4.83191	1.35229e-06	2.57707e-05
ENSG00000102158	MAGT1	253.719	1.60803	0.333002	4.8289	1.37291e-06	2.61085e-05
ENSG00000146540	C7orf50	193.397	-1.7528	0.363252	-4.82531	1.39787e-06	2.65271e-05
ENSG00000135486	HNRNPA1	880.755	1.26231	0.261706	4.8234	1.41134e-06	2.67264e-05
ENSG00000176022	B3GALT6	171.167	-1.69868	0.352476	-4.81927	1.44082e-06	2.72275e-05
ENSG00000167657	DAPK3	66.489	-2.4016	0.498576	-4.81692	1.45793e-06	2.74358e-05
ENSG00000170638	TRABD	109.284	-2.22104	0.461079	-4.81706	1.45691e-06	2.74358e-05
ENSG00000139718	SETD1B	116.39	-2.03867	0.423898	-4.80933	1.5144e-06	2.84393e-05
ENSG00000136830	FAM129B	228.304	-1.65985	0.345379	-4.80588	1.54074e-06	2.88342e-05
ENSG00000184117	NIPSNAP1	344.125	1.46643	0.305142	4.80574	1.54183e-06	2.88342e-05
ENSG00000014257	ACPP	72.2719	2.61389	0.544159	4.80354	1.55885e-06	2.90921e-05
ENSG00000009307	CSDE1	928.684	1.18176	0.24629	4.79827	1.60043e-06	2.98064e-05
ENSG00000116478	HDAC1	300.755	1.60437	0.334472	4.79672	1.61284e-06	2.99756e-05
ENSG00000126934	MAP2K2	213.264	-1.56467	0.326303	-4.79516	1.62547e-06	3.01481e-05
ENSG00000123983	ACSL3	514.023	1.63663	0.341437	4.79337	1.64003e-06	3.03557e-05
ENSG00000176463	SLCO3A1	16.4744	-5.50043	1.14859	-4.78885	1.67736e-06	3.09197e-05
ENSG00000204237	OXLD1	68.8635	-2.38566	0.498163	-4.78891	1.6769e-06	3.09197e-05
ENSG00000017260	ATP2C1	174.423	1.70534	0.356481	4.78381	1.72006e-06	3.16421e-05
ENSG00000135387	CAPRIN1	423.912	1.40721	0.294213	4.78296	1.72732e-06	3.17109e-05
ENSG00000157214	STEAP2	1442.8	1.14479	0.239553	4.77887	1.76287e-06	3.22978e-05
ENSG00000116171	SCP2	166.422	1.7489	0.366016	4.77819	1.76879e-06	3.23405e-05
ENSG00000067113	PLPP1	330.622	1.43996	0.301685	4.77305	1.81452e-06	3.31095e-05
ENSG00000196531	NACA	1037.41	1.23394	0.258581	4.77196	1.82444e-06	3.32232e-05
ENSG00000132305	IMMT	133.447	1.86819	0.391981	4.76602	1.879e-06	3.41479e-05
ENSG00000108298	RPL19	2296.22	1.12145	0.235347	4.76508	1.88776e-06	3.42379e-05
ENSG00000205476	CCDC85C	183.751	-1.77889	0.373531	-4.76237	1.91329e-06	3.46313e-05
ENSG00000101558	VAPA	221.79	1.574	0.330554	4.76171	1.9196e-06	3.46759e-05
ENSG00000100908	EMC9	56.7579	-2.51255	0.528033	-4.75832	1.95213e-06	3.51834e-05
ENSG00000196756	SNHG17	59.7299	-2.74234	0.576367	-4.75797	1.9555e-06	3.51834e-05
ENSG00000065054	SLC9A3R2	122.811	-1.83199	0.385478	-4.75251	2.00906e-06	3.6075e-05
ENSG00000186350	RXRA	197.069	-1.60473	0.338005	-4.74764	2.058e-06	3.68803e-05
ENSG00000164111	ANXA5	188.442	1.65783	0.349778	4.73965	2.14089e-06	3.82896e-05
ENSG00000025796	SEC63	312.333	1.56256	0.329745	4.7387	2.15096e-06	3.83936e-05
ENSG00000126777	KTN1	314.076	1.41266	0.29816	4.73793	2.15916e-06	3.84637e-05
ENSG00000136758	YME1L1	171.427	1.84857	0.390465	4.73429	2.19827e-06	3.90832e-05
ENSG00000122490	PQLC1	74.4953	-2.33822	0.494062	-4.73264	2.21616e-06	3.93238e-05
ENSG00000006468	ETV1	238.558	1.53418	0.324345	4.73009	2.24419e-06	3.9743e-05
ENSG00000133112	TPT1	1822.93	1.414	0.299032	4.72859	2.26085e-06	3.99052e-05
ENSG00000080986	NDC80	69.6351	2.47974	0.524428	4.72847	2.26221e-06	3.99052e-05
ENSG00000142892	PIGK	105.022	2.12502	0.44963	4.72616	2.28802e-06	4.02816e-05
ENSG00000145743	FBXL17	645.741	1.22868	0.260039	4.72498	2.30139e-06	4.04381e-05
ENSG00000114346	ECT2	114.962	2.21773	0.469656	4.72202	2.33509e-06	4.08708e-05
ENSG00000173264	GPR137	99.5171	-2.08948	0.442485	-4.72214	2.33371e-06	4.08708e-05
ENSG00000079999	KEAP1	183.436	-1.62979	0.345463	-4.7177	2.3853e-06	4.16688e-05
ENSG00000174307	PHLDA3	89.5786	-2.34536	0.497228	-4.71686	2.39508e-06	4.16888e-05
ENSG00000149923	PPP4C	190.433	-1.70542	0.361562	-4.71681	2.3957e-06	4.16888e-05
ENSG00000152234	ATP5F1A	792.405	1.28226	0.272132	4.7119	2.45418e-06	4.26243e-05
ENSG00000127837	AAMP	151.017	-1.8879	0.400921	-4.7089	2.49061e-06	4.31738e-05
ENSG00000047634	SCML1	246.136	-1.86654	0.396451	-4.70811	2.50018e-06	4.32565e-05
ENSG00000181392	SYNE4	71.8533	-2.25152	0.478312	-4.70723	2.51108e-06	4.33618e-05
ENSG00000160392	C19orf47	54.0628	-2.576	0.547407	-4.70582	2.52848e-06	4.35788e-05
ENSG00000162819	BROX	283.127	1.47578	0.313659	4.70506	2.53793e-06	4.36583e-05
ENSG00000256222	MTRNR2L3	17.5837	-4.7797	1.01613	-4.70381	2.55357e-06	4.38436e-05
ENSG00000008513	ST3GAL1	490.894	-1.26959	0.270019	-4.70183	2.57836e-06	4.41851e-05
ENSG00000125166	GOT2	415.256	1.40084	0.297983	4.70109	2.58779e-06	4.42625e-05
ENSG00000164323	CFAP97	284.435	1.44351	0.307264	4.69797	2.62762e-06	4.48586e-05
ENSG00000165487	MICU2	87.8565	2.81066	0.598325	4.69755	2.63299e-06	4.48654e-05
ENSG00000189403	HMGB1	318.552	1.55152	0.330387	4.69606	2.65223e-06	4.50931e-05
ENSG00000131899	LLGL1	100.23	-2.01735	0.429643	-4.69541	2.6607e-06	4.50931e-05
ENSG00000125968	ID1	36.2879	-3.65692	0.778836	-4.69536	2.66136e-06	4.50931e-05
ENSG00000115415	STAT1	82.6617	2.26534	0.482664	4.69341	2.68684e-06	4.54393e-05
ENSG00000250479	CHCHD10	218.22	-1.58836	0.33846	-4.69292	2.69339e-06	4.54649e-05
ENSG00000233276	GPX1	539.76	-1.40334	0.299739	-4.68187	2.84274e-06	4.78962e-05
ENSG00000139921	TMX1	164.739	1.75314	0.374616	4.67985	2.87091e-06	4.82049e-05
ENSG00000103978	TMEM87A	152.842	1.78328	0.38106	4.67979	2.87176e-06	4.82049e-05
ENSG00000239437	RN7SL752P	18.0588	-5.04325	1.07822	-4.67739	2.90552e-06	4.85906e-05
ENSG00000130638	ATXN10	191.297	1.62151	0.346655	4.67758	2.90276e-06	4.85906e-05
ENSG00000105671	DDX49	137.851	-1.73293	0.370607	-4.67591	2.92654e-06	4.88515e-05
ENSG00000176155	CCDC57	138.468	-2.07007	0.443988	-4.66245	3.12471e-06	5.20631e-05
ENSG00000088256	GNA11	198.728	-1.59615	0.342409	-4.66154	3.13857e-06	5.21976e-05
ENSG00000183011	NAA38	147.971	-1.82248	0.391	-4.66108	3.14553e-06	5.2217e-05
ENSG00000132824	SERINC3	349.629	1.33685	0.287124	4.65599	3.22433e-06	5.34154e-05
ENSG00000155304	HSPA13	108.142	2.09535	0.450067	4.65565	3.22957e-06	5.34154e-05
ENSG00000105819	PMPCB	124.834	1.87692	0.40333	4.65354	3.26277e-06	5.38656e-05
ENSG00000160685	ZBTB7B	215.926	-1.5057	0.323588	-4.65315	3.26896e-06	5.38691e-05
ENSG00000005020	SKAP2	82.987	2.38999	0.513792	4.65166	3.29275e-06	5.41621e-05
ENSG00000126767	ELK1	129.099	-2.05655	0.442158	-4.65116	3.30078e-06	5.41953e-05
ENSG00000189221	MAOA	483.851	1.40972	0.30335	4.64718	3.3651e-06	5.51509e-05
ENSG00000166562	SEC11C	275.095	1.45857	0.314018	4.64485	3.40323e-06	5.56746e-05
ENSG00000082212	ME2	115.654	1.89097	0.407725	4.63787	3.52018e-06	5.74835e-05
ENSG00000115524	SF3B1	155.433	1.74173	0.376276	4.62885	3.67703e-06	5.97203e-05
ENSG00000196810	CTBP1-AS2	169.952	-1.69366	0.365871	-4.62912	3.67226e-06	5.97203e-05
ENSG00000134825	TMEM258	133.957	-1.74937	0.37789	-4.62931	3.6689e-06	5.97203e-05
ENSG00000178209	PLEC	143.364	-1.84135	0.397986	-4.62667	3.71588e-06	6.02427e-05
ENSG00000127337	YEATS4	70.2719	2.32253	0.502157	4.62512	3.74387e-06	6.05875e-05
ENSG00000117335	CD46	196.363	1.58105	0.341887	4.6245	3.75509e-06	6.06602e-05
ENSG00000125148	MT2A	158.843	-1.65391	0.357726	-4.62339	3.7752e-06	6.0876e-05
ENSG00000125870	SNRPB2	81.0517	2.47751	0.536288	4.61973	3.84232e-06	6.17374e-05
ENSG00000138867	GUCD1	189.97	-1.58636	0.343372	-4.61995	3.83841e-06	6.17374e-05
ENSG00000244642	RN7SL396P	19.3672	-10.1863	2.20657	-4.61636	3.90534e-06	6.26384e-05
ENSG00000163939	PBRM1	152.973	1.71191	0.370966	4.61474	3.93583e-06	6.30153e-05
ENSG00000149115	TNKS1BP1	169.466	-2.0802	0.451375	-4.60858	4.05432e-06	6.47972e-05
ENSG00000059145	UNKL	107.136	-1.92994	0.418882	-4.60737	4.07796e-06	6.49447e-05
ENSG00000184436	THAP7	70.9152	-2.37617	0.515714	-4.60754	4.07466e-06	6.49447e-05
ENSG00000131473	ACLY	401.408	1.5603	0.338695	4.60681	4.0889e-06	6.50042e-05
ENSG00000071655	MBD3	251.984	-1.42956	0.310367	-4.60602	4.10441e-06	6.51358e-05
ENSG00000138834	MAPK8IP3	29.7988	-3.31745	0.721416	-4.59852	4.25496e-06	6.74064e-05
ENSG00000021762	OSBPL5	111.05	-1.8857	0.410128	-4.59783	4.2691e-06	6.75117e-05
ENSG00000196683	TOMM7	253.17	-1.69948	0.369821	-4.59542	4.3187e-06	6.80617e-05
ENSG00000148290	SURF1	98.5006	-2.04663	0.445363	-4.59541	4.31898e-06	6.80617e-05
ENSG00000008282	SYPL1	237.916	1.56743	0.34119	4.59401	4.34798e-06	6.83992e-05
ENSG00000067704	IARS2	311.042	1.4361	0.312709	4.59246	4.3806e-06	6.87921e-05
ENSG00000117528	ABCD3	101.615	2.02264	0.440803	4.58854	4.46366e-06	6.99747e-05
ENSG00000059573	ALDH18A1	215.333	1.59256	0.347405	4.58417	4.558e-06	7.13295e-05
ENSG00000196182	STK40	175.064	-1.69374	0.369779	-4.58042	4.64039e-06	7.22276e-05
ENSG00000134057	CCNB1	248.421	1.48311	0.323815	4.5801	4.64744e-06	7.22276e-05
ENSG00000196177	ACADSB	182.49	1.57859	0.344642	4.58039	4.64116e-06	7.22276e-05
ENSG00000129932	DOHH	38.0705	-3.14217	0.685944	-4.5808	4.63206e-06	7.22276e-05
ENSG00000122406	RPL5	1289.75	1.38151	0.30185	4.57679	4.72156e-06	7.31863e-05
ENSG00000119471	HSDL2	85.6596	2.16462	0.472974	4.57663	4.72536e-06	7.31863e-05
ENSG00000139218	SCAF11	139.718	1.7408	0.380484	4.57523	4.75693e-06	7.35488e-05
ENSG00000139684	ESD	129.969	1.907	0.416962	4.57356	4.79502e-06	7.40107e-05
ENSG00000123562	MORF4L2	520.122	1.26403	0.276472	4.57201	4.83057e-06	7.43051e-05
ENSG00000272333	KMT2B	63.5329	-2.46696	0.539568	-4.57211	4.82846e-06	7.43051e-05
ENSG00000143878	RHOB	132.8	-1.72827	0.378165	-4.57014	4.87405e-06	7.48462e-05
ENSG00000179950	PUF60	221.515	-1.5678	0.343385	-4.56574	4.97739e-06	7.63031e-05
ENSG00000038002	AGA	67.6869	2.55451	0.559563	4.56519	4.99035e-06	7.63719e-05
ENSG00000122545	2020-09-07	108.605	2.14538	0.470405	4.5607	5.09825e-06	7.77591e-05
ENSG00000242247	ARFGAP3	104.703	2.03583	0.446354	4.56102	5.0905e-06	7.77591e-05
ENSG00000146731	CCT6A	575.124	1.22154	0.268203	4.55454	5.25001e-06	7.99385e-05
ENSG00000166710	B2M	334.602	1.37374	0.301926	4.54991	5.36678e-06	8.11762e-05
ENSG00000140983	RHOT2	100.773	-1.97778	0.434688	-4.54989	5.36732e-06	8.11762e-05
ENSG00000264364	DYNLL2	417.698	-1.28137	0.281586	-4.55055	5.35046e-06	8.11762e-05
ENSG00000100413	POLR3H	153.319	-1.80161	0.395918	-4.55046	5.35278e-06	8.11762e-05
ENSG00000182704	TSKU	94.7927	-1.96866	0.433006	-4.54649	5.45484e-06	8.23616e-05
ENSG00000113643	RARS	188.402	1.70525	0.375154	4.54547	5.4813e-06	8.26228e-05
ENSG00000179271	GADD45GIP1	133.726	-1.80763	0.397759	-4.54453	5.50567e-06	8.28515e-05
ENSG00000173230	GOLGB1	264.437	1.63151	0.359197	4.54211	5.5695e-06	8.36724e-05
ENSG00000099785	2020-03-02	57.0894	-2.43472	0.536272	-4.54009	5.62315e-06	8.43378e-05
ENSG00000143799	PARP1	404.441	1.48291	0.326686	4.53926	5.64513e-06	8.45268e-05
ENSG00000078369	GNB1	1064.06	1.07169	0.236193	4.53736	5.69636e-06	8.51526e-05
ENSG00000172009	THOP1	137.716	-1.69356	0.373629	-4.53274	5.82243e-06	8.6893e-05
ENSG00000168061	SAC3D1	49.6367	-2.63412	0.58182	-4.52738	5.97186e-06	8.88289e-05
ENSG00000099817	POLR2E	434.83	-1.469	0.324452	-4.52762	5.96522e-06	8.88289e-05
ENSG00000133835	HSD17B4	176.198	1.67652	0.370942	4.51962	6.19505e-06	9.1997e-05
ENSG00000177192	PUS1	41.7254	-2.75891	0.612819	-4.50199	6.73201e-06	9.98065e-05
ENSG00000106348	IMPDH1	166.407	-1.57995	0.351047	-4.50068	6.7736e-06	0.00010012
ENSG00000126787	DLGAP5	95.0722	2.28684	0.508115	4.50063	6.77539e-06	0.00010012
ENSG00000133612	AGAP3	122.494	-1.73532	0.385657	-4.49965	6.80666e-06	0.000100418
ENSG00000198301	SDAD1	72.9013	2.2417	0.498257	4.49909	6.82461e-06	0.000100518
ENSG00000071537	SEL1L	190.56	1.56293	0.347708	4.49497	6.95806e-06	0.000102316
ENSG00000180370	PAK2	244.933	1.48478	0.330436	4.4934	7.00945e-06	0.000102904
ENSG00000276047	RN7SL711P	19.3509	-10.1853	2.26721	-4.49242	7.04178e-06	0.000103211
ENSG00000109472	CPE	131.052	1.82406	0.40609	4.49177	7.06337e-06	0.000103359
ENSG00000159674	SPON2	2005.7	-1.02343	0.227998	-4.48878	7.16339e-06	0.000104653
ENSG00000082153	BZW1	211.411	1.63248	0.364364	4.48036	7.45176e-06	0.00010859
ENSG00000163702	IL17RC	80.572	-2.05946	0.45968	-4.48021	7.45697e-06	0.00010859
ENSG00000130669	PAK4	363.065	-1.37277	0.306561	-4.47796	7.53598e-06	0.000109563
ENSG00000138821	SLC39A8	114.667	1.87319	0.418547	4.47545	7.6251e-06	0.000110413
ENSG00000047249	ATP6V1H	75.3928	2.19744	0.491017	4.47528	7.63114e-06	0.000110413
ENSG00000122884	P4HA1	70.1643	2.48921	0.556208	4.47532	7.62964e-06	0.000110413
ENSG00000125656	CLPP	188.43	-1.49841	0.335032	-4.47244	7.73338e-06	0.000111713
ENSG00000087086	FTL	410.529	-1.36428	0.305263	-4.4692	7.85115e-06	0.000113232
ENSG00000113810	SMC4	141.21	1.81523	0.406267	4.46808	7.89255e-06	0.000113648
ENSG00000173113	TRMT112	234.149	-1.43475	0.32171	-4.45976	8.20502e-06	0.000117959
ENSG00000091164	TXNL1	165.121	1.60273	0.35959	4.45709	8.30808e-06	0.00011925
ENSG00000143153	ATP1B1	506.98	1.21307	0.272517	4.45135	8.53311e-06	0.000122285
ENSG00000109332	UBE2D3	473.565	1.20372	0.270564	4.44893	8.62994e-06	0.000123477
ENSG00000009844	VTA1	260.867	1.46925	0.330535	4.44505	8.78704e-06	0.000125461
ENSG00000227097	RPS28P7	82.6924	-2.19693	0.494268	-4.44482	8.7965e-06	0.000125461
ENSG00000111678	C12orf57	93.0751	-1.90201	0.428023	-4.44372	8.84176e-06	0.000125908
ENSG00000088035	ALG6	46.7537	3.12769	0.703991	4.4428	8.87968e-06	0.000126248
ENSG00000014641	MDH1	90.1702	2.21466	0.49919	4.43649	9.14355e-06	0.000129707
ENSG00000174775	HRAS	80.7406	-2.20141	0.496226	-4.4363	9.15172e-06	0.000129707
ENSG00000187164	SHTN1	118.425	1.96077	0.442104	4.43509	9.20357e-06	0.000130237
ENSG00000100030	MAPK1	314.275	1.32996	0.299941	4.43408	9.24678e-06	0.000130643
ENSG00000138777	PPA2	156.502	1.62725	0.367156	4.43203	9.33501e-06	0.000131684
ENSG00000100442	FKBP3	128.474	1.86574	0.421072	4.43092	9.38313e-06	0.000131989
ENSG00000159792	PSKH1	157.959	-1.58285	0.357234	-4.43086	9.38592e-06	0.000131989
ENSG00000159166	LAD1	285.67	-1.32264	0.29867	-4.42844	9.49172e-06	0.00013296
ENSG00000166002	SMCO4	87.3743	-2.04388	0.46154	-4.42839	9.4941e-06	0.00013296
ENSG00000167967	E4F1	51.0333	-2.5043	0.565526	-4.42827	9.49926e-06	0.00013296
ENSG00000121774	KHDRBS1	212.296	1.47012	0.33222	4.42514	9.63798e-06	0.00013457
ENSG00000111275	ALDH2	43.7691	2.92502	0.661021	4.425	9.6441e-06	0.00013457
ENSG00000147649	MTDH	634.035	1.13357	0.256194	4.42464	9.66042e-06	0.000134589
ENSG00000162337	LRP5	154.691	-1.58624	0.358658	-4.42271	9.74699e-06	0.000135585
ENSG00000113716	HMGXB3	190.421	-1.49631	0.33839	-4.42183	9.78664e-06	0.000135927
ENSG00000089220	PEBP1	824.528	1.09201	0.247247	4.41669	1.00224e-05	0.000138988
ENSG00000202538	RNU4-2	168.053	-1.61346	0.365354	-4.41615	1.00475e-05	0.000139121
ENSG00000184575	XPOT	754.697	1.21194	0.274721	4.41154	1.02638e-05	0.000141899
ENSG00000196950	SLC39A10	169.801	1.93069	0.437908	4.40889	1.03903e-05	0.000143427
ENSG00000180900	SCRIB	100.158	-1.93194	0.438332	-4.40747	1.04587e-05	0.00014415
ENSG00000110090	CPT1A	356.864	1.443	0.327426	4.40709	1.04767e-05	0.000144179
ENSG00000033178	UBA6	87.0506	2.1791	0.494782	4.40415	1.06198e-05	0.000145925
ENSG00000115677	HDLBP	1261.4	1.03892	0.236049	4.40128	1.07614e-05	0.000147646
ENSG00000156467	UQCRB	367.848	1.2587	0.286097	4.39954	1.08482e-05	0.000148611
ENSG00000141279	NPEPPS	142.619	1.71858	0.390728	4.39841	1.09048e-05	0.000149159
ENSG00000196591	HDAC2	278.309	1.4104	0.320784	4.39672	1.09898e-05	0.000150094
ENSG00000062485	CS	490.155	1.1869	0.269994	4.396	1.10263e-05	0.000150365
ENSG00000092108	SCFD1	129.797	1.7297	0.393585	4.39472	1.10916e-05	0.000150838
ENSG00000167965	MLST8	240.56	-1.49727	0.340702	-4.39466	1.10944e-05	0.000150838
ENSG00000085365	SCAMP1	254.352	1.53158	0.348779	4.39125	1.12701e-05	0.000152996
ENSG00000132912	DCTN4	167.879	1.6134	0.367665	4.38823	1.14275e-05	0.000154899
ENSG00000114573	ATP6V1A	161.806	1.76156	0.402418	4.37744	1.20083e-05	0.000162061
ENSG00000153140	CETN3	47.1302	2.84162	0.649101	4.37778	1.19895e-05	0.000162061
ENSG00000112742	TTK	50.2084	2.56231	0.585348	4.37741	1.20099e-05	0.000162061
ENSG00000177674	AGTRAP	235.526	-1.46369	0.33441	-4.37693	1.20364e-05	0.000162176
ENSG00000198055	GRK6	107.401	-1.7771	0.406737	-4.36917	1.24719e-05	0.000167793
ENSG00000102024	PLS3	80.8043	2.05875	0.47168	4.36471	1.27289e-05	0.000170996
ENSG00000163527	STT3B	373.951	1.24136	0.284458	4.36395	1.27737e-05	0.000171342
ENSG00000063241	ISOC2	143.244	-1.61048	0.369166	-4.36249	1.2859e-05	0.000172231
ENSG00000188986	NELFB	120.336	-1.81773	0.416759	-4.36158	1.29129e-05	0.000172696
ENSG00000196305	IARS	469.076	1.53006	0.351135	4.35747	1.31577e-05	0.000175379
ENSG00000129250	KIF1C	344.541	-1.25202	0.287344	-4.35723	1.31719e-05	0.000175379
ENSG00000104885	DOT1L	126.147	-1.74816	0.401151	-4.35787	1.31332e-05	0.000175379
ENSG00000126464	PRR12	147.958	-1.59181	0.365362	-4.35679	1.31981e-05	0.000175469
ENSG00000151725	CENPU	160.478	1.57579	0.361876	4.3545	1.3337e-05	0.000177055
ENSG00000179387	ELMOD2	116.995	2.09499	0.481229	4.35342	1.34029e-05	0.000177667
ENSG00000143457	GOLPH3L	87.672	1.98619	0.45636	4.35224	1.34756e-05	0.000178369
ENSG00000153113	CAST	132.871	1.6845	0.387231	4.35012	1.36065e-05	0.000179837
ENSG00000070214	SLC44A1	195.463	1.54643	0.355519	4.34977	1.36281e-05	0.000179859
ENSG00000089009	RPL6	1341.87	1.14782	0.263963	4.34843	1.37118e-05	0.000180699
ENSG00000228716	DHFR	130.178	1.69285	0.389429	4.34702	1.38002e-05	0.000181599
ENSG00000174780	SRP72	320.806	1.53474	0.353136	4.34604	1.38618e-05	0.000182143
ENSG00000177556	ATOX1	119.788	-1.91518	0.440767	-4.34511	1.39204e-05	0.000182647
ENSG00000140854	KATNB1	81.8343	-2.04435	0.470677	-4.34343	1.40276e-05	0.000183663
ENSG00000141905	NFIC	651.248	-1.14893	0.264531	-4.34326	1.40386e-05	0.000183663
ENSG00000117906	RCN2	298.094	1.29504	0.298222	4.34254	1.40842e-05	0.000183992
ENSG00000116120	FARSB	161.906	1.66725	0.383997	4.34184	1.41296e-05	0.000184318
ENSG00000130204	TOMM40	142.974	-1.63169	0.375842	-4.34142	1.41565e-05	0.000184403
ENSG00000156531	PHF6	66.644	2.24317	0.516851	4.34007	1.4244e-05	0.000185275
ENSG00000196313	POM121	129.098	-1.68262	0.387772	-4.3392	1.43002e-05	0.000185497
ENSG00000161016	RPL8	2416.09	-1.10487	0.254627	-4.33917	1.43022e-05	0.000185497
ENSG00000138376	BARD1	231.871	1.43729	0.331342	4.33779	1.43923e-05	0.000186397
ENSG00000197226	TBC1D9B	370.411	-1.26903	0.292596	-4.33713	1.44355e-05	0.000186562
ENSG00000128609	NDUFA5	115.087	1.78242	0.410983	4.33696	1.44464e-05	0.000186562
ENSG00000128524	ATP6V1F	163.946	-1.68555	0.388678	-4.33663	1.44681e-05	0.000186575
ENSG00000179526	SHARPIN	74.4508	-2.20208	0.507905	-4.33562	1.45349e-05	0.000187168
ENSG00000144476	ACKR3	84.3814	2.12554	0.490323	4.33499	1.45768e-05	0.00018744
ENSG00000126261	UBA2	81.9243	2.17532	0.501903	4.33415	1.46327e-05	0.00018789
ENSG00000166228	PCBD1	248.525	-1.4591	0.336968	-4.33006	1.49066e-05	0.000191135
ENSG00000127838	PNKD	143.213	-1.62367	0.375271	-4.32664	1.51399e-05	0.000193708
ENSG00000243449	C4orf48	40.7567	-2.65547	0.613769	-4.32649	1.51502e-05	0.000193708
ENSG00000104325	DECR1	39.0075	3.13736	0.725233	4.32601	1.51837e-05	0.000193862
ENSG00000095906	NUBP2	110.831	-1.98803	0.45981	-4.32359	1.5351e-05	0.00019572
ENSG00000132463	GRSF1	314.896	1.34532	0.311321	4.32133	1.55092e-05	0.000197458
ENSG00000027847	B4GALT7	57.9252	-2.29816	0.532056	-4.31939	1.56462e-05	0.000198921
ENSG00000188352	FOCAD	128.415	1.83572	0.425156	4.31774	1.57633e-05	0.000200128
ENSG00000089693	MLF2	513.121	-1.12796	0.261327	-4.31629	1.58671e-05	0.000201162
ENSG00000184743	ATL3	254.524	1.4917	0.345791	4.31387	1.60424e-05	0.000203098
ENSG00000171161	ZNF672	90.0699	-2.01277	0.466713	-4.31264	1.61314e-05	0.000203776
ENSG00000153214	TMEM87B	114.729	1.86953	0.433513	4.31251	1.61411e-05	0.000203776
ENSG00000104852	SNRNP70	190.401	-1.49067	0.345791	-4.31089	1.62596e-05	0.000204985
ENSG00000132768	DPH2	74.8078	-2.02447	0.469688	-4.31025	1.6307e-05	0.000205009
ENSG00000125652	ALKBH7	67.701	-2.23034	0.517446	-4.31028	1.63046e-05	0.000205009
ENSG00000136521	NDUFB5	153.164	1.60927	0.373635	4.30707	1.65429e-05	0.000207685
ENSG00000284976	BX255925.3	93.5634	-1.98049	0.459877	-4.30656	1.65813e-05	0.000207878
ENSG00000168268	NT5DC2	222.511	-1.67059	0.388174	-4.30371	1.6796e-05	0.000210277
ENSG00000171109	MFN1	149.113	1.65728	0.385344	4.30079	1.70192e-05	0.000212776
ENSG00000161057	PSMC2	128.554	1.76999	0.411613	4.30013	1.70698e-05	0.000213113
ENSG00000163251	FZD5	102.019	-1.93259	0.449551	-4.29894	1.7162e-05	0.000213968
ENSG00000169288	MRPL1	62.2015	2.27012	0.528129	4.29843	1.72015e-05	0.000214164
ENSG00000140264	SERF2	581.328	-1.25531	0.292076	-4.2979	1.72422e-05	0.000214374
ENSG00000052802	MSMO1	127.654	1.81446	0.422492	4.29467	1.74954e-05	0.000217223
ENSG00000182095	TNRC18	115.884	-1.81438	0.422588	-4.2935	1.75878e-05	0.00021807
ENSG00000179627	ZBTB42	75.8	-2.02882	0.47263	-4.29262	1.76575e-05	0.000218633
ENSG00000175701	SMIM37	38.5611	-2.8117	0.655448	-4.28974	1.78885e-05	0.000220886
ENSG00000103253	HAGHL	61.4143	-2.17615	0.507263	-4.28998	1.78688e-05	0.000220886
ENSG00000171155	C1GALT1C1	45.4669	2.76207	0.644404	4.28624	1.81726e-05	0.000224087
ENSG00000104886	PLEKHJ1	99.0156	-1.84478	0.430581	-4.2844	1.83237e-05	0.000225642
ENSG00000259956	RBM15B	343.068	-1.22629	0.286272	-4.28365	1.83849e-05	0.000226086
ENSG00000138758	2020-09-11	387.292	1.30585	0.304941	4.28232	1.84954e-05	0.000227135
ENSG00000147604	RPL7	934.726	1.05241	0.246035	4.2775	1.89006e-05	0.000231796
ENSG00000100600	LGMN	130.533	1.81711	0.424863	4.27694	1.89483e-05	0.000232065
ENSG00000147592	LACTB2	70.9236	2.17369	0.508341	4.27605	1.90237e-05	0.000232672
ENSG00000140564	FURIN	128.567	-1.68003	0.393042	-4.27443	1.91623e-05	0.00023405
ENSG00000150779	TIMM8B	208.765	-1.57517	0.368968	-4.26912	1.96245e-05	0.000239371
ENSG00000138078	PREPL	66.1899	2.46902	0.578884	4.26514	1.99781e-05	0.000243026
ENSG00000114383	TUSC2	57.4095	-2.23548	0.524103	-4.26535	1.99588e-05	0.000243026
ENSG00000172932	ANKRD13D	44.3801	-2.63643	0.618342	-4.26371	2.01058e-05	0.000244251
ENSG00000129003	VPS13C	113.708	2.15778	0.50614	4.26321	2.01511e-05	0.000244471
ENSG00000135069	PSAT1	415.646	1.38301	0.324669	4.25974	2.04664e-05	0.000247963
ENSG00000165209	STRBP	113.224	1.83077	0.429995	4.25765	2.06587e-05	0.000249957
ENSG00000175416	CLTB	131.676	-1.63694	0.384624	-4.25596	2.08157e-05	0.000251518
ENSG00000118046	STK11	99.1351	-1.78635	0.41984	-4.25483	2.0921e-05	0.000252452
ENSG00000174442	ZWILCH	106.209	1.82224	0.428599	4.25162	2.12234e-05	0.000255759
ENSG00000100934	SEC23A	150.586	1.57451	0.370538	4.24926	2.14476e-05	0.000257772
ENSG00000125826	RBCK1	202.111	-1.40916	0.331604	-4.24952	2.14227e-05	0.000257772
ENSG00000177548	RABEP2	66.3105	-2.11787	0.498806	-4.24588	2.17738e-05	0.000261344
ENSG00000010244	ZNF207	197.806	1.43762	0.338877	4.24232	2.21222e-05	0.000265172
ENSG00000170606	HSPA4	299.889	1.76159	0.415702	4.23762	2.25897e-05	0.000270416
ENSG00000156482	RPL30	713.398	-1.17337	0.276968	-4.23649	2.2704e-05	0.000271425
ENSG00000164163	ABCE1	200.044	1.50392	0.355031	4.23601	2.27525e-05	0.000271644
ENSG00000131669	NINJ1	236.947	-1.6271	0.384187	-4.23517	2.28378e-05	0.000272301
ENSG00000173327	MAP3K11	121.971	-1.65715	0.391447	-4.2334	2.3018e-05	0.000274088
ENSG00000158050	DUSP2	29.4283	-3.04238	0.718922	-4.23186	2.31769e-05	0.000275477
ENSG00000261150	EPPK1	89.1958	-1.91803	0.453255	-4.23167	2.31958e-05	0.000275477
ENSG00000130165	ELOF1	95.9616	-1.85962	0.439722	-4.22908	2.34653e-05	0.00027831
ENSG00000125977	EIF2S2	247.719	1.36746	0.323485	4.22728	2.36535e-05	0.000280174
ENSG00000138778	CENPE	81.1191	1.99515	0.472087	4.22623	2.3764e-05	0.000280962
ENSG00000147274	RBMX	164.489	1.5774	0.373256	4.22606	2.37824e-05	0.000280962
ENSG00000127220	ABHD8	63.2476	-2.32361	0.549982	-4.22488	2.39066e-05	0.000282061
ENSG00000113161	HMGCR	208.339	1.77242	0.419588	4.22419	2.39798e-05	0.000282554
ENSG00000102981	PARD6A	38.2432	-2.64998	0.62807	-4.21925	2.45118e-05	0.000288445
ENSG00000162076	FLYWCH2	69.7847	-2.07304	0.491529	-4.21754	2.46983e-05	0.000290262
ENSG00000132646	PCNA	340.724	1.28162	0.303926	4.21688	2.47701e-05	0.000290349
ENSG00000123159	GIPC1	145.076	-1.61008	0.38181	-4.21696	2.47619e-05	0.000290349
ENSG00000090054	SPTLC1	91.4121	1.89808	0.450291	4.21523	2.49528e-05	0.00029211
ENSG00000109805	NCAPG	65.646	2.40001	0.569636	4.21323	2.51744e-05	0.000294322
ENSG00000117593	DARS2	102.492	1.90089	0.451822	4.20716	2.58605e-05	0.000301951
ENSG00000198258	UBL5	193.413	-1.57254	0.373825	-4.20663	2.59207e-05	0.000302263
ENSG00000129084	PSMA1	59.4057	2.31402	0.550377	4.20443	2.61745e-05	0.000304828
ENSG00000079785	DDX1	92.0434	1.8883	0.44917	4.20398	2.62263e-05	0.000305037
ENSG00000180921	FAM83H	263.941	-1.31806	0.313836	-4.19983	2.67117e-05	0.000310283
ENSG00000167775	CD320	183.149	-1.43782	0.342616	-4.19658	2.70971e-05	0.000314355
ENSG00000067334	DNTTIP2	81.171	2.06963	0.49359	4.19302	2.75269e-05	0.00031893
ENSG00000185813	PCYT2	106.77	-1.98059	0.472656	-4.19033	2.78546e-05	0.000322312
ENSG00000172869	DMXL1	166.82	1.56996	0.374765	4.18918	2.79969e-05	0.000323129
ENSG00000137818	RPLP1	2857.47	-1.26939	0.303003	-4.18935	2.79758e-05	0.000323129
ENSG00000166181	API5	211.004	1.38451	0.330544	4.18856	2.80728e-05	0.000323591
ENSG00000177951	BET1L	90.3739	-1.8064	0.431649	-4.18488	2.85321e-05	0.000328466
ENSG00000114554	PLXNA1	111.945	-1.76424	0.421845	-4.18221	2.88691e-05	0.000331921
ENSG00000105063	PPP6R1	141.706	-1.56224	0.373969	-4.17746	2.94787e-05	0.000338498
ENSG00000187446	CHP1	511.495	1.14558	0.274268	4.17686	2.95565e-05	0.000338671
ENSG00000142409	ZNF787	63.8357	-2.08816	0.499948	-4.17676	2.95689e-05	0.000338671
ENSG00000198668	CALM1	633.972	1.08785	0.260495	4.17608	2.9658e-05	0.000339261
ENSG00000068697	LAPTM4A	248.389	1.44964	0.347244	4.17469	2.9839e-05	0.000340898
ENSG00000197976	AKAP17A	46.5184	-2.39528	0.574354	-4.17039	3.04078e-05	0.000346366
ENSG00000180817	PPA1	349.316	1.27897	0.306691	4.1702	3.04328e-05	0.000346366
ENSG00000100883	SRP54	75.652	2.00767	0.4814	4.17049	3.03944e-05	0.000346366
ENSG00000176978	DPP7	222.195	-1.45824	0.349818	-4.16856	3.06536e-05	0.000348438
ENSG00000139343	SNRPF	131.488	-1.59003	0.381609	-4.16664	3.0912e-05	0.000350933
ENSG00000008130	NADK	163.076	-1.46569	0.351815	-4.16609	3.09869e-05	0.000351341
ENSG00000170522	ELOVL6	114.307	1.71229	0.411138	4.16477	3.11664e-05	0.000352932
ENSG00000181220	ZNF746	69.4929	-2.09523	0.50315	-4.16422	3.12418e-05	0.000353125
ENSG00000158290	CUL4B	224.921	1.65995	0.398636	4.16407	3.12618e-05	0.000353125
ENSG00000152256	PDK1	88.4163	1.91142	0.459185	4.16263	3.14602e-05	0.000354921
ENSG00000106460	TMEM106B	104.504	1.8307	0.440269	4.15813	3.20869e-05	0.000361539
ENSG00000154153	RETREG1	60.1182	2.23652	0.538156	4.15589	3.24031e-05	0.000364646
ENSG00000007520	TSR3	61.9213	-2.16722	0.52154	-4.15542	3.2469e-05	0.000364932
ENSG00000108094	CUL2	83.2886	1.92567	0.463599	4.15373	3.27097e-05	0.00036718
ENSG00000101940	WDR13	103.87	-1.86994	0.450568	-4.15017	3.32222e-05	0.000372469
ENSG00000131165	CHMP1A	148.893	-1.56288	0.376667	-4.14924	3.33586e-05	0.000373533
ENSG00000088325	TPX2	131.819	1.75829	0.423927	4.14763	3.35938e-05	0.0003757
ENSG00000075239	ACAT1	138.273	1.58973	0.383327	4.1472	3.3657e-05	0.000375941
ENSG00000084733	RAB10	428.939	1.13607	0.273963	4.14678	3.37177e-05	0.000376152
ENSG00000151726	ACSL1	421.216	1.25601	0.302942	4.14604	3.38272e-05	0.000376908
ENSG00000142327	RNPEPL1	123.298	-1.72403	0.416193	-4.14237	3.43729e-05	0.000382515
ENSG00000106628	POLD2	498.653	-1.13189	0.273342	-4.14093	3.45897e-05	0.000384454
ENSG00000079432	CIC	79.5393	-1.92508	0.465521	-4.13533	3.5445e-05	0.000393475
ENSG00000135535	CD164	703.354	1.04129	0.251839	4.13477	3.55316e-05	0.000393951
ENSG00000176946	THAP4	111.756	-1.69182	0.409387	-4.13256	3.58749e-05	0.000397268
ENSG00000023228	NDUFS1	169.306	2.0729	0.501715	4.13164	3.60187e-05	0.000397883
ENSG00000158106	RHPN1	33.3278	-2.90815	0.703851	-4.13177	3.59988e-05	0.000397883
ENSG00000196365	LONP1	203.758	-1.39259	0.337195	-4.12994	3.62851e-05	0.000400335
ENSG00000069998	HDHD5	79.4311	-1.90902	0.462313	-4.12929	3.63889e-05	0.000400989
ENSG00000183048	SLC25A10	123.382	-1.63054	0.395142	-4.12646	3.68391e-05	0.000405455
ENSG00000122218	COPA	185.187	1.88933	0.458002	4.12514	3.70505e-05	0.000406809
ENSG00000113387	SUB1	286.29	1.24416	0.301605	4.12513	3.70524e-05	0.000406809
ENSG00000047410	TPR	89.1055	1.92853	0.467944	4.12127	3.76784e-05	0.000412932
ENSG00000214706	IFRD2	182.275	-1.43785	0.348897	-4.12113	3.77017e-05	0.000412932
ENSG00000138663	COPS4	97.8015	1.77326	0.430561	4.11849	3.81365e-05	0.000417188
ENSG00000265972	TXNIP	164.807	1.49225	0.362392	4.11778	3.82538e-05	0.000417963
ENSG00000131446	MGAT1	159.542	-1.51491	0.368081	-4.11571	3.85991e-05	0.000421226
ENSG00000125995	ROMO1	115.266	-1.87785	0.456346	-4.11496	3.87249e-05	0.000422087
ENSG00000160446	ZDHHC12	146.1	-1.49775	0.364335	-4.11092	3.94083e-05	0.000429017
ENSG00000167034	NKX3-1	1328.68	-0.985689	0.239829	-4.10997	3.95709e-05	0.000430268
ENSG00000143228	NUF2	49.1585	2.65543	0.646356	4.1083	3.9858e-05	0.000432346
ENSG00000130299	GTPBP3	59.5762	-2.26765	0.551931	-4.10857	3.98114e-05	0.000432346
ENSG00000163535	SGO2	44.0709	2.86442	0.697366	4.10748	4.00005e-05	0.000433371
ENSG00000130522	JUND	130.742	-1.58515	0.385998	-4.10664	4.01465e-05	0.00043443
ENSG00000187325	TAF9B	122.194	1.69681	0.413269	4.10582	4.02879e-05	0.000435437
ENSG00000095209	TMEM38B	74.9892	2.02172	0.49251	4.10493	4.04432e-05	0.000436593
ENSG00000162736	NCSTN	179.163	1.58168	0.385635	4.10148	4.10513e-05	0.000442627
ENSG00000167378	IRGQ	67.8321	-2.01066	0.49036	-4.10038	4.12467e-05	0.000444203
ENSG00000140575	IQGAP1	66.3105	2.28666	0.557968	4.09819	4.16392e-05	0.000447894
ENSG00000147804	SLC39A4	80.7336	-2.03891	0.497561	-4.0978	4.1709e-05	0.000448111
ENSG00000176623	RMDN1	96.9648	1.78145	0.435041	4.0949	4.22342e-05	0.000453214
ENSG00000111229	ARPC3	186.703	1.48022	0.361809	4.09116	4.29224e-05	0.000460051
ENSG00000151348	EXT2	101.833	1.87401	0.458471	4.08751	4.36021e-05	0.000466781
ENSG00000179222	MAGED1	207.905	1.45345	0.355735	4.08577	4.39303e-05	0.000469737
ENSG00000157933	SKI	189.431	-1.41436	0.346783	-4.07853	4.5322e-05	0.000484043
ENSG00000117318	ID3	43.7914	-2.40659	0.590322	-4.07674	4.56709e-05	0.000486617
ENSG00000103197	TSC2	162.552	-1.47143	0.360921	-4.07688	4.56442e-05	0.000486617
ENSG00000166619	BLCAP	108.315	-1.64637	0.404111	-4.07404	4.62042e-05	0.000491717
ENSG00000137504	CREBZF	106.775	-1.73744	0.426591	-4.07286	4.64402e-05	0.000493646
ENSG00000196976	LAGE3	75.57	-1.99087	0.489227	-4.06943	4.71282e-05	0.000499194
ENSG00000150760	DOCK1	130.12	1.58292	0.388976	4.06945	4.71244e-05	0.000499194
ENSG00000166479	TMX3	92.2681	1.79917	0.442073	4.06985	4.70442e-05	0.000499194
ENSG00000196230	TUBB	1188.25	0.972458	0.239593	4.05879	4.93281e-05	0.000521882
ENSG00000108654	DDX5	335.926	1.34855	0.332351	4.05761	4.95781e-05	0.000523912
ENSG00000224870	AL391244.1	53.0556	-2.36454	0.583158	-4.05472	5.01937e-05	0.000529538
ENSG00000132361	CLUH	181.328	-1.46399	0.361071	-4.05456	5.0228e-05	0.000529538
ENSG00000116266	STXBP3	58.9556	2.23901	0.552557	4.05208	5.07641e-05	0.000533941
ENSG00000122958	VPS26A	130.043	1.62145	0.400138	4.05222	5.07334e-05	0.000533941
ENSG00000105854	PON2	129.953	1.62397	0.401052	4.04926	5.1379e-05	0.000539779
ENSG00000149823	VPS51	159.652	-1.54558	0.381737	-4.0488	5.14816e-05	0.000540227
ENSG00000167962	ZNF598	140.799	-1.52879	0.377713	-4.04748	5.17722e-05	0.000542644
ENSG00000065978	YBX1	899.706	0.998961	0.246859	4.04669	5.19459e-05	0.000543833
ENSG00000198952	SMG5	241.133	-1.25987	0.311522	-4.04426	5.24894e-05	0.000548886
ENSG00000023734	STRAP	324.799	1.18182	0.292315	4.04298	5.27767e-05	0.000551251
ENSG00000129515	SNX6	82.7245	1.90253	0.470748	4.04151	5.3107e-05	0.000553418
ENSG00000105722	ERF	52.972	-2.43517	0.602498	-4.04178	5.30469e-05	0.000553418
ENSG00000130821	SLC6A8	240.71	-1.29741	0.321058	-4.04105	5.32113e-05	0.000553865
ENSG00000074071	MRPS34	228.139	-1.49094	0.369047	-4.03997	5.34571e-05	0.000555781
ENSG00000082438	COBLL1	184.237	1.46956	0.363782	4.03966	5.35278e-05	0.000555875
ENSG00000058804	NDC1	196.987	1.38552	0.343046	4.03887	5.37094e-05	0.000557119
ENSG00000039123	MTREX	69.7407	2.00764	0.497357	4.03662	5.42266e-05	0.000561837
ENSG00000139163	ETNK1	129.13	1.58568	0.393049	4.03431	5.47639e-05	0.000566753
ENSG00000031698	SARS	301.458	1.32112	0.327606	4.03265	5.51521e-05	0.000569564
ENSG00000112033	PPARD	83.8118	-1.81323	0.449643	-4.03261	5.51619e-05	0.000569564
ENSG00000114767	RRP9	71.2589	-2.03518	0.50532	-4.02751	5.63705e-05	0.000581378
ENSG00000117362	APH1A	211.883	-1.31874	0.327603	-4.02541	5.68767e-05	0.000585519
ENSG00000114054	PCCB	194.069	1.39979	0.34777	4.02503	5.6967e-05	0.000585519
ENSG00000119912	IDE	76.88	2.09139	0.51957	4.02523	5.69187e-05	0.000585519
ENSG00000102225	CDK16	322.591	-1.16234	0.288842	-4.02413	5.71874e-05	0.000587115
ENSG00000021776	AQR	62.9507	2.20889	0.549164	4.02228	5.76374e-05	0.000591062
ENSG00000107829	FBXW4	58.9019	-2.13349	0.530779	-4.01955	5.83104e-05	0.000597284
ENSG00000136908	DPM2	103.144	-1.67325	0.416587	-4.01656	5.90538e-05	0.000604212
ENSG00000135655	USP15	61.6811	2.15592	0.536896	4.01553	5.9312e-05	0.000606166
ENSG00000176248	ANAPC2	67.9489	-1.95146	0.486654	-4.00995	6.07319e-05	0.000619178
ENSG00000110172	CHORDC1	94.911	1.80762	0.45081	4.00972	6.07913e-05	0.000619178
ENSG00000136051	WASHC4	64.3619	2.11228	0.526753	4.01	6.07185e-05	0.000619178
ENSG00000040275	SPDL1	77.3876	1.94869	0.486232	4.00773	6.13053e-05	0.000623006
ENSG00000170619	COMMD5	45.5434	-2.33005	0.581388	-4.00773	6.13047e-05	0.000623006
ENSG00000069248	NUP133	72.2449	2.09711	0.523567	4.00543	6.1905e-05	0.000626979
ENSG00000112378	PERP	326.588	1.20539	0.30092	4.00567	6.18431e-05	0.000626979
ENSG00000148339	SLC25A25	66.8916	-1.9975	0.498656	-4.00577	6.18158e-05	0.000626979
ENSG00000101557	USP14	225.371	1.28815	0.321632	4.00505	6.20054e-05	0.000627292
ENSG00000070047	PHRF1	73.5866	-1.90225	0.475769	-3.99825	6.38115e-05	0.00064484
ENSG00000161677	JOSD2	42.757	-2.49852	0.625079	-3.99713	6.41161e-05	0.000647192
ENSG00000081154	PCNP	248.386	1.28516	0.321566	3.99656	6.42689e-05	0.000648008
ENSG00000213585	VDAC1	495.887	1.09702	0.274832	3.99161	6.56255e-05	0.000660948
ENSG00000137845	ADAM10	231.283	1.35039	0.338422	3.99026	6.60019e-05	0.000663997
ENSG00000142856	ITGB3BP	58.7579	2.23001	0.5593	3.98714	6.68752e-05	0.000672032
ENSG00000079459	FDFT1	369.607	1.14419	0.287079	3.98563	6.73026e-05	0.000675575
ENSG00000158417	EIF5B	88.5078	1.91569	0.48069	3.98529	6.73982e-05	0.000675651
ENSG00000002549	LAP3	93.4514	1.79962	0.451622	3.98481	6.75351e-05	0.000675651
ENSG00000079313	REXO1	43.9237	-2.4101	0.604784	-3.98506	6.74639e-05	0.000675651
ENSG00000113583	C5orf15	252.569	1.39279	0.350049	3.97885	6.925e-05	0.000692039
ENSG00000245105	A2M-AS1	19.8602	-3.57099	0.897741	-3.97775	6.95713e-05	0.000694481
ENSG00000261373	VPS9D1-AS1	57.4319	-2.06116	0.518845	-3.9726	7.10932e-05	0.000708887
ENSG00000138071	ACTR2	252.243	1.28339	0.323312	3.96952	7.20189e-05	0.000717324
ENSG00000072310	SREBF1	489.768	-1.19804	0.30191	-3.96821	7.24145e-05	0.000720469
ENSG00000177733	HNRNPA0	307.678	-1.17449	0.296023	-3.96756	7.26135e-05	0.000720857
ENSG00000232677	LINC00665	211.466	-1.30578	0.329094	-3.9678	7.25402e-05	0.000720857
ENSG00000029363	BCLAF1	122.008	1.72293	0.434287	3.96727	7.27021e-05	0.000720942
ENSG00000156110	ADK	94.7352	1.96843	0.496225	3.96681	7.28406e-05	0.000721522
ENSG00000011426	ANLN	105.516	1.78357	0.449873	3.96461	7.35149e-05	0.000727402
ENSG00000228594	FNDC10	136.21	-1.49864	0.378296	-3.96156	7.44604e-05	0.000735675
ENSG00000116670	MAD2L2	71.1782	-2.03148	0.512823	-3.96137	7.45203e-05	0.000735675
ENSG00000197982	C1orf122	61.2441	-2.02422	0.51102	-3.96113	7.45958e-05	0.000735675
ENSG00000138018	SELENOI	230.708	1.31485	0.331962	3.96085	7.46836e-05	0.000735736
ENSG00000147475	ERLIN2	191.948	1.36203	0.344785	3.95037	7.80295e-05	0.000767858
ENSG00000111669	TPI1	1095.64	0.930414	0.235776	3.94618	7.94088e-05	0.000780579
ENSG00000078061	ARAF	110.926	-1.61608	0.409857	-3.94305	8.0453e-05	0.000789982
ENSG00000162413	KLHL21	82.2982	-1.81046	0.459196	-3.94268	8.05752e-05	0.000790321
ENSG00000103126	AXIN1	67.7884	-1.99214	0.505362	-3.942	8.08046e-05	0.00079171
ENSG00000061794	MRPS35	235.277	1.30508	0.331492	3.93697	8.2516e-05	0.0008076
ENSG00000077232	DNAJC10	201.631	1.39427	0.35443	3.93383	8.36015e-05	0.000815864
ENSG00000165724	ZMYND19	64.8456	-2.03496	0.517307	-3.93375	8.3632e-05	0.000815864
ENSG00000166987	MBD6	52.4252	-2.13164	0.541882	-3.93378	8.36218e-05	0.000815864
ENSG00000114416	FXR1	152.859	1.48915	0.378735	3.93192	8.42699e-05	0.000819427
ENSG00000171067	C11orf24	85.7344	-1.74762	0.444457	-3.93202	8.42334e-05	0.000819427
ENSG00000166037	CEP57	53.1484	2.27104	0.577515	3.93244	8.40894e-05	0.000819427
ENSG00000102900	NUP93	498.283	-1.10808	0.282014	-3.92917	8.52392e-05	0.000827068
ENSG00000125834	STK35	162.516	-1.42166	0.361798	-3.92943	8.51486e-05	0.000827068
ENSG00000133597	ADCK2	97.1295	-1.69432	0.431551	-3.92611	8.63295e-05	0.000836746
ENSG00000119335	SET	793.427	0.971397	0.247607	3.92313	8.74045e-05	0.000846256
ENSG00000034152	MAP2K3	139.615	-1.54191	0.393129	-3.92214	8.77659e-05	0.000848843
ENSG00000179178	TMEM125	72.0999	-1.86244	0.475046	-3.92054	8.8351e-05	0.000851799
ENSG00000185085	INTS5	82.9831	-1.77129	0.451798	-3.92053	8.83541e-05	0.000851799
ENSG00000136044	APPL2	101.502	1.70351	0.43451	3.92053	8.8355e-05	0.000851799
ENSG00000165678	GHITM	458.957	1.05944	0.270688	3.91389	9.08203e-05	0.00087463
ENSG00000167470	MIDN	157.891	-1.38844	0.35483	-3.91298	9.1165e-05	0.000877013
ENSG00000138279	ANXA7	190.876	1.46968	0.375648	3.91238	9.13917e-05	0.000878256
ENSG00000169750	RAC3	52.52	-2.39237	0.611905	-3.90972	9.24043e-05	0.000886098
ENSG00000128011	LRFN1	61.3233	-1.99617	0.510565	-3.90972	9.24034e-05	0.000886098
ENSG00000169139	UBE2V2	201.141	1.34584	0.344325	3.90863	9.28194e-05	0.000889133
ENSG00000150753	CCT5	384.129	1.33439	0.341789	3.90413	9.45659e-05	0.000904902
ENSG00000200795	RNU4-1	67.3449	-2.00832	0.514451	-3.90382	9.46874e-05	0.000905103
ENSG00000050820	BCAR1	75.9775	-1.83179	0.469522	-3.9014	9.56383e-05	0.000913224
ENSG00000176171	BNIP3	319.14	1.25091	0.32079	3.89947	9.64037e-05	0.000919559
ENSG00000129968	ABHD17A	57.199	-2.21607	0.568538	-3.89785	9.70516e-05	0.00092476
ENSG00000004487	KDM1A	89.4247	1.77731	0.456114	3.89663	9.75393e-05	0.000928426
ENSG00000115414	FN1	250.618	1.34743	0.345892	3.89553	9.7983e-05	0.000931665
ENSG00000102317	RBM3	432.163	1.07577	0.276225	3.89454	9.83847e-05	0.000933516
ENSG00000170889	RPS9	715.034	-1.06113	0.272448	-3.89479	9.82828e-05	0.000933516
ENSG00000103342	GSPT1	357.4	1.23041	0.316323	3.88971	0.000100363	0.000950285
ENSG00000005187	ACSM3	51.7622	2.44824	0.629397	3.88981	0.000100323	0.000950285
ENSG00000035928	RFC1	128.601	1.5287	0.393039	3.88944	0.000100474	0.00095034
ENSG00000125875	TBC1D20	112.042	-1.61448	0.41543	-3.88629	0.00010179	0.000961773
ENSG00000138035	PNPT1	63.9731	2.00731	0.516638	3.88533	0.000102193	0.000964569
ENSG00000149806	FAU	373.156	-1.25174	0.322342	-3.88328	0.000103055	0.000971692
ENSG00000013306	SLC25A39	413.548	-1.12039	0.288553	-3.88279	0.000103265	0.000972656
ENSG00000121892	PDS5A	315.898	1.22158	0.314664	3.88218	0.000103526	0.000973138
ENSG00000145675	PIK3R1	93.2612	1.70281	0.438653	3.88191	0.00010364	0.000973138
ENSG00000171823	FBXL14	39.5209	-2.41903	0.623153	-3.88192	0.000103636	0.000973138
ENSG00000254470	AP5B1	41.7063	-2.44192	0.62911	-3.88155	0.000103791	0.000973542
ENSG00000064651	SLC12A2	96.0375	1.89419	0.488034	3.88126	0.000103915	0.000973694
ENSG00000124214	STAU1	206.654	1.40546	0.362269	3.87961	0.000104623	0.000979303
ENSG00000135018	UBQLN1	278.397	1.40456	0.362299	3.8768	0.000105841	0.000989677
ENSG00000163930	BAP1	171.987	-1.44731	0.373501	-3.87499	0.000106628	0.000996005
ENSG00000089289	IGBP1	84.0611	1.90611	0.491946	3.87463	0.000106786	0.00099645
ENSG00000172354	GNB2	408.596	-1.0837	0.279713	-3.87434	0.000106914	0.000996609
ENSG00000115091	ACTR3	401.197	1.13322	0.292854	3.86957	0.000109028	0.00101401
ENSG00000213719	CLIC1	248.411	1.24386	0.321464	3.86937	0.000109118	0.00101401
ENSG00000148297	MED22	73.915	-1.91774	0.495579	-3.8697	0.000108967	0.00101401
ENSG00000171612	SLC25A33	130.434	-1.45613	0.376566	-3.86688	0.000110238	0.00102021
ENSG00000155008	APOOL	117.958	1.60283	0.414477	3.86711	0.000110135	0.00102021
ENSG00000148362	PAXX	43.4691	-2.3082	0.596875	-3.86714	0.000110119	0.00102021
ENSG00000185787	MORF4L1	286.808	1.16858	0.30215	3.86754	0.000109939	0.00102021
ENSG00000184363	PKP3	174.442	-1.33444	0.345514	-3.86219	0.000112377	0.00103788
ENSG00000130255	RPL36	1338.08	-1.0246	0.265275	-3.86242	0.00011227	0.00103788
ENSG00000126768	TIMM17B	79.5638	-1.82495	0.472603	-3.86148	0.000112701	0.0010398
ENSG00000105835	NAMPT	134.803	1.518	0.393218	3.86045	0.00011318	0.00104315
ENSG00000070614	NDST1	275.126	-1.19996	0.310962	-3.85887	0.000113912	0.00104883
ENSG00000180822	PSMG4	56.7249	-2.15571	0.558871	-3.85725	0.00011467	0.00105473
ENSG00000143870	PDIA6	326.843	1.13212	0.293533	3.85687	0.000114849	0.0010553
ENSG00000141198	TOM1L1	104.59	1.87258	0.485845	3.85427	0.000116077	0.00106442
ENSG00000126458	RRAS	25.3943	-3.07733	0.798391	-3.85441	0.000116008	0.00106442
ENSG00000221914	PPP2R2A	223.308	1.24539	0.323152	3.85389	0.000116257	0.00106498
ENSG00000104320	NBN	125.094	1.57606	0.409176	3.8518	0.000117254	0.00107254
ENSG00000179604	CDC42EP4	76.0898	-1.84798	0.479787	-3.85166	0.000117321	0.00107254
ENSG00000114209	PDCD10	97.3389	1.88713	0.490085	3.85061	0.000117824	0.00107605
ENSG00000153982	GDPD1	38.3538	2.56474	0.666163	3.85001	0.000118111	0.00107759
ENSG00000104412	EMC2	62.9334	2.3036	0.59843	3.8494	0.00011841	0.00107922
ENSG00000101057	MYBL2	218.57	-1.24801	0.324281	-3.84856	0.000118814	0.00108181
ENSG00000112282	MED23	46.8256	2.34685	0.609922	3.84779	0.000119189	0.00108413
ENSG00000113312	TTC1	87.1592	1.8462	0.479877	3.84724	0.000119456	0.00108501
ENSG00000164713	BRI3	155.225	-1.51574	0.393997	-3.84709	0.000119527	0.00108501
ENSG00000133142	TCEAL4	182.521	1.32776	0.345197	3.84638	0.000119877	0.0010871
ENSG00000083312	TNPO1	261.877	1.37529	0.357888	3.84279	0.000121641	0.00110199
ENSG00000169180	XPO6	367.109	-1.11414	0.290139	-3.84001	0.000123031	0.00111345
ENSG00000102547	CAB39L	149.865	1.40916	0.367255	3.837	0.000124547	0.00112604
ENSG00000170144	HNRNPA3	250.62	1.25873	0.328201	3.83523	0.000125448	0.0011329
ENSG00000198356	ASNA1	148.487	-1.43776	0.374905	-3.83502	0.000125557	0.0011329
ENSG00000164347	GFM2	104.898	1.59991	0.417215	3.83474	0.000125697	0.00113303
ENSG00000167232	ZNF91	166.923	1.39931	0.365033	3.83338	0.000126392	0.00113816
ENSG00000111247	RAD51AP1	51.4286	2.19089	0.572037	3.82998	0.000128155	0.00115289
ENSG00000120008	WDR11	79.1402	1.82604	0.477328	3.82553	0.000130489	0.00117271
ENSG00000049860	HEXB	193.222	1.31125	0.342983	3.82307	0.000131799	0.0011833
ENSG00000086065	CHMP5	98.9665	1.74452	0.456422	3.82217	0.000132285	0.00118648
ENSG00000108946	PRKAR1A	251.913	1.24926	0.326892	3.82163	0.000132571	0.00118787
ENSG00000145833	DDX46	80.3097	1.83357	0.479965	3.82022	0.000133335	0.00119352
ENSG00000152818	UTRN	280.797	1.41679	0.371093	3.81789	0.000134597	0.00120244
ENSG00000185238	PRMT3	67.9672	1.93984	0.508078	3.818	0.000134539	0.00120244
ENSG00000085644	ZNF213	52.2387	-2.20368	0.57732	-3.81708	0.000135039	0.00120519
ENSG00000180879	SSR4	277.105	-1.18221	0.309781	-3.81629	0.000135475	0.00120789
ENSG00000185504	FAAP100	112.17	-1.60739	0.421532	-3.81322	0.000137168	0.00122178
ENSG00000160688	FLAD1	89.5125	-1.65738	0.434716	-3.81256	0.000137535	0.00122383
ENSG00000197622	CDC42SE1	204.244	-1.29476	0.33963	-3.81226	0.000137701	0.0012241
ENSG00000169957	ZNF768	49.2941	-2.2964	0.602487	-3.81154	0.000138102	0.00122646
ENSG00000175216	CKAP5	134.554	1.46794	0.385317	3.80969	0.000139141	0.00123447
ENSG00000136868	SLC31A1	265.821	1.20784	0.317196	3.80787	0.000140167	0.00124112
ENSG00000070413	DGCR2	174.094	-1.36039	0.357235	-3.80809	0.000140043	0.00124112
ENSG00000015133	CCDC88C	70.0197	-1.84001	0.483527	-3.8054	0.000141578	0.00125239
ENSG00000174748	RPL15	1774.72	1.02599	0.269656	3.8048	0.000141918	0.00125294
ENSG00000198692	EIF1AY	102.105	1.72129	0.452381	3.80497	0.000141822	0.00125294
ENSG00000169683	LRRC45	43.5483	-2.27734	0.599202	-3.80061	0.000144338	0.00127306
ENSG00000117724	CENPF	172.981	1.54116	0.405562	3.80007	0.000144653	0.00127334
ENSG00000140319	SRP14	436.421	1.04888	0.27601	3.80017	0.000144599	0.00127334
ENSG00000146830	GIGYF1	43.8401	-2.33904	0.615691	-3.79905	0.000145254	0.00127634
ENSG00000185803	SLC52A2	84.8723	-1.73709	0.457249	-3.79901	0.000145277	0.00127634
ENSG00000113441	LNPEP	170.78	1.45339	0.382601	3.79871	0.000145449	0.00127661
ENSG00000132300	PTCD3	110.727	1.60022	0.421319	3.79812	0.000145799	0.00127844
ENSG00000185088	RPS27L	222.782	1.22387	0.322257	3.79781	0.000145982	0.0012788
ENSG00000175792	RUVBL1	179.705	1.3107	0.345745	3.79094	0.000150076	0.00131338
ENSG00000173457	PPP1R14B	147.466	-1.47233	0.38853	-3.78949	0.00015096	0.00131984
ENSG00000198585	NUDT16	115.011	-1.54295	0.407414	-3.78718	0.000152367	0.00133085
ENSG00000198836	OPA1	147.769	1.4031	0.370537	3.78666	0.000152688	0.00133236
ENSG00000123908	AGO2	305.405	-1.20669	0.31872	-3.78604	0.000153068	0.00133439
ENSG00000197498	RPF2	164.967	1.35527	0.358089	3.78473	0.000153874	0.00133882
ENSG00000137154	RPS6	2853.73	0.98905	0.261321	3.78481	0.000153828	0.00133882
ENSG00000055211	GINM1	99.8819	1.62591	0.429794	3.78301	0.000154946	0.00134685
ENSG00000173465	SSSCA1	59.2177	-1.99195	0.526608	-3.78259	0.000155202	0.00134778
ENSG00000180902	D2HGDH	36.9055	-2.41684	0.639146	-3.78136	0.000155976	0.00135319
ENSG00000273604	EPOP	50.1971	-2.16859	0.573585	-3.78077	0.000156342	0.00135507
ENSG00000274750	HIST1H3E	39.9824	2.4897	0.659068	3.7776	0.000158347	0.00137112
ENSG00000103769	RAB11A	356.618	1.10722	0.293179	3.77658	0.000158994	0.00137541
ENSG00000123106	CCDC91	38.5141	2.8183	0.746526	3.77522	0.000159869	0.00138165
ENSG00000174744	BRMS1	55.6297	-2.18552	0.579064	-3.77423	0.000160502	0.00138579
ENSG00000184281	TSSC4	40.2056	-2.44363	0.64754	-3.77371	0.000160838	0.00138736
ENSG00000153130	SCOC	364.813	1.19881	0.317766	3.77263	0.000161533	0.00139202
ENSG00000116863	ADPRHL2	52.6777	-2.06454	0.547991	-3.76748	0.000164905	0.00141915
ENSG00000172725	CORO1B	126.94	-1.45801	0.387013	-3.76734	0.000164995	0.00141915
ENSG00000142541	RPL13A	4675.39	1.03019	0.273526	3.76631	0.000165676	0.00142364
ENSG00000197969	VPS13A	187.879	1.53372	0.407681	3.76206	0.000168518	0.00144531
ENSG00000197562	RAB40C	66.8342	-1.85601	0.493339	-3.76214	0.000168463	0.00144531
ENSG00000143256	PFDN2	120.443	-1.52851	0.40709	-3.75474	0.000173525	0.00148665
ENSG00000119333	WDR34	151.797	-1.47283	0.39228	-3.75453	0.000173668	0.00148665
ENSG00000023287	RB1CC1	122.774	1.48061	0.394707	3.75118	0.000176007	0.00150525
ENSG00000254858	MPV17L2	63.0899	-1.97197	0.525852	-3.75004	0.000176803	0.00151062
ENSG00000142864	SERBP1	683.172	0.98455	0.262623	3.74891	0.000177602	0.00151601
ENSG00000099381	SETD1A	75.4284	-1.74804	0.466603	-3.7463	0.00017946	0.00152916
ENSG00000205250	E2F4	96.9013	-1.7175	0.458456	-3.74627	0.000179482	0.00152916
ENSG00000163344	PMVK	73.576	-1.80961	0.483418	-3.74336	0.000181575	0.00154553
ENSG00000244187	TMEM141	114.95	-1.59945	0.427466	-3.7417	0.000182783	0.00155435
ENSG00000112312	GMNN	82.0399	1.95642	0.523377	3.73808	0.000185434	0.00157541
ENSG00000157911	PEX10	190.026	-1.3046	0.349052	-3.73756	0.000185817	0.00157717
ENSG00000096384	HSP90AB1	1487.39	1.23951	0.331858	3.73505	0.000187676	0.00159145
ENSG00000156521	TYSND1	89.5946	-1.65851	0.444068	-3.7348	0.000187862	0.00159153
ENSG00000266412	NCOA4	199.024	1.36511	0.365698	3.73289	0.000189296	0.00160217
ENSG00000100726	TELO2	41.487	-2.30442	0.617433	-3.73226	0.000189769	0.00160467
ENSG00000103544	VPS35L	111.747	1.52001	0.407403	3.73098	0.000190739	0.00161136
ENSG00000188554	NBR1	157.713	1.38092	0.370159	3.73061	0.00019102	0.00161222
ENSG00000197563	PIGN	131.826	1.49126	0.39991	3.72898	0.000192256	0.00162114
ENSG00000138138	ATAD1	65.1062	1.96634	0.527531	3.72744	0.000193437	0.00162957
ENSG00000165912	PACSIN3	39.6121	-2.38292	0.639383	-3.72691	0.00019384	0.00163145
ENSG00000123131	PRDX4	222.364	1.22112	0.327816	3.72501	0.000195307	0.00164074
ENSG00000185974	GRK1	49.3011	-2.12671	0.570926	-3.72501	0.000195309	0.00164074
ENSG00000185963	BICD2	88.6069	-1.62437	0.436159	-3.72427	0.000195882	0.00164402
ENSG00000109084	TMEM97	354.13	1.16104	0.312181	3.71911	0.000199922	0.00167637
ENSG00000107872	FBXL15	44.3087	-2.20681	0.59372	-3.71693	0.000201662	0.00168939
ENSG00000173660	UQCRH	447.394	-1.07957	0.290501	-3.71622	0.000202224	0.00169252
ENSG00000106683	LIMK1	96.3967	-1.65564	0.445583	-3.71567	0.000202668	0.00169467
ENSG00000106772	PRUNE2	431.544	1.3658	0.367823	3.71319	0.000204661	0.00170975
ENSG00000097007	ABL1	105.465	-1.52635	0.411145	-3.71244	0.000205274	0.00171328
ENSG00000131149	GSE1	374.302	-1.06553	0.287181	-3.7103	0.000207013	0.00172619
ENSG00000144746	ARL6IP5	312.907	1.1086	0.298826	3.70987	0.00020737	0.00172757
ENSG00000077721	UBE2A	153.695	1.35587	0.365541	3.70921	0.00020791	0.00173047
ENSG00000157456	CCNB2	108	1.58024	0.42606	3.70895	0.000208119	0.00173061
ENSG00000148672	GLUD1	162.442	1.3947	0.376107	3.70825	0.000208696	0.00173381
ENSG00000197119	SLC25A29	35.946	-2.39721	0.646652	-3.70712	0.000209631	0.00173943
ENSG00000177732	SOX12	224.065	-1.17633	0.317329	-3.70696	0.000209758	0.00173943
ENSG00000177225	GATD1	111.909	-1.47779	0.398697	-3.70654	0.000210112	0.00174076
ENSG00000198730	CTR9	57.5465	2.0299	0.547848	3.70523	0.000211196	0.00174814
ENSG00000252835	SCARNA21	35.3613	-2.48327	0.670527	-3.70346	0.000212676	0.00175877
ENSG00000172336	POP7	73.3968	-1.94602	0.526322	-3.6974	0.000217817	0.00179817
ENSG00000140474	ULK3	85.3428	-1.638	0.443017	-3.69738	0.000217839	0.00179817
ENSG00000084623	EIF3I	574.601	0.960261	0.259797	3.6962	0.000218852	0.00180323
ENSG00000181929	PRKAG1	124.078	1.53186	0.414426	3.69635	0.000218722	0.00180323
ENSG00000145217	SLC26A1	48.1906	-2.09219	0.566107	-3.69575	0.000219241	0.00180478
ENSG00000148341	SH3GLB2	100.778	-1.62139	0.438874	-3.69442	0.000220388	0.00181257
ENSG00000138674	SEC31A	165.538	1.33768	0.362206	3.69315	0.00022149	0.00181666
ENSG00000111261	MANSC1	94.4426	1.6186	0.43824	3.69341	0.00022127	0.00181666
ENSG00000100889	PCK2	272.987	1.41657	0.383561	3.69321	0.000221441	0.00181666
ENSG00000109089	CDR2L	72.5441	-1.80216	0.488925	-3.68595	0.000227847	0.0018671
ENSG00000140526	ABHD2	1405.32	0.946219	0.256913	3.68302	0.000230483	0.00188698
ENSG00000176720	BOK	52.2797	-1.99373	0.541489	-3.68193	0.000231471	0.00189336
ENSG00000158406	HIST1H4H	460.441	-1.11252	0.302185	-3.68159	0.000231785	0.00189421
ENSG00000142459	EVI5L	68.5382	-1.82984	0.497399	-3.67881	0.000234321	0.0019132
ENSG00000142330	CAPN10	22.8423	-3.01516	0.81977	-3.67806	0.000235019	0.00191716
ENSG00000122026	RPL21	303.644	1.33654	0.363681	3.67504	0.000237809	0.00193817
ENSG00000158373	HIST1H2BD	594.561	0.942822	0.256582	3.67455	0.000238271	0.00193842
ENSG00000071889	FAM3A	84.8338	-1.6342	0.444729	-3.67461	0.000238213	0.00193842
ENSG00000178821	TMEM52	55.9489	-2.15947	0.587852	-3.6735	0.000239253	0.00194466
ENSG00000178057	NDUFAF3	205.566	-1.26313	0.343915	-3.67279	0.00023992	0.00194832
ENSG00000134480	CCNH	126.859	1.48104	0.403485	3.67063	0.000241952	0.00196305
ENSG00000130005	GAMT	229.354	-1.18205	0.322066	-3.67023	0.000242334	0.00196439
ENSG00000184432	COPB2	99.0853	1.77914	0.484926	3.6689	0.0002436	0.00197208
ENSG00000185619	PCGF3	183.056	-1.28312	0.349742	-3.66877	0.000243721	0.00197208
ENSG00000093010	COMT	293.017	-1.12281	0.306187	-3.66708	0.000245335	0.00198337
ENSG00000185024	BRF1	65.675	-1.86276	0.508152	-3.66576	0.000246606	0.00199185
ENSG00000132383	RPA1	178.708	1.44397	0.393988	3.66502	0.00024732	0.00199488
ENSG00000115286	NDUFS7	65.3705	-1.81267	0.494601	-3.66491	0.000247424	0.00199488
ENSG00000147400	CETN2	71.6272	1.91555	0.522838	3.66376	0.000248544	0.00200033
ENSG00000010292	NCAPD2	269.769	1.21843	0.332557	3.66381	0.00024849	0.00200033
ENSG00000110367	DDX6	370.468	1.08496	0.296171	3.66328	0.000249009	0.00200229
ENSG00000161981	SNRNP25	134.832	-1.48533	0.405599	-3.66206	0.000250197	0.00201005
ENSG00000086200	IPO11	71.2101	1.93793	0.529642	3.65894	0.000253259	0.00203284
ENSG00000187608	ISG15	43.2929	-2.15576	0.589404	-3.65753	0.000254658	0.00204043
ENSG00000100441	KHNYN	57.9691	-1.89744	0.51876	-3.65766	0.000254533	0.00204043
ENSG00000138750	NUP54	84.6259	1.72068	0.470506	3.65708	0.000255109	0.00204223
ENSG00000169895	SYAP1	199.144	1.22781	0.335788	3.6565	0.000255683	0.00204501
ENSG00000161533	ACOX1	122.37	1.44472	0.395238	3.65531	0.000256869	0.00205267
ENSG00000111144	LTA4H	79.6073	1.88346	0.515404	3.65433	0.000257858	0.00205875
ENSG00000146729	NIPSNAP2	198.446	1.27183	0.34808	3.65385	0.000258338	0.00206076
ENSG00000148335	NTMT1	50.019	-2.04558	0.559887	-3.65355	0.000258637	0.00206132
ENSG00000171148	TADA3	155.139	-1.32997	0.364113	-3.65264	0.000259557	0.002065
ENSG00000087301	TXNDC16	56.6814	2.05136	0.561576	3.65286	0.000259333	0.002065
ENSG00000136720	HS6ST1	63.0779	-1.82533	0.499789	-3.65221	0.000259996	0.00206667
ENSG00000102595	UGGT2	35.6348	2.85908	0.782918	3.65183	0.000260379	0.00206789
ENSG00000170312	CDK1	235.787	1.21679	0.333297	3.65076	0.000261469	0.00207472
ENSG00000113845	TIMMDC1	255.393	1.1328	0.310503	3.64827	0.000264009	0.00209303
ENSG00000186174	BCL9L	110.518	-1.53199	0.420132	-3.64646	0.000265877	0.00210599
ENSG00000175826	CTDNEP1	136.125	-1.40202	0.384522	-3.64613	0.000266217	0.00210683
ENSG00000173638	SLC19A1	100.973	-1.51094	0.414446	-3.64568	0.000266686	0.00210869
ENSG00000147044	CASK	69.0214	1.9441	0.533361	3.64499	0.000267406	0.00211253
ENSG00000109323	MANBA	37.9277	2.45218	0.673097	3.64313	0.000269346	0.00212599
ENSG00000106853	PTGR1	91.0091	1.79263	0.492089	3.6429	0.000269589	0.00212605
ENSG00000197894	ADH5	118.732	1.4496	0.398156	3.64079	0.000271805	0.00214165
ENSG00000130935	NOL11	89.7723	1.79665	0.493548	3.64027	0.000272352	0.00214409
ENSG00000106479	ZNF862	28.2077	-2.68981	0.74001	-3.63483	0.000278161	0.00218791
ENSG00000187840	EIF4EBP1	306.032	-1.12941	0.310793	-3.63397	0.000279096	0.00219335
ENSG00000163754	GYG1	83.8149	1.7041	0.469054	3.63306	0.000280085	0.0021992
ENSG00000187713	TMEM203	67.0134	-1.79447	0.494038	-3.63226	0.00028095	0.00220408
ENSG00000100714	MTHFD1	153.557	1.67129	0.460216	3.63153	0.00028175	0.00220843
ENSG00000144366	GULP1	528.591	0.964703	0.265832	3.629	0.000284527	0.00222439
ENSG00000184357	HIST1H1B	572.346	0.997267	0.274772	3.62943	0.000284051	0.00222439
ENSG00000088930	XRN2	121.504	1.53914	0.424105	3.62915	0.00028436	0.00222439
ENSG00000152556	PFKM	141.807	1.74802	0.481764	3.62836	0.000285222	0.0022279
ENSG00000182378	PLCXD1	51.1191	-2.04214	0.562926	-3.62771	0.000285943	0.00222966
ENSG00000177119	ANO6	47.6543	2.1312	0.587445	3.62792	0.000285713	0.00222966
ENSG00000008394	MGST1	372.28	1.04239	0.287476	3.626	0.000287845	0.00224255
ENSG00000174996	KLC2	65.0867	-1.8323	0.505669	-3.62352	0.000290621	0.00226118
ENSG00000133119	RFC3	85.7326	1.65698	0.457312	3.62329	0.000290876	0.00226118
ENSG00000184207	PGP	75.1621	-1.68055	0.463832	-3.62319	0.000290989	0.00226118
ENSG00000082898	XPO1	282.397	1.1516	0.317866	3.62291	0.000291303	0.00226137
ENSG00000049283	EPN3	125.107	-1.61814	0.446663	-3.62273	0.000291514	0.00226137
ENSG00000020426	MNAT1	44.5184	2.37106	0.654804	3.62102	0.000293439	0.00227434
ENSG00000162522	KIAA1522	565.956	-0.933854	0.258033	-3.61912	0.000295605	0.00228524
ENSG00000144744	UBA3	98.5712	1.62309	0.448447	3.61937	0.000295326	0.00228524
ENSG00000100554	ATP6V1D	105.301	1.55311	0.429131	3.61921	0.000295501	0.00228524
ENSG00000210077	MT-TV	170.876	-1.41839	0.392207	-3.61642	0.000298704	0.00230721
ENSG00000147324	MFHAS1	96.3892	-1.54972	0.428583	-3.61591	0.000299299	0.00230983
ENSG00000131507	NDFIP1	207.311	1.2009	0.332229	3.61469	0.000300711	0.00231874
ENSG00000143621	ILF2	330.173	1.10221	0.304995	3.61385	0.000301687	0.00232428
ENSG00000111142	METAP2	187.888	1.23396	0.341693	3.6113	0.000304663	0.0023452
ENSG00000126453	BCL2L12	54.0234	-1.97606	0.547268	-3.61077	0.000305294	0.00234806
ENSG00000183431	SF3A3	101.766	1.53899	0.42644	3.60892	0.00030747	0.00236277
ENSG00000138182	KIF20B	63.0105	1.88087	0.521452	3.60698	0.00030978	0.0023785
ENSG00000163636	PSMD6	157.834	1.30718	0.362896	3.60206	0.000315701	0.00241984
ENSG00000278845	MRPL45	106.885	1.60244	0.444857	3.60215	0.000315601	0.00241984
ENSG00000156103	MMP16	219.037	1.19358	0.33156	3.5999	0.000318337	0.00243797
ENSG00000185324	CDK10	80.9028	-1.64263	0.456423	-3.59893	0.000319532	0.00244505
ENSG00000116251	RPL22	181.953	1.32979	0.369959	3.59444	0.000325089	0.00248546
ENSG00000083642	PDS5B	96.3042	1.5519	0.431832	3.59376	0.000325934	0.0024898
ENSG00000138160	KIF11	66.5132	2.24592	0.625127	3.59275	0.00032721	0.00249744
ENSG00000163795	ZNF513	24.9128	-2.83202	0.78858	-3.59129	0.000329041	0.00250928
ENSG00000120709	FAM53C	120.303	-1.41368	0.393668	-3.59105	0.000329347	0.0025095
ENSG00000118855	MFSD1	142.595	1.45047	0.40402	3.5901	0.00033055	0.00251441
ENSG00000107281	NPDC1	192.516	-1.21193	0.33757	-3.59015	0.000330487	0.00251441
ENSG00000177830	CHID1	139.067	-1.54327	0.429922	-3.58965	0.000331127	0.00251667
ENSG00000145214	DGKQ	87.4617	-1.69571	0.472455	-3.58914	0.000331776	0.00251949
ENSG00000184164	CRELD2	69.1659	-1.85155	0.516093	-3.58763	0.000333697	0.00253194
ENSG00000148484	RSU1	75.7956	1.70702	0.475913	3.58684	0.000334711	0.00253537
ENSG00000108262	GIT1	89.3125	-1.61996	0.451614	-3.58704	0.000334447	0.00253537
ENSG00000184752	NDUFA12	105.573	1.5578	0.434564	3.58475	0.000337406	0.00255363
ENSG00000141994	DUS3L	39.9557	-2.24676	0.627092	-3.58282	0.000339902	0.00257037
ENSG00000178685	PARP10	77.4019	-1.69331	0.472654	-3.58256	0.000340241	0.00257077
ENSG00000141569	TRIM65	62.8353	-2.01457	0.562564	-3.58105	0.000342216	0.00258353
ENSG00000131724	IL13RA1	48.439	2.2397	0.625611	3.58002	0.000343566	0.00259155
ENSG00000132356	PRKAA1	242.53	1.14748	0.320674	3.57832	0.000345806	0.00260627
ENSG00000113048	MRPS27	315.992	1.13271	0.316814	3.5753	0.000349821	0.00263433
ENSG00000164930	FZD6	109.338	1.4778	0.413369	3.57501	0.000350214	0.00263462
ENSG00000196576	PLXNB2	403.493	-1.00749	0.281827	-3.57484	0.000350445	0.00263462
ENSG00000135316	SYNCRIP	224.431	1.18717	0.332274	3.57285	0.000353117	0.00265249
ENSG00000066557	LRRC40	53.4059	2.05705	0.575878	3.57201	0.000354246	0.00265876
ENSG00000138757	G3BP2	278.341	1.17196	0.328182	3.57107	0.00035552	0.0026661
ENSG00000170037	CNTROB	42.8295	-2.10855	0.590507	-3.57075	0.000355957	0.00266717
ENSG00000180992	MRPL14	76.3236	-1.69756	0.475732	-3.56831	0.000359297	0.00268996
ENSG00000123472	ATPAF1	249.599	1.13132	0.317225	3.56629	0.000362068	0.0027062
ENSG00000175182	FAM131A	30.4661	-2.53514	0.710819	-3.5665	0.000361776	0.0027062
ENSG00000114354	TFG	162.581	1.29582	0.363409	3.56572	0.000362854	0.00270983
ENSG00000099219	ERMP1	86.9457	1.72468	0.483747	3.56526	0.000363498	0.00271239
ENSG00000112306	RPS12	1739.05	-1.07743	0.302226	-3.56497	0.000363904	0.00271318
ENSG00000140365	COMMD4	78.5203	-1.73734	0.487445	-3.56418	0.000364997	0.00271908
ENSG00000160796	NBEAL2	81.6953	-1.69563	0.475843	-3.56342	0.000366055	0.00272471
ENSG00000180448	ARHGAP45	52.958	-2.09817	0.58905	-3.56196	0.000368095	0.00273763
ENSG00000099875	MKNK2	534.071	-1.01707	0.285618	-3.56093	0.000369544	0.00274614
ENSG00000204227	RING1	55.1476	-1.90135	0.534017	-3.56046	0.000370207	0.00274719
ENSG00000120694	HSPH1	154.933	1.36568	0.383574	3.5604	0.000370295	0.00274719
ENSG00000133731	IMPA1	43.1819	2.29576	0.646189	3.55277	0.000381195	0.00282574
ENSG00000167863	ATP5PD	173.275	1.27407	0.358685	3.55205	0.000382248	0.00283121
ENSG00000162735	PEX19	106.861	1.49546	0.421245	3.5501	0.000385087	0.00284902
ENSG00000096872	IFT74	58.1324	2.01432	0.56742	3.54996	0.000385285	0.00284902
ENSG00000197903	HIST1H2BK	446.546	-0.955612	0.269267	-3.54894	0.000386791	0.00285782
ENSG00000131711	MAP1B	265.575	1.25358	0.353253	3.54866	0.000387194	0.00285845
ENSG00000060138	YBX3	327.655	1.06232	0.29944	3.54769	0.000388633	0.00286672
ENSG00000124664	SPDEF	221.576	-1.24595	0.35127	-3.54698	0.000389677	0.00287207
ENSG00000168101	NUDT16L1	87.6557	-1.71008	0.482262	-3.54596	0.00039119	0.00288087
ENSG00000148296	SURF6	101.002	-1.60517	0.452826	-3.54479	0.000392932	0.00288898
ENSG00000162191	UBXN1	104.629	-1.46173	0.412341	-3.54496	0.000392669	0.00288898
ENSG00000120705	ETF1	316.696	1.03957	0.293333	3.54398	0.000394134	0.00289546
ENSG00000063176	SPHK2	48.3765	-2.19537	0.619921	-3.54138	0.000398038	0.00292176
ENSG00000113569	NUP155	195.274	1.25644	0.354881	3.54047	0.000399419	0.00292826
ENSG00000106268	NUDT1	33.8276	-2.37069	0.669618	-3.54037	0.000399574	0.00292826
ENSG00000119574	ZBTB45	142.751	-1.30276	0.368298	-3.53725	0.000404324	0.00296066
ENSG00000188021	UBQLN2	134.535	1.3957	0.394677	3.53631	0.000405752	0.00296871
ENSG00000115159	GPD2	80.7706	1.8081	0.511444	3.53529	0.000407329	0.00297783
ENSG00000171566	PLRG1	63.5535	1.84995	0.523542	3.53353	0.000410052	0.0029953
ENSG00000137563	GGH	55.3447	1.97998	0.56063	3.5317	0.000412893	0.00301362
ENSG00000096696	DSP	92.5348	1.65258	0.46802	3.531	0.000413995	0.00301922
ENSG00000184470	TXNRD2	107.882	-1.42261	0.40294	-3.53058	0.000414657	0.0030216
ENSG00000121691	CAT	115.965	1.4573	0.413039	3.52823	0.000418351	0.00304606
ENSG00000135446	CDK4	153.431	-1.30336	0.369483	-3.52751	0.000419485	0.00305184
ENSG00000157181	ODR4	42.209	2.23375	0.633491	3.52611	0.000421719	0.00306563
ENSG00000131238	PPT1	174.535	1.23364	0.35007	3.52399	0.000425093	0.00308569
ENSG00000072071	ADGRL1	402.44	-0.973044	0.276123	-3.52395	0.000425164	0.00308569
ENSG00000196776	CD47	99.9755	1.56953	0.445628	3.52207	0.000428189	0.00310515
ENSG00000125124	BBS2	46.2691	2.12117	0.602446	3.52092	0.000430046	0.00311611
ENSG00000117151	CTBS	38.963	2.27701	0.646859	3.5201	0.000431377	0.00312324
ENSG00000006625	GGCT	183.51	1.20134	0.34144	3.51844	0.000434099	0.00314042
ENSG00000160957	RECQL4	63.3496	-1.75495	0.498881	-3.51778	0.000435181	0.00314573
ENSG00000129636	ITFG1	146.527	1.42173	0.404221	3.51721	0.000436115	0.00314995
ENSG00000166189	HPS6	38.892	-2.27729	0.647773	-3.51556	0.000438828	0.00316701
ENSG00000165233	CARD19	32.7918	-2.46306	0.70086	-3.51434	0.000440849	0.00317651
ENSG00000077147	TM9SF3	467.258	0.951296	0.270679	3.51448	0.000440611	0.00317651
ENSG00000107625	DDX50	62.4591	1.85848	0.528931	3.51365	0.000441997	0.00318223
ENSG00000101596	SMCHD1	197.086	1.42494	0.405678	3.51248	0.000443939	0.00319112
ENSG00000039650	PNKP	31.6735	-2.41133	0.686501	-3.51249	0.000443931	0.00319112
ENSG00000178719	GRINA	639.347	-0.894378	0.254695	-3.51156	0.000445489	0.00319735
ENSG00000086827	ZW10	49.2476	2.15689	0.614229	3.51154	0.000445515	0.00319735
ENSG00000134970	TMED7	227.879	1.15834	0.329959	3.51057	0.000447148	0.00320652
ENSG00000102178	UBL4A	113.177	-1.39704	0.397994	-3.51021	0.00044776	0.00320668
ENSG00000167685	ZNF444	49.1394	-2.08373	0.593634	-3.51013	0.000447882	0.00320668
ENSG00000196504	PRPF40A	90.5588	1.72529	0.491783	3.50824	0.000451089	0.00322707
ENSG00000134440	NARS	298.42	1.33022	0.379364	3.50643	0.000454153	0.00324642
ENSG00000196924	FLNA	231.877	-1.40615	0.40114	-3.50537	0.00045597	0.00325682
ENSG00000153094	BCL2L11	64.8526	-1.79201	0.511309	-3.50476	0.000457026	0.00326179
ENSG00000175221	MED16	149.356	-1.2807	0.365468	-3.50427	0.000457859	0.00326514
ENSG00000182670	TTC3	496.75	1.00524	0.286917	3.5036	0.000459021	0.00327085
ENSG00000196123	KIAA0895L	40.4741	-2.1815	0.622825	-3.5026	0.000460749	0.00327797
ENSG00000104976	SNAPC2	65.0198	-1.75465	0.500938	-3.50274	0.000460503	0.00327797
ENSG00000162729	IGSF8	71.8274	-1.72701	0.493274	-3.50112	0.000463315	0.00329363
ENSG00000077549	CAPZB	229.782	1.18064	0.337318	3.50009	0.000465102	0.00330373
ENSG00000102471	NDFIP2	191.541	1.47911	0.422959	3.49705	0.000470435	0.00333898
ENSG00000176125	UFSP1	19.0123	-3.14095	0.898387	-3.49621	0.000471916	0.00334686
ENSG00000148840	PPRC1	111.371	-1.6591	0.474603	-3.49577	0.000472703	0.0033498
ENSG00000202058	RN7SKP80	29.7222	-2.9779	0.85202	-3.49511	0.000473868	0.00335542
ENSG00000167671	UBXN6	148.305	-1.31648	0.376779	-3.49405	0.000475752	0.00336611
ENSG00000160325	CACFD1	57.0118	-1.8516	0.530043	-3.49331	0.000477075	0.00337283
ENSG00000123395	ATG101	36.4545	-2.52906	0.724025	-3.49306	0.000477527	0.00337338
ENSG00000103942	HOMER2	391.653	-0.967682	0.277096	-3.49223	0.000479003	0.00338115
ENSG00000135390	ATP5MC2	396.403	-0.978284	0.280168	-3.49178	0.000479813	0.00338157
ENSG00000133030	MPRIP	172.65	-1.31568	0.376786	-3.49185	0.000479681	0.00338157
ENSG00000178896	EXOSC4	43.8059	-2.15874	0.6183	-3.49142	0.000480469	0.00338355
ENSG00000148411	NACC2	101.496	-1.44713	0.414519	-3.49111	0.000481027	0.00338484
ENSG00000114374	USP9Y	424.673	0.967883	0.277397	3.48916	0.000484536	0.00340687
ENSG00000177370	TIMM22	51.9119	-1.97037	0.564856	-3.48826	0.000486173	0.00341571
ENSG00000163866	SMIM12	57.5843	-1.88628	0.540911	-3.48723	0.000488055	0.00342626
ENSG00000087470	DNM1L	169.173	1.25139	0.359077	3.48502	0.000492104	0.003452
ENSG00000134255	CEPT1	34.4068	2.67838	0.768944	3.48319	0.000495472	0.00347023
ENSG00000111913	RIPOR2	86.6932	1.62044	0.465208	3.48326	0.000495339	0.00347023
ENSG00000275342	PRAG1	27.155	-2.73398	0.785116	-3.48226	0.000497205	0.00347966
ENSG00000105443	CYTH2	50.2918	-1.92158	0.552021	-3.48099	0.000499573	0.00349352
ENSG00000198612	COPS8	120.07	1.43243	0.411635	3.47986	0.000501685	0.00350015
ENSG00000173894	CBX2	61.7623	-1.74848	0.502458	-3.47986	0.000501682	0.00350015
ENSG00000100294	MCAT	68.5936	-1.69113	0.485952	-3.48004	0.000501344	0.00350015
ENSG00000146416	AIG1	116.727	1.42738	0.410334	3.47857	0.000504096	0.00351425
ENSG00000280800	FP671120.3	498.74	-5.63901	1.62183	-3.47694	0.000507168	0.00353293
ENSG00000100528	CNIH1	260.779	1.09672	0.315642	3.47458	0.000511661	0.00356147
ENSG00000136783	NIPSNAP3A	94.7058	1.59129	0.458297	3.47218	0.000516244	0.0035906
ENSG00000186298	PPP1CC	362.925	0.986088	0.284117	3.47072	0.000519073	0.0036075
ENSG00000138363	ATIC	223.713	1.19262	0.343698	3.46996	0.000520531	0.00361484
ENSG00000180488	MIGA1	80.9047	1.63487	0.471569	3.46687	0.000526547	0.00365381
ENSG00000136813	ECPAS	274.346	1.09009	0.314693	3.46398	0.000532249	0.00369053
ENSG00000168216	LMBRD1	69.48	1.82204	0.526295	3.46201	0.000536164	0.00371482
ENSG00000171320	ESCO2	52.3301	2.18442	0.631055	3.46154	0.000537097	0.00371842
ENSG00000144485	HES6	119.103	-1.63525	0.472501	-3.46084	0.000538483	0.00372516
ENSG00000125755	SYMPK	76.0324	-1.63848	0.473518	-3.46022	0.000539726	0.0037309
ENSG00000096401	CDC5L	65.1488	1.82378	0.527104	3.46001	0.000540155	0.003731
ENSG00000134709	HOOK1	77.596	1.78104	0.515095	3.45769	0.000544818	0.00375933
ENSG00000060491	OGFR	59.4206	-1.7845	0.516114	-3.45756	0.00054509	0.00375933
ENSG00000182481	KPNA2	239.387	1.22545	0.35456	3.45625	0.000547746	0.00377476
ENSG00000137642	SORL1	26.8181	2.97406	0.860607	3.45576	0.000548737	0.0037787
ENSG00000115053	NCL	761.454	1.07353	0.31073	3.45488	0.000550545	0.00378825
ENSG00000214756	CSKMT	41.2067	-2.1907	0.634174	-3.45441	0.000551499	0.00379193
ENSG00000115694	STK25	170.801	-1.33377	0.386204	-3.45354	0.000553279	0.00379937
ENSG00000146083	RNF44	123.811	-1.3437	0.389087	-3.45347	0.000553425	0.00379937
ENSG00000011405	PIK3C2A	198.264	1.18071	0.342133	3.45102	0.000558467	0.00383107
ENSG00000272391	POM121C	110.57	-1.42629	0.413341	-3.45064	0.000559251	0.00383353
ENSG00000131187	F12	35.6717	-2.28002	0.661072	-3.44898	0.000562712	0.00385396
ENSG00000080503	SMARCA2	77.294	1.68312	0.48803	3.4488	0.000563087	0.00385396
ENSG00000033867	SLC4A7	114.784	1.57142	0.455766	3.44786	0.00056504	0.0038644
ENSG00000160703	NLRX1	95.6813	-1.50349	0.436229	-3.44656	0.000567766	0.00388009
ENSG00000133895	MEN1	81.7297	-1.58082	0.459076	-3.44348	0.000574273	0.00392159
ENSG00000075568	TMEM131	96.3353	1.57725	0.458237	3.44199	0.000577455	0.00393546
ENSG00000164405	UQCRQ	235.36	-1.24697	0.362303	-3.4418	0.000577857	0.00393546
ENSG00000166855	CLPX	105.411	1.44768	0.420628	3.44171	0.000578051	0.00393546
ENSG00000171703	TCEA2	52.201	-2.00344	0.582029	-3.44216	0.000577086	0.00393546
ENSG00000171552	BCL2L1	132.038	-1.337	0.388576	-3.44075	0.000580095	0.0039464
ENSG00000142632	ARHGEF19	25.1444	-2.68896	0.781814	-3.43939	0.000583033	0.0039591
ENSG00000132485	ZRANB2	73.4377	1.65685	0.481743	3.43927	0.00058328	0.0039591
ENSG00000175137	SH3BP5L	68.1547	-1.78893	0.520097	-3.43961	0.000582558	0.0039591
ENSG00000160993	ALKBH4	30.5827	-2.56725	0.746647	-3.43838	0.000585211	0.00396922
ENSG00000150527	CTAGE5	48.0073	2.02108	0.587943	3.43755	0.00058701	0.00397843
ENSG00000117632	STMN1	226.087	1.24008	0.360815	3.43689	0.000588426	0.00398503
ENSG00000011260	UTP18	69.946	1.68228	0.489753	3.43495	0.000592672	0.00401077
ENSG00000124574	ABCC10	25.7366	-2.58322	0.752148	-3.43446	0.000593733	0.00401268
ENSG00000136444	RSAD1	60.4903	-1.76837	0.514898	-3.43441	0.000593845	0.00401268
ENSG00000172037	LAMB2	95.3824	1.82751	0.532192	3.43393	0.000594907	0.00401685
ENSG00000021826	CPS1	50.2169	2.0246	0.589674	3.43342	0.000596022	0.00402137
ENSG00000139324	TMTC3	95.04	1.51608	0.441691	3.43244	0.000598167	0.00403282
ENSG00000145860	RNF145	132.772	1.31515	0.383347	3.43069	0.000602044	0.0040555
ENSG00000165934	CPSF2	221.612	1.28027	0.373199	3.43052	0.000602432	0.0040555
ENSG00000106244	PDAP1	385.149	-0.959374	0.279721	-3.42976	0.000604119	0.00406079
ENSG00000033627	ATP6V0A1	59.8924	1.99182	0.580733	3.42984	0.00060394	0.00406079
ENSG00000058668	ATP2B4	87.2313	1.54208	0.449822	3.4282	0.000607589	0.00407804
ENSG00000119669	IRF2BPL	165.364	-1.26621	0.369341	-3.42828	0.000607414	0.00407804
ENSG00000163870	TPRA1	67.8389	-1.69702	0.495058	-3.42792	0.000608216	0.00407921
ENSG00000006015	REX1BD	61.7349	-1.85472	0.541391	-3.42584	0.000612898	0.00410756
ENSG00000186187	ZNRF1	71.0273	-1.70359	0.498083	-3.4203	0.000625524	0.00418906
ENSG00000146676	PURB	228.729	-1.12954	0.330338	-3.41936	0.000627696	0.00420048
ENSG00000196586	MYO6	711.194	1.02502	0.299881	3.41808	0.000630644	0.00421708
ENSG00000196510	ANAPC7	97.7102	1.47991	0.433019	3.41766	0.000631615	0.00422044
ENSG00000124486	USP9X	175.609	1.2487	0.365403	3.41732	0.000632399	0.00422255
ENSG00000137166	FOXP4	69.9318	-1.62772	0.476367	-3.41695	0.000633259	0.00422517
ENSG00000126698	DNAJC8	165.919	1.22153	0.357558	3.4163	0.00063479	0.00423225
ENSG00000115365	LANCL1	109.437	1.47601	0.432532	3.4125	0.000643703	0.0042885
ENSG00000160072	ATAD3B	57.2098	-1.8082	0.530006	-3.41166	0.000645677	0.00429848
ENSG00000068078	FGFR3	17.5811	-3.08844	0.905907	-3.40923	0.000651473	0.00433066
ENSG00000101412	E2F1	122.469	-1.59005	0.466378	-3.40936	0.000651166	0.00433066
ENSG00000214026	MRPL23	84.1454	-1.57467	0.461979	-3.40854	0.000653124	0.00433843
ENSG00000174917	C19orf70	132.443	-1.40258	0.411635	-3.40734	0.000655984	0.00435423
ENSG00000100335	MIEF1	111.241	-1.44344	0.423935	-3.40485	0.000662006	0.00439096
ENSG00000143337	TOR1AIP1	85.6169	1.62527	0.477751	3.40192	0.000669151	0.00443394
ENSG00000184203	PPP1R2	102.559	1.44777	0.425592	3.40179	0.000669469	0.00443394
ENSG00000127540	UQCR11	79.3031	-1.64171	0.483011	-3.3989	0.000676578	0.00447773
ENSG00000144504	ANKMY1	33.26	-2.36789	0.696859	-3.39794	0.000678943	0.00449009
ENSG00000051009	FAM160A2	40.6558	-2.20348	0.648804	-3.39622	0.000683243	0.00451522
ENSG00000104341	LAPTM4B	100.159	1.51887	0.447637	3.39308	0.000691122	0.00456393
ENSG00000180667	YOD1	68.772	-1.62979	0.480543	-3.39157	0.000694938	0.00458578
ENSG00000159593	NAE1	149.596	1.31274	0.387297	3.38949	0.00070024	0.00461738
ENSG00000114395	CYB561D2	46.462	-2.10452	0.621035	-3.38873	0.000702179	0.00462678
ENSG00000272449	AL139246.5	20.7798	-2.97682	0.878632	-3.38801	0.000704013	0.00463548
ENSG00000110696	C11orf58	258.133	1.06353	0.314349	3.38327	0.000716292	0.00471289
ENSG00000197530	MIB2	25.7469	-2.55064	0.753953	-3.38303	0.000716912	0.00471353
ENSG00000105220	GPI	734.839	0.879371	0.260045	3.38161	0.00072062	0.00473445
ENSG00000023191	RNH1	126.569	-1.28348	0.37981	-3.37927	0.000726781	0.00477146
ENSG00000117143	UAP1	399.371	0.996391	0.294942	3.37825	0.000729475	0.00478565
ENSG00000105698	USF2	187.799	-1.26359	0.374105	-3.37764	0.000731112	0.00479291
ENSG00000143797	MBOAT2	520.881	0.913908	0.270593	3.37742	0.000731681	0.00479315
ENSG00000136937	NCBP1	103.357	1.41911	0.420248	3.37684	0.000733237	0.00479986
ENSG00000105738	SIPA1L3	123.93	-1.36983	0.405725	-3.37624	0.000734836	0.00480683
ENSG00000014123	UFL1	109.961	1.60775	0.47627	3.3757	0.000736269	0.00481271
ENSG00000158270	COLEC12	28.1813	2.68711	0.796083	3.37542	0.000737043	0.00481428
ENSG00000144554	FANCD2	65.3761	1.70935	0.506811	3.37276	0.000744176	0.00485735
ENSG00000067248	DHX29	49.6144	1.99423	0.592032	3.36846	0.000755894	0.00493027
ENSG00000155366	RHOC	163.75	-1.34602	0.399663	-3.36789	0.000757466	0.00493695
ENSG00000104723	TUSC3	104.411	1.45286	0.431522	3.36683	0.000760386	0.0049524
ENSG00000090372	STRN4	91.6194	-1.48848	0.442228	-3.36586	0.000763046	0.00496614
ENSG00000148943	LIN7C	176.133	1.17574	0.349382	3.36521	0.000764857	0.00497433
ENSG00000234432	AC092171.3	30.541	-2.40673	0.715415	-3.3641	0.000767945	0.00499081
ENSG00000167393	PPP2R3B	32.6388	-2.40961	0.716839	-3.36143	0.000775389	0.00503556
ENSG00000104549	SQLE	108.102	1.46666	0.436462	3.36034	0.00077846	0.00505186
ENSG00000130382	MLLT1	365.752	-0.97737	0.290985	-3.35883	0.000782723	0.00507587
ENSG00000134313	KIDINS220	153.586	1.35735	0.404178	3.3583	0.000784224	0.00508195
ENSG00000163938	GNL3	270.394	1.02733	0.306146	3.35567	0.000791727	0.00511945
ENSG00000205302	SNX2	99.2878	1.54766	0.461234	3.35548	0.000792282	0.00511945
ENSG00000168298	HIST1H1E	789.867	0.83394	0.248491	3.35602	0.000790743	0.00511945
ENSG00000184445	KNTC1	60.0831	1.84096	0.548606	3.35571	0.000791621	0.00511945
ENSG00000136143	SUCLA2	84.1755	1.56938	0.468086	3.35276	0.000800087	0.00516618
ENSG00000106105	GARS	454.572	1.16818	0.348597	3.35109	0.00080495	0.00519014
ENSG00000171224	FAM241B	31.3657	-2.27658	0.679337	-3.35118	0.00080469	0.00519014
ENSG00000082996	RNF13	58.6938	1.78336	0.532425	3.34951	0.000809557	0.0052063
ENSG00000164855	TMEM184A	103.669	-1.39924	0.417754	-3.34943	0.000809767	0.0052063
ENSG00000078902	TOLLIP	121.221	-1.30611	0.389881	-3.35002	0.000808049	0.0052063
ENSG00000100075	SLC25A1	227.142	-1.08155	0.322878	-3.34971	0.00080897	0.0052063
ENSG00000179134	SAMD4B	178.382	-1.17027	0.349468	-3.34872	0.000811857	0.00521602
ENSG00000169136	ATF5	78.7301	-1.53825	0.459548	-3.3473	0.00081602	0.00523904
ENSG00000116871	MAP7D1	222.409	-1.18128	0.352976	-3.34663	0.000818006	0.00524805
ENSG00000124225	PMEPA1	267.451	-1.01236	0.302617	-3.34534	0.000821809	0.00526869
ENSG00000136718	IMP4	137.951	-1.32709	0.396967	-3.34308	0.000828548	0.00530784
ENSG00000100994	PYGB	181.449	1.37153	0.410281	3.3429	0.000829092	0.00530784
ENSG00000136261	BZW2	121.471	1.48737	0.445308	3.3401	0.000837467	0.00535765
ENSG00000135317	SNX14	65.4463	1.76098	0.527562	3.33796	0.000843953	0.00539531
ENSG00000084112	SSH1	88.8815	-1.48006	0.443505	-3.33719	0.000846303	0.00540579
ENSG00000154639	CXADR	128.554	1.32269	0.396367	3.33703	0.000846791	0.00540579
ENSG00000148481	MINDY3	67.324	1.70687	0.51193	3.33418	0.000855503	0.00545754
ENSG00000151239	TWF1	148.763	1.27245	0.381718	3.33348	0.000857663	0.00546745
ENSG00000181026	AEN	88.4236	-1.51724	0.455207	-3.33308	0.000858902	0.00547148
ENSG00000100664	EIF5	401.46	0.924033	0.277255	3.33279	0.000859788	0.00547325
ENSG00000165304	MELK	96.677	1.53368	0.460433	3.33095	0.000865507	0.00550577
ENSG00000132676	DAP3	251.837	1.08317	0.325247	3.33029	0.000867565	0.00551497
ENSG00000114127	XRN1	81.6784	1.70732	0.512863	3.329	0.000871593	0.00553667
ENSG00000165283	STOML2	249.781	-1.11439	0.334923	-3.32731	0.000876881	0.00556634
ENSG00000050405	LIMA1	54.9667	1.9766	0.594172	3.32665	0.000878963	0.00557563
ENSG00000032444	PNPLA6	99.9164	-1.65612	0.498236	-3.32398	0.000887437	0.00562543
ENSG00000113328	CCNG1	419.194	1.05494	0.317396	3.32373	0.000888219	0.00562643
ENSG00000153187	HNRNPU	380.26	1.08008	0.325052	3.32279	0.000891235	0.00564157
ENSG00000153147	SMARCA5	93.5529	1.52948	0.460362	3.32234	0.00089266	0.00564662
ENSG00000164815	ORC5	101.056	1.43026	0.430563	3.32183	0.000894283	0.00565292
ENSG00000214530	STARD10	79.5616	-1.58532	0.477788	-3.31803	0.000906542	0.0057264
ENSG00000101986	ABCD1	179.911	-1.12641	0.339514	-3.3177	0.000907611	0.00572807
ENSG00000101199	ARFGAP1	72.7244	-1.63438	0.492645	-3.31756	0.000908078	0.00572807
ENSG00000160214	RRP1	47.6454	-1.88423	0.568055	-3.31699	0.00090992	0.00573567
ENSG00000163874	ZC3H12A	41.9185	-2.00109	0.603358	-3.3166	0.00091121	0.0057398
ENSG00000101868	POLA1	45.0852	2.12547	0.641083	3.31544	0.000914991	0.00575959
ENSG00000155438	NIFK	80.3659	1.67803	0.506243	3.31468	0.000917485	0.00577126
ENSG00000167106	FAM102A	77.9496	-1.56495	0.472226	-3.31399	0.000919753	0.00578149
ENSG00000143353	LYPLAL1	82.0548	1.56679	0.473074	3.31193	0.000926536	0.00581804
ENSG00000172757	CFL1	1091.08	-0.778667	0.235126	-3.3117	0.000927314	0.00581804
ENSG00000058272	PPP1R12A	94.6571	1.46636	0.44279	3.31164	0.000927505	0.00581804
ENSG00000142186	SCYL1	171.507	-1.15311	0.348227	-3.31137	0.000928408	0.00581966
ENSG00000116044	NFE2L2	68.9166	1.67745	0.506658	3.31081	0.000930252	0.00582716
ENSG00000110717	NDUFS8	212.121	-1.22419	0.370027	-3.30837	0.000938408	0.00587417
ENSG00000068001	HYAL2	90.9954	-1.45656	0.440793	-3.30442	0.000951747	0.00595354
ENSG00000107130	NCS1	168	-1.16176	0.35182	-3.30215	0.000959455	0.00599759
ENSG00000242372	EIF6	85.6716	-1.47764	0.447538	-3.30171	0.000960975	0.00599879
ENSG00000105669	COPE	164.499	-1.25344	0.379633	-3.30171	0.000960978	0.00599879
ENSG00000070961	ATP2B1	128.715	1.28481	0.38921	3.30106	0.000963195	0.00600847
ENSG00000188636	RTL6	166.174	-1.24507	0.377373	-3.2993	0.000969255	0.00604209
ENSG00000198816	ZNF358	68.0205	-1.66362	0.504383	-3.29832	0.000972638	0.00605899
ENSG00000085832	EPS15	218.934	1.09513	0.332167	3.29692	0.000977497	0.00608505
ENSG00000177889	UBE2N	211.398	1.09014	0.330758	3.29588	0.00098113	0.00610346
ENSG00000205133	TRIQK	72.6925	1.58897	0.482283	3.29469	0.000985315	0.00612526
ENSG00000156860	FBRS	118.29	-1.31478	0.399124	-3.29415	0.000987187	0.00613267
ENSG00000128059	PPAT	93.6224	1.49502	0.454164	3.2918	0.000995473	0.0061786
ENSG00000103495	MAZ	299.336	-1.03556	0.314601	-3.29167	0.000995951	0.0061786
ENSG00000178585	CTNNBIP1	96.7742	-1.41449	0.430098	-3.28877	0.00100627	0.00623835
ENSG00000131323	TRAF3	110.448	-1.31553	0.400208	-3.28711	0.0010122	0.00627077
ENSG00000145425	RPS3A	472.192	1.09723	0.333865	3.28645	0.00101458	0.00628121
ENSG00000139438	FAM222A	21.9655	-2.72408	0.829369	-3.28452	0.00102156	0.00632005
ENSG00000107537	PHYH	61.0366	1.74246	0.530822	3.28258	0.00102863	0.00634641
ENSG00000148450	MSRB2	58.0892	-1.69489	0.516317	-3.28266	0.00102832	0.00634641
ENSG00000184076	UQCR10	178.858	-1.23361	0.375767	-3.28291	0.00102743	0.00634641
ENSG00000186654	PRR5	25.2537	-2.52108	0.767991	-3.2827	0.00102818	0.00634641
ENSG00000133477	FAM83F	114.613	-1.29142	0.393551	-3.28146	0.00103273	0.0063673
ENSG00000165802	NSMF	268.193	-1.12659	0.343381	-3.28087	0.00103488	0.00637387
ENSG00000171451	DSEL	223.738	1.14201	0.348091	3.28078	0.00103521	0.00637387
ENSG00000123933	MXD4	205.825	-1.13876	0.347143	-3.28037	0.00103672	0.00637886
ENSG00000112339	HBS1L	157.322	1.20685	0.367989	3.27959	0.00103958	0.00639209
ENSG00000167716	WDR81	50.7774	-1.95972	0.597667	-3.27895	0.00104195	0.00640227
ENSG00000144339	TMEFF2	287.769	1.08309	0.330408	3.27806	0.00104525	0.00641818
ENSG00000126945	HNRNPH2	83.2771	1.67906	0.512443	3.27658	0.00105073	0.00644307
ENSG00000127554	GFER	29.7408	-2.28963	0.698775	-3.27663	0.00105053	0.00644307
ENSG00000187605	TET3	91.1577	-1.4065	0.42929	-3.27634	0.00105161	0.00644405
ENSG00000106266	SNX8	46.9473	-1.91042	0.583136	-3.27611	0.00105248	0.00644502
ENSG00000006576	PHTF2	109.059	1.36351	0.416302	3.27529	0.00105552	0.00645923
ENSG00000168884	TNIP2	55.2491	-1.72484	0.526708	-3.27476	0.0010575	0.00646699
ENSG00000140406	TLNRD1	33.503	-2.20527	0.673705	-3.27335	0.00106282	0.00649512
ENSG00000199568	RNU5A-1	17.9979	-3.05923	0.935296	-3.27087	0.00107217	0.00654778
ENSG00000189043	NDUFA4	389.731	0.965296	0.295237	3.26956	0.00107713	0.00656801
ENSG00000198146	ZNF770	114.94	1.51274	0.462692	3.26942	0.00107767	0.00656801
ENSG00000100426	ZBED4	132.896	-1.31881	0.403374	-3.26944	0.0010776	0.00656801
ENSG00000117408	IPO13	96.8832	-1.51517	0.463488	-3.26906	0.00107907	0.00657211
ENSG00000108819	PPP1R9B	118.275	-1.37192	0.419823	-3.26784	0.00108371	0.00659592
ENSG00000167005	NUDT21	229.156	1.11864	0.342347	3.26756	0.00108479	0.00659804
ENSG00000067141	NEO1	84.8558	1.49962	0.459108	3.26638	0.00108933	0.00662121
ENSG00000173153	ESRRA	102.53	-1.59024	0.487242	-3.26376	0.00109943	0.00666907
ENSG00000059122	FLYWCH1	50.0847	-1.81331	0.555558	-3.26394	0.00109873	0.00666907
ENSG00000102910	LONP2	159.489	1.17975	0.36144	3.26404	0.00109837	0.00666907
ENSG00000175390	EIF3F	347.725	1.03619	0.317722	3.26131	0.00110898	0.00672248
ENSG00000168936	TMEM129	167.522	-1.24832	0.382924	-3.25997	0.00111425	0.00674992
ENSG00000214022	REPIN1	364.215	-1.07109	0.328602	-3.25953	0.00111597	0.00675578
ENSG00000140939	NOL3	54.1972	-1.83302	0.562395	-3.25932	0.00111682	0.00675636
ENSG00000141741	MIEN1	77.1298	-1.51157	0.464015	-3.25759	0.00112364	0.00679311
ENSG00000184220	CMSS1	65.9166	2.06719	0.634719	3.25686	0.00112652	0.00680592
ENSG00000070831	CDC42	162.299	1.30124	0.399662	3.25586	0.0011305	0.0068254
ENSG00000158615	PPP1R15B	271.846	-0.979348	0.300824	-3.25555	0.00113175	0.00682836
ENSG00000104413	ESRP1	80.8012	1.58843	0.488022	3.25483	0.0011346	0.00684097
ENSG00000198856	OSTC	198.139	1.09616	0.337128	3.25146	0.00114815	0.00691343
ENSG00000068796	KIF2A	60.5726	1.81287	0.557552	3.25148	0.00114804	0.00691343
ENSG00000137575	SDCBP	114.967	1.30121	0.400457	3.24932	0.00115682	0.00696102
ENSG00000149932	TMEM219	88.0248	-1.68681	0.519534	-3.24677	0.00116723	0.00701895
ENSG00000114631	PODXL2	262.931	-1.01454	0.312713	-3.24431	0.00117736	0.00707516
ENSG00000138686	BBS7	47.8484	1.89448	0.584353	3.24201	0.00118689	0.00712769
ENSG00000121871	SLITRK3	44.3163	1.9464	0.600523	3.24117	0.0011904	0.00714396
ENSG00000197170	PSMD12	194.48	1.11494	0.34404	3.24072	0.0011923	0.0071506
ENSG00000198324	FAM109A	30.3074	-2.24727	0.693553	-3.24023	0.00119435	0.00715815
ENSG00000109107	ALDOC	60.1203	1.90322	0.587639	3.23876	0.0012005	0.00719026
ENSG00000069275	NUCKS1	845.744	0.817953	0.252689	3.23699	0.00120797	0.00723017
ENSG00000065427	KARS	259.358	0.999779	0.308961	3.23594	0.00121244	0.00725211
ENSG00000116133	DHCR24	1905.56	0.823873	0.254681	3.23492	0.00121677	0.00726355
ENSG00000163634	THOC7	96.9582	1.39577	0.431465	3.23495	0.00121664	0.00726355
ENSG00000101343	CRNKL1	46.0936	1.91893	0.593183	3.23498	0.00121652	0.00726355
ENSG00000102054	RBBP7	149.716	1.35717	0.41961	3.23436	0.00121914	0.00727287
ENSG00000168701	TMEM208	68.3913	-1.62029	0.501071	-3.23365	0.0012222	0.00728631
ENSG00000137834	SMAD6	27.575	-2.35404	0.728135	-3.23298	0.00122508	0.00729866
ENSG00000109606	DHX15	187.603	1.15106	0.356353	3.23011	0.00123742	0.00736728
ENSG00000077152	UBE2T	112.3	1.4028	0.434395	3.22931	0.00124088	0.007383
ENSG00000089006	SNX5	208.26	1.06545	0.329969	3.22895	0.00124244	0.00738744
ENSG00000105379	ETFB	112.44	-1.28887	0.399359	-3.22735	0.00124941	0.00742397
ENSG00000116586	LAMTOR2	65.6714	-1.59947	0.495733	-3.22647	0.00125326	0.00744197
ENSG00000102580	DNAJC3	178.841	1.15234	0.357234	3.22573	0.00125653	0.00745646
ENSG00000144647	POMGNT2	48.8939	-1.87657	0.581853	-3.22516	0.00125904	0.00746151
ENSG00000197157	SND1	218.946	1.35866	0.421261	3.22523	0.00125873	0.00746151
ENSG00000106028	SSBP1	151.291	1.2031	0.373144	3.22423	0.00126312	0.0074808
ENSG00000185432	METTL7A	109.812	1.33921	0.415507	3.22306	0.00126829	0.00749661
ENSG00000140525	FANCI	130.755	1.28987	0.400176	3.22324	0.00126748	0.00749661
ENSG00000101363	MANBAL	93.7763	-1.44258	0.44758	-3.22307	0.00126824	0.00749661
ENSG00000168300	PCMTD1	58.8034	1.73671	0.538872	3.22287	0.00126913	0.00749669
ENSG00000049449	RCN1	98.143	1.40547	0.436131	3.22259	0.00127035	0.00749898
ENSG00000106290	TAF6	65.1621	-1.57984	0.490272	-3.22238	0.00127131	0.00749975
ENSG00000205903	ZNF316	46.8715	-2.00852	0.623404	-3.22187	0.00127358	0.00750822
ENSG00000143155	TIPRL	96.4656	1.40811	0.437531	3.2183	0.00128953	0.00759728
ENSG00000113648	H2AFY	422.503	0.888104	0.276183	3.21563	0.00130156	0.00766317
ENSG00000131653	TRAF7	148.469	-1.17195	0.364539	-3.2149	0.00130491	0.00767783
ENSG00000072210	ALDH3A2	181.863	1.1089	0.345024	3.21399	0.00130905	0.0076972
ENSG00000196236	XPNPEP3	106.57	1.40529	0.437337	3.21329	0.00131226	0.00771101
ENSG00000146858	ZC3HAV1L	31.9323	-2.23688	0.696239	-3.21281	0.00131442	0.00771774
ENSG00000064961	HMG20B	244.184	-0.995503	0.309869	-3.21266	0.00131511	0.00771774
ENSG00000164077	MON1A	35.3842	-2.07699	0.646538	-3.21247	0.00131598	0.00771779
ENSG00000143222	UFC1	119.739	1.38597	0.431815	3.20965	0.00132897	0.0077889
ENSG00000140105	WARS	201.814	1.15355	0.359544	3.20837	0.00133492	0.00781869
ENSG00000178966	RMI1	121.715	1.30638	0.407277	3.20759	0.00133853	0.00783477
ENSG00000122390	NAA60	116.493	-1.29258	0.403034	-3.20713	0.00134067	0.00784221
ENSG00000170043	TRAPPC1	88.6641	-1.66395	0.51905	-3.20576	0.00134705	0.00787437
ENSG00000100567	PSMA3	154.837	1.1948	0.372938	3.20375	0.00135651	0.00792454
ENSG00000124762	CDKN1A	280.921	-1.05387	0.329202	-3.2013	0.00136811	0.00798197
ENSG00000177156	TALDO1	328.219	0.940612	0.293805	3.20148	0.00136724	0.00798197
ENSG00000179886	TIGD5	27.5647	-2.40864	0.752588	-3.20048	0.001372	0.00799947
ENSG00000106078	COBL	62.0647	1.69253	0.528929	3.19992	0.00137468	0.00800994
ENSG00000126003	PLAGL2	67.9081	-1.58786	0.496541	-3.19784	0.00138462	0.00806264
ENSG00000128309	MPST	90.7092	-1.45742	0.455921	-3.19664	0.00139036	0.00808562
ENSG00000228253	MT-ATP8	2808.66	0.840579	0.262944	3.1968	0.00138963	0.00808562
ENSG00000112874	NUDT12	34.6014	2.15836	0.675804	3.19376	0.00140434	0.00815604
ENSG00000196787	HIST1H2AG	403.928	-0.921833	0.288641	-3.1937	0.0014046	0.00815604
ENSG00000167632	TRAPPC9	44.2944	2.08923	0.654195	3.19358	0.00140518	0.00815604
ENSG00000107140	TESK1	46.807	-1.82003	0.569936	-3.1934	0.0014061	0.00815612
ENSG00000124098	FAM210B	373.893	1.01334	0.317468	3.19195	0.00141313	0.00819164
ENSG00000156162	DPY19L4	81.6058	1.48207	0.464544	3.19038	0.00142088	0.00823123
ENSG00000169045	HNRNPH1	265.226	0.994562	0.311774	3.19001	0.00142269	0.00823508
ENSG00000174276	ZNHIT2	41.6388	-1.9602	0.614507	-3.18987	0.00142337	0.00823508
ENSG00000198517	MAFK	40.428	-2.01789	0.632753	-3.18907	0.00142733	0.00825272
ENSG00000169964	TMEM42	39.6446	-2.13143	0.668734	-3.18726	0.00143626	0.00829898
ENSG00000169299	PGM2	98.656	1.47217	0.462022	3.18635	0.00144079	0.00831987
ENSG00000131584	ACAP3	59.6246	-1.71036	0.53715	-3.18414	0.00145186	0.0083784
ENSG00000099364	FBXL19	25.4018	-2.40201	0.754463	-3.18373	0.00145391	0.00838485
ENSG00000146109	ABT1	45.6235	-1.88855	0.593395	-3.18262	0.00145949	0.00841166
ENSG00000197111	PCBP2	244.796	1.07332	0.33773	3.17804	0.00148272	0.00854011
ENSG00000137804	NUSAP1	32.9226	2.21164	0.696312	3.17621	0.0014921	0.00858866
ENSG00000149212	SESN3	235.537	1.01674	0.320136	3.17598	0.00149331	0.00859012
ENSG00000173011	TADA2B	95.0138	-1.33992	0.4224	-3.17216	0.00151309	0.00869835
ENSG00000125967	NECAB3	96.5532	-1.34873	0.425204	-3.17196	0.00151415	0.00869889
ENSG00000178105	DDX10	44.953	1.91905	0.605591	3.16889	0.0015302	0.00878551
ENSG00000114902	SPCS1	325.429	0.923592	0.291631	3.16698	0.00154029	0.00883218
ENSG00000170515	PA2G4	197.088	1.08727	0.343294	3.16716	0.00153937	0.00883218
ENSG00000149091	DGKZ	70.5444	-1.51196	0.477458	-3.16669	0.00154185	0.00883551
ENSG00000140691	ARMC5	19.8978	-2.70976	0.855864	-3.16611	0.00154494	0.00884757
ENSG00000054118	THRAP3	173.581	1.20171	0.379664	3.1652	0.00154976	0.00886955
ENSG00000244300	GATA2-AS1	102.106	-1.30051	0.411011	-3.16419	0.00155518	0.0088949
ENSG00000172500	FIBP	163.092	-1.20966	0.382529	-3.16226	0.0015655	0.00894828
ENSG00000196419	XRCC6	339.364	1.02912	0.325582	3.16087	0.00157299	0.00898536
ENSG00000130529	TRPM4	200.201	-1.06151	0.335853	-3.16065	0.00157418	0.00898647
ENSG00000168393	DTYMK	88.2858	-1.40364	0.444203	-3.15991	0.00157815	0.00900346
ENSG00000162607	USP1	84.4286	1.44653	0.457916	3.15895	0.00158341	0.00902775
ENSG00000144567	RETREG2	132.677	-1.27893	0.404945	-3.15828	0.00158705	0.00904279
ENSG00000139405	RITA1	89.2267	-1.37614	0.435946	-3.15667	0.0015958	0.0090869
ENSG00000136021	SCYL2	106.18	1.3102	0.415127	3.15614	0.00159873	0.00909419
ENSG00000100596	SPTLC2	90.263	1.41754	0.449146	3.15607	0.0015991	0.00909419
ENSG00000149541	B3GAT3	93.7781	-1.37231	0.434909	-3.15539	0.00160286	0.00910982
ENSG00000169738	DCXR	301.79	-0.936294	0.296764	-3.15501	0.0016049	0.00911567
ENSG00000179348	GATA2	330.729	-0.971231	0.307864	-3.15474	0.00160642	0.00911856
ENSG00000173473	SMARCC1	145.596	1.24423	0.394586	3.15326	0.00161458	0.00915913
ENSG00000186501	TMEM222	108.694	-1.35405	0.429754	-3.15075	0.00162853	0.00923241
ENSG00000170779	CDCA4	61.3121	-1.59652	0.506743	-3.15055	0.00162962	0.0092328
ENSG00000162704	ARPC5	289.744	0.99295	0.31536	3.14862	0.00164042	0.00928816
ENSG00000153786	ZDHHC7	117.33	-1.2842	0.407934	-3.14806	0.0016436	0.00930031
ENSG00000138073	PREB	126.178	-1.20549	0.383208	-3.14579	0.00165641	0.00936104
ENSG00000120053	GOT1	107.834	1.30834	0.415887	3.14591	0.0016557	0.00936104
ENSG00000171603	CLSTN1	366.208	0.896556	0.285082	3.14491	0.0016614	0.00937748
ENSG00000128513	POT1	64.6488	1.6309	0.518568	3.14501	0.0016608	0.00937748
ENSG00000175582	RAB6A	257.097	0.993896	0.316227	3.14298	0.00167235	0.00943342
ENSG00000119950	MXI1	63.8916	1.59976	0.509084	3.14243	0.00167549	0.00944519
ENSG00000146063	TRIM41	78.8135	-1.48214	0.471709	-3.14207	0.00167758	0.00945108
ENSG00000172057	ORMDL3	93.7498	-1.34973	0.429712	-3.14101	0.00168367	0.00947947
ENSG00000160193	WDR4	27.5982	-2.27598	0.724752	-3.14035	0.00168745	0.0094948
ENSG00000121749	TBC1D15	53.3908	1.7786	0.566416	3.14009	0.00168894	0.00949728
ENSG00000161800	RACGAP1	109.384	1.3689	0.436075	3.13914	0.00169443	0.00952221
ENSG00000164022	AIMP1	98.0769	1.5133	0.482319	3.13756	0.00170362	0.00956789
ENSG00000116857	TMEM9	300.895	-0.954027	0.304102	-3.13719	0.00170573	0.00957377
ENSG00000117543	DPH5	66.3488	1.57625	0.502695	3.1356	0.00171506	0.00961529
ENSG00000137145	DENND4C	61.5754	1.76665	0.563423	3.13556	0.00171526	0.00961529
ENSG00000111371	SLC38A1	436.439	0.900357	0.287213	3.13481	0.00171967	0.00963399
ENSG00000101347	SAMHD1	49.0788	1.83933	0.586793	3.13454	0.00172123	0.00963677
ENSG00000164024	METAP1	118.255	1.31586	0.419901	3.13373	0.00172601	0.00965749
ENSG00000100906	NFKBIA	83.6352	-1.53175	0.48891	-3.13299	0.00173038	0.00967597
ENSG00000104524	PYCR3	127.559	-1.25126	0.399446	-3.1325	0.00173325	0.00968002
ENSG00000182325	FBXL6	34.7219	-2.14087	0.683412	-3.13262	0.00173251	0.00968002
ENSG00000232956	SNHG15	35.556	-2.01308	0.642694	-3.13225	0.00173474	0.00968216
ENSG00000012211	PRICKLE3	27.0912	-2.27345	0.725885	-3.13197	0.00173635	0.00968216
ENSG00000182541	LIMK2	72.2196	-1.51078	0.482388	-3.13189	0.00173686	0.00968216
ENSG00000204524	ZNF805	66.4886	-1.52591	0.487516	-3.12997	0.00174822	0.00973945
ENSG00000141098	GFOD2	105.208	-1.27029	0.405944	-3.12923	0.00175267	0.00975822
ENSG00000100591	AHSA1	233.791	-1.0052	0.321414	-3.12744	0.00176334	0.00981157
ENSG00000158863	FAM160B2	48.468	-1.77321	0.567215	-3.12617	0.00177097	0.00984794
ENSG00000182272	B4GALNT4	79.5727	-1.46842	0.469891	-3.12502	0.0017779	0.0098804
ENSG00000163541	SUCLG1	91.9213	1.37795	0.441165	3.12344	0.00178751	0.00992769
ENSG00000131013	PPIL4	35.0528	2.10651	0.674773	3.1218	0.00179746	0.00997576
ENSG00000074842	MYDGF	253.111	-1.22246	0.391606	-3.12165	0.00179838	0.00997576
ENSG00000184260	HIST2H2AC	463.417	0.966599	0.30985	3.11956	0.00181118	0.0100406
ENSG00000076108	BAZ2A	129.375	-1.22504	0.392763	-3.11903	0.00181445	0.0100525
ENSG00000115947	ORC4	53.5812	1.80309	0.578202	3.11843	0.00181815	0.0100668
ENSG00000182606	TRAK1	103.988	-1.29391	0.415392	-3.11491	0.00184001	0.0101816
ENSG00000166925	TSC22D4	76.2241	-1.49798	0.48098	-3.11443	0.00184302	0.010192
ENSG00000000003	TSPAN6	26.2833	2.53708	0.815325	3.11174	0.00185987	0.0102789
ENSG00000183655	KLHL25	19.8706	-2.85558	0.917769	-3.11143	0.00186184	0.0102835
ENSG00000065135	GNAI3	166.481	1.12091	0.360514	3.10919	0.00187601	0.010349
ENSG00000177380	PPFIA3	46.3812	-1.79349	0.576828	-3.10923	0.00187577	0.010349
ENSG00000108786	HSD17B1	18.8364	-2.72459	0.87641	-3.10881	0.00187845	0.0103562
ENSG00000182831	C16orf72	133.477	-1.16631	0.375367	-3.10712	0.00188922	0.0104092
ENSG00000136807	CDK9	74.6284	-1.4941	0.480946	-3.10659	0.00189257	0.0104213
ENSG00000050130	JKAMP	111.74	1.2594	0.405649	3.10465	0.00190507	0.0104773
ENSG00000186111	PIP5K1C	81.5773	-1.43569	0.462416	-3.10477	0.00190428	0.0104773
ENSG00000104691	UBXN8	62.0244	1.69604	0.546408	3.10398	0.00190933	0.0104943
ENSG00000139734	DIAPH3	41.7594	2.14803	0.692072	3.10377	0.00191072	0.0104956
ENSG00000075790	BCAP29	114.975	1.27255	0.410032	3.10354	0.00191217	0.0104972
ENSG00000179403	VWA1	148.117	-1.13496	0.366129	-3.0999	0.00193586	0.0106142
ENSG00000145495	2020-03-06	266.605	0.952549	0.30727	3.10004	0.00193492	0.0106142
ENSG00000113645	WWC1	159.34	-1.1276	0.363843	-3.09913	0.00194089	0.0106289
ENSG00000256269	HMBS	82.5153	-1.48129	0.47796	-3.09918	0.00194056	0.0106289
ENSG00000127666	TICAM1	50.7956	-1.71994	0.555037	-3.09879	0.00194311	0.0106346
ENSG00000164237	CMBL	153.642	1.14892	0.370808	3.09843	0.0019455	0.010641
ENSG00000164187	LMBRD2	81.2268	1.49818	0.483554	3.09826	0.00194663	0.010641
ENSG00000153201	RANBP2	141.624	1.32645	0.428212	3.09765	0.00195061	0.0106563
ENSG00000165458	INPPL1	54.9874	-1.63442	0.527726	-3.0971	0.00195425	0.0106672
ENSG00000140836	ZFHX3	281.546	-0.988727	0.319255	-3.09699	0.00195498	0.0106672
ENSG00000219481	NBPF1	34.9982	-1.98906	0.642484	-3.09589	0.00196222	0.0106938
ENSG00000177479	ARIH2	162.785	-1.09099	0.352399	-3.09589	0.00196223	0.0106938
ENSG00000124733	MEA1	118.748	-1.29591	0.418697	-3.0951	0.00196747	0.0107029
ENSG00000188419	CHM	48.7273	1.8164	0.58685	3.09516	0.00196705	0.0107029
ENSG00000170892	TSEN34	88.5899	-1.36507	0.441036	-3.09514	0.00196721	0.0107029
ENSG00000185043	CIB1	122.248	-1.21959	0.394066	-3.0949	0.0019688	0.0107037
ENSG00000167522	ANKRD11	198.878	-1.2569	0.406159	-3.09461	0.00197075	0.0107079
ENSG00000163902	RPN1	641.328	0.784584	0.253582	3.09401	0.0019747	0.0107229
ENSG00000214253	FIS1	171.747	-1.19565	0.386871	-3.09058	0.00199768	0.0108406
ENSG00000175061	LRRC75A-AS1	685.905	0.825193	0.267017	3.09041	0.00199879	0.0108406
ENSG00000231500	RPS18	2501.36	-0.813845	0.2634	-3.08977	0.00200309	0.0108574
ENSG00000164144	ARFIP1	70.6235	1.77914	0.575885	3.0894	0.0020056	0.0108607
ENSG00000101084	C20orf24	52.1532	-1.70011	0.550316	-3.08933	0.0020061	0.0108607
ENSG00000129514	FOXA1	689.942	-0.770686	0.24949	-3.08905	0.002008	0.0108644
ENSG00000132849	PATJ	101.673	1.34499	0.435819	3.08613	0.00202779	0.0109649
ENSG00000160753	RUSC1	87.3015	-1.45137	0.4704	-3.08541	0.00203274	0.0109785
ENSG00000137266	SLC22A23	110.271	-1.30089	0.421608	-3.08555	0.00203174	0.0109785
ENSG00000161996	WDR90	53.7993	-1.68225	0.545306	-3.08497	0.00203574	0.0109881
ENSG00000145907	G3BP1	259.382	1.11052	0.360159	3.08342	0.00204633	0.0110321
ENSG00000203950	RTL8A	137.7	-1.28817	0.417772	-3.08344	0.00204624	0.0110321
ENSG00000152601	MBNL1	115.87	1.2557	0.407365	3.08251	0.00205266	0.0110596
ENSG00000137710	RDX	170.4	1.16976	0.379525	3.08218	0.0020549	0.0110603
ENSG00000102699	PARP4	54.4931	1.7957	0.58265	3.08195	0.00205648	0.0110603
ENSG00000129518	EAPP	54.9775	1.70161	0.552103	3.08206	0.00205574	0.0110603
ENSG00000225840	AC010970.1	2091.13	-2.62429	0.851766	-3.081	0.00206307	0.0110892
ENSG00000182957	SPATA13	52.1686	-1.78313	0.57886	-3.08041	0.00206714	0.0111044
ENSG00000115459	ELMOD3	25.489	-2.34665	0.762071	-3.0793	0.00207486	0.0111324
ENSG00000123213	NLN	91.1634	1.48519	0.482289	3.07946	0.00207374	0.0111324
ENSG00000101166	PRELID3B	346.212	0.948635	0.308085	3.07913	0.00207606	0.0111324
ENSG00000178927	C17orf62	61.7806	-1.58584	0.515507	-3.07628	0.00209602	0.0112328
ENSG00000184887	BTBD6	77.9952	-1.57171	0.511355	-3.07362	0.00211479	0.0113197
ENSG00000182809	CRIP2	19.952	-2.57843	0.838938	-3.07345	0.00211601	0.0113197
ENSG00000103168	TAF1C	35.6398	-1.96555	0.639499	-3.07358	0.00211507	0.0113197
ENSG00000179958	DCTPP1	129.544	-1.17231	0.381776	-3.07067	0.00213581	0.0114189
ENSG00000100836	PABPN1	77.1457	-1.42914	0.465648	-3.06915	0.0021467	0.0114703
ENSG00000130479	MAP1S	50.8878	-1.73216	0.564795	-3.06688	0.00216304	0.0115507
ENSG00000091490	SEL1L3	326.643	0.94503	0.308213	3.06616	0.00216827	0.011565
ENSG00000127914	AKAP9	178.534	1.32895	0.433417	3.06621	0.00216788	0.011565
ENSG00000108055	SMC3	85.3743	1.47246	0.480305	3.06568	0.00217179	0.0115769
ENSG00000104679	R3HCC1	48.7125	-1.71548	0.559809	-3.0644	0.00218107	0.0116151
ENSG00000108523	RNF167	237.238	-0.983223	0.32086	-3.06434	0.00218153	0.0116151
ENSG00000112972	HMGCS1	88.6669	1.3923	0.454393	3.0641	0.00218328	0.0116175
ENSG00000152102	FAM168B	199.364	-1.01116	0.330061	-3.06356	0.00218723	0.0116317
ENSG00000163818	LZTFL1	34.6901	2.07724	0.678102	3.06331	0.00218901	0.0116343
ENSG00000161921	CXCL16	95.1549	-1.32885	0.433897	-3.06259	0.00219427	0.0116439
ENSG00000141401	IMPA2	78.1384	-1.44989	0.473427	-3.06254	0.0021947	0.0116439
ENSG00000099821	POLRMT	46.7764	-1.85427	0.605428	-3.06274	0.00219321	0.0116439
ENSG00000166770	ZNF667-AS1	67.9244	-1.48407	0.484723	-3.06169	0.00220094	0.0116701
ENSG00000119927	GPAM	72.0381	1.52743	0.498944	3.06132	0.00220361	0.0116706
ENSG00000171681	ATF7IP	78.5319	1.47192	0.480798	3.06141	0.00220296	0.0116706
ENSG00000149311	ATM	64.8135	1.55077	0.506844	3.05966	0.0022159	0.0117288
ENSG00000081692	JMJD4	27.3792	-2.40076	0.784888	-3.05872	0.00222283	0.0117586
ENSG00000063854	HAGH	81.2485	-1.40721	0.460101	-3.05849	0.00222458	0.0117609
ENSG00000204160	ZDHHC18	38.0311	-2.01928	0.660629	-3.05659	0.00223867	0.0118215
ENSG00000164934	DCAF13	53.3196	1.73379	0.56722	3.05664	0.00223832	0.0118215
ENSG00000105699	LSR	170.072	-1.08013	0.353437	-3.05607	0.00224262	0.0118355
ENSG00000175467	SART1	57.9363	-1.58774	0.519603	-3.05568	0.00224553	0.0118439
ENSG00000115368	WDR75	49.358	1.74232	0.570434	3.05438	0.0022553	0.0118746
ENSG00000204256	BRD2	392.447	-0.898526	0.294172	-3.05443	0.00225491	0.0118746
ENSG00000078668	VDAC3	143.438	1.19562	0.391418	3.05459	0.00225372	0.0118746
ENSG00000173621	LRFN4	24.9647	-2.31507	0.758098	-3.05379	0.00225969	0.0118907
ENSG00000117450	PRDX1	544.942	0.880687	0.288508	3.05256	0.00226899	0.0119327
ENSG00000107262	BAG1	100.217	-1.26162	0.413421	-3.05167	0.0022757	0.0119599
ENSG00000092199	HNRNPC	466.645	0.822581	0.269564	3.05153	0.00227681	0.0119599
ENSG00000106635	BCL7B	65.899	-1.71122	0.561325	-3.04853	0.00229964	0.0120725
ENSG00000136938	ANP32B	469.055	0.833588	0.273454	3.04836	0.00230092	0.0120725
ENSG00000204387	C6orf48	68.6622	-1.5835	0.519829	-3.04618	0.00231765	0.0121532
ENSG00000127054	INTS11	130.596	-1.28364	0.421459	-3.0457	0.0023214	0.0121592
ENSG00000104522	TSTA3	120.196	-1.20135	0.394443	-3.04569	0.00232151	0.0121592
ENSG00000102804	TSC22D1	220.321	1.0494	0.344574	3.04551	0.00232284	0.0121592
ENSG00000147403	RPL10	840.444	0.85341	0.280263	3.04504	0.00232653	0.0121714
ENSG00000125741	OPA3	34.4864	-2.03586	0.668776	-3.04416	0.0023333	0.0121997
ENSG00000105472	CLEC11A	45.8185	-1.79785	0.590709	-3.04355	0.00233804	0.0122175
ENSG00000168028	RPSA	1438.48	0.877039	0.288227	3.04288	0.00234324	0.0122304
ENSG00000107651	SEC23IP	124.802	1.27671	0.419571	3.04288	0.00234323	0.0122304
ENSG00000168288	MMADHC	129.542	1.16761	0.383884	3.04156	0.00235352	0.0122699
ENSG00000275023	MLLT6	173.729	-1.05731	0.347616	-3.0416	0.00235322	0.0122699
ENSG00000100116	GCAT	91.2791	-1.32829	0.436952	-3.03989	0.00236663	0.0123311
ENSG00000148291	SURF2	49.3216	-1.68306	0.553706	-3.03962	0.00236874	0.012335
ENSG00000111875	ASF1A	52.2023	1.72634	0.56801	3.03928	0.00237148	0.0123421
ENSG00000177427	MIEF2	28.7687	-2.26239	0.744603	-3.03838	0.00237851	0.0123715
ENSG00000039319	ZFYVE16	124.44	1.36162	0.44822	3.03785	0.00238274	0.0123864
ENSG00000170899	GSTA4	43.8679	1.85525	0.610865	3.03709	0.00238877	0.0124106
ENSG00000146535	GNA12	144.84	-1.1466	0.377585	-3.03665	0.00239219	0.0124212
ENSG00000163584	RPL22L1	591.413	1.00569	0.331273	3.03585	0.00239858	0.0124472
ENSG00000116747	TROVE2	109.973	1.32057	0.435131	3.03488	0.00240633	0.0124802
ENSG00000171307	ZDHHC16	69.7138	-1.46647	0.483396	-3.03368	0.00241594	0.0125085
ENSG00000131462	TUBG1	219.056	-1.01876	0.335783	-3.03398	0.00241353	0.0125085
ENSG00000153339	TRAPPC8	50.3878	1.73928	0.573291	3.03384	0.0024146	0.0125085
ENSG00000178913	TAF7	186.984	1.08832	0.35881	3.03314	0.00242027	0.0125237
ENSG00000086061	DNAJA1	284.903	1.00543	0.331606	3.03199	0.00242945	0.012564
ENSG00000067836	ROGDI	73.6748	-1.42567	0.470346	-3.0311	0.00243661	0.0125866
ENSG00000128185	DGCR6L	55.0858	-1.74919	0.577065	-3.03118	0.00243599	0.0125866
ENSG00000145632	PLK2	48.0356	1.78073	0.587908	3.02893	0.00245424	0.0126631
ENSG00000111361	EIF2B1	148.578	1.10906	0.36614	3.02905	0.00245325	0.0126631
ENSG00000123179	EBPL	108.382	1.41942	0.468874	3.02729	0.00246756	0.0127246
ENSG00000172172	MRPL13	58.5445	1.82193	0.60207	3.02611	0.00247724	0.0127672
ENSG00000163507	CIP2A	39.8382	2.16598	0.715943	3.02535	0.00248347	0.012792
ENSG00000151116	UEVLD	55.2988	1.78219	0.589239	3.02457	0.00248991	0.0128178
ENSG00000174891	RSRC1	65.4163	1.58427	0.524147	3.02257	0.00250637	0.0128927
ENSG00000119559	C19orf25	53.1698	-1.75015	0.57905	-3.02246	0.0025073	0.0128927
ENSG00000005075	POLR2J	70.5329	-1.49262	0.4939	-3.02212	0.0025101	0.0128997
ENSG00000159210	SNF8	78.1791	-1.53308	0.507424	-3.0213	0.00251689	0.0129272
ENSG00000128272	ATF4	664.189	-0.864253	0.28607	-3.02112	0.00251838	0.0129275
ENSG00000160953	MUM1	51.2451	-1.80593	0.597983	-3.02004	0.00252745	0.0129667
ENSG00000047188	YTHDC2	61.5812	1.62763	0.53908	3.01926	0.00253391	0.0129924
ENSG00000040341	STAU2	68.4169	1.75289	0.580944	3.01731	0.00255031	0.0130691
ENSG00000130717	UCK1	82.8093	-1.40658	0.466206	-3.01707	0.00255229	0.0130718
ENSG00000171206	TRIM8	84.2285	-1.3518	0.44809	-3.0168	0.00255462	0.0130763
ENSG00000007384	RHBDF1	33.6667	-2.19086	0.726493	-3.01567	0.00256413	0.0131101
ENSG00000176658	MYO1D	51.2156	1.94216	0.644002	3.01577	0.0025633	0.0131101
ENSG00000116918	TSNAX	62.6343	1.53926	0.510504	3.01518	0.00256824	0.0131236
ENSG00000023516	AKAP11	124.793	1.20502	0.399757	3.01438	0.00257506	0.013151
ENSG00000138600	SPPL2A	112.693	1.34414	0.44594	3.01418	0.00257679	0.0131524
ENSG00000196418	ZNF124	50.3754	1.84583	0.612486	3.01367	0.00258109	0.0131669
ENSG00000077044	DGKD	49.9868	-1.66315	0.552656	-3.00938	0.00261783	0.0133254
ENSG00000178381	ZFAND2A	21.5026	-2.52868	0.840158	-3.00977	0.00261447	0.0133254
ENSG00000106009	BRAT1	71.2712	-1.45816	0.484516	-3.00951	0.00261672	0.0133254
ENSG00000160439	RDH13	31.116	-2.08945	0.694319	-3.00935	0.00261806	0.0133254
ENSG00000197122	SRC	62.0242	-1.52333	0.506525	-3.00741	0.00263482	0.0134031
ENSG00000162909	CAPN2	67.7829	1.59283	0.529727	3.00689	0.00263937	0.0134186
ENSG00000203499	IQANK1	178.082	-1.12362	0.373787	-3.00604	0.00264678	0.0134487
ENSG00000278053	DDX52	50.1096	1.90754	0.634915	3.0044	0.00266109	0.0135138
ENSG00000189067	LITAF	258.264	1.07812	0.359118	3.00214	0.0026809	0.0136068
ENSG00000134014	ELP3	58.6617	1.58615	0.5284	3.00179	0.00268394	0.0136145
ENSG00000078804	TP53INP2	89.0972	-1.30756	0.435844	-3.00006	0.0026993	0.0136847
ENSG00000126351	THRA	52.323	-1.6193	0.539852	-2.99952	0.00270404	0.0137011
ENSG00000269343	ZNF587B	67.7468	-1.48086	0.493916	-2.9982	0.00271583	0.0137531
ENSG00000179085	DPM3	74.892	-1.40496	0.468733	-2.99735	0.0027234	0.0137682
ENSG00000169230	PRELID1	130.409	-1.21004	0.403699	-2.99739	0.00272305	0.0137682
ENSG00000197601	FAR1	190.745	1.36287	0.454658	2.99758	0.00272131	0.0137682
ENSG00000076924	XAB2	73.1822	-1.44428	0.4819	-2.99706	0.00272601	0.0137737
ENSG00000104671	DCTN6	66.9609	1.51636	0.506003	2.99674	0.00272885	0.0137803
ENSG00000102858	MGRN1	202.436	-1.03919	0.346909	-2.99557	0.00273936	0.0138257
ENSG00000126653	NSRP1	61.7342	1.54386	0.515542	2.99464	0.00274769	0.0138599
ENSG00000169814	BTD	40.06	1.9588	0.654236	2.99403	0.00275319	0.0138681
ENSG00000092201	SUPT16H	124.55	1.38486	0.462553	2.99395	0.00275393	0.0138681
ENSG00000189091	SF3B3	265.796	1.06705	0.356366	2.99426	0.00275108	0.0138681
ENSG00000133316	WDR74	56.8734	-1.5667	0.523448	-2.99303	0.0027622	0.013902
ENSG00000198492	YTHDF2	120.737	1.23417	0.412445	2.99231	0.00276871	0.013927
ENSG00000155827	RNF20	61.3003	1.57205	0.52543	2.99193	0.00277223	0.0139369
ENSG00000159335	PTMS	599.998	-0.790419	0.264303	-2.99058	0.00278449	0.0139752
ENSG00000101255	TRIB3	172.374	-1.02965	0.34429	-2.99066	0.00278379	0.0139752
ENSG00000101474	APMAP	322.134	0.937202	0.313373	2.99069	0.00278345	0.0139752
ENSG00000134987	WDR36	72.3488	1.46209	0.489034	2.98974	0.00279211	0.0140056
ENSG00000099904	ZDHHC8	33.9243	-2.047	0.684769	-2.98932	0.00279597	0.0140171
ENSG00000211456	SACM1L	95.5378	1.31274	0.439534	2.98665	0.00282052	0.0141324
ENSG00000141577	CEP131	21.6067	-2.42253	0.811437	-2.98548	0.00283135	0.0141788
ENSG00000122566	HNRNPA2B1	778.837	0.773231	0.259022	2.98519	0.002834	0.0141842
ENSG00000263001	GTF2I	71.8246	1.48193	0.496805	2.98292	0.00285512	0.0142819
ENSG00000095139	ARCN1	267.114	1.00572	0.337289	2.98179	0.00286568	0.0143268
ENSG00000154832	CXXC1	69.7441	-1.53415	0.514646	-2.98099	0.00287322	0.0143565
ENSG00000101911	PRPS2	97.9563	1.27579	0.428103	2.9801	0.00288153	0.0143901
ENSG00000143373	ZNF687	49.7586	-1.70766	0.573062	-2.9799	0.00288346	0.0143918
ENSG00000184545	DUSP8	55.2376	-1.57084	0.527318	-2.97893	0.0028926	0.0144294
ENSG00000268043	NBPF12	15.8993	-3.08343	1.03544	-2.97789	0.00290241	0.0144623
ENSG00000285796		17.7512	-2.68734	0.902399	-2.978	0.0029014	0.0144623
ENSG00000070087	PFN2	166.795	1.24526	0.418261	2.97723	0.00290862	0.0144852
ENSG00000145012	LPP	244.832	0.934725	0.314069	2.97618	0.00291867	0.0145273
ENSG00000000419	DPM1	79.2374	1.54059	0.518381	2.97192	0.00295946	0.0147222
ENSG00000133313	CNDP2	679.595	0.934948	0.314801	2.96997	0.00297831	0.0147996
ENSG00000099889	ARVCF	35.9307	-2.01379	0.678018	-2.97011	0.00297697	0.0147996
ENSG00000162613	FUBP1	140.296	1.35551	0.456633	2.9685	0.00299258	0.0148541
ENSG00000137601	NEK1	42.5704	1.83817	0.619214	2.96855	0.00299209	0.0148541
ENSG00000112715	VEGFA	124.785	-1.19602	0.403056	-2.96737	0.00300359	0.0149006
ENSG00000140943	MBTPS1	128.289	-1.18624	0.399996	-2.96563	0.0030206	0.0149767
ENSG00000145781	COMMD10	43.749	1.85424	0.625476	2.96453	0.00303142	0.0150221
ENSG00000184675	AMER1	42.6095	-1.78093	0.601045	-2.96305	0.00304608	0.0150803
ENSG00000100151	PICK1	51.3058	-1.61585	0.545341	-2.96301	0.0030465	0.0150803
ENSG00000058600	POLR3E	100.827	-1.29272	0.436403	-2.96222	0.00305427	0.0151104
ENSG00000213741	RPS29	323.811	-1.04238	0.351962	-2.96163	0.00306012	0.015131
ENSG00000197594	ENPP1	48.4433	1.741	0.588131	2.96023	0.00307411	0.0151919
ENSG00000124635	HIST1H2BJ	280.367	-0.893124	0.301795	-2.95937	0.00308266	0.0152175
ENSG00000006118	TMEM132A	155.905	-1.07964	0.364815	-2.9594	0.00308235	0.0152175
ENSG00000115307	AUP1	128.932	-1.12313	0.379626	-2.95853	0.00309111	0.0152508
ENSG00000108604	SMARCD2	256.489	-0.91907	0.310776	-2.95734	0.0031031	0.0153016
ENSG00000198740	ZNF652	192.809	-0.992887	0.335758	-2.95715	0.00310499	0.0153026
ENSG00000129911	KLF16	49.8829	-1.66065	0.561606	-2.95697	0.00310681	0.0153031
ENSG00000164615	CAMLG	51.6813	1.6398	0.554732	2.95603	0.00311626	0.0153351
ENSG00000274211	SOCS7	74.5405	-1.38521	0.468613	-2.95599	0.00311671	0.0153351
ENSG00000141985	SH3GL1	245.542	-0.92371	0.312541	-2.95548	0.00312179	0.0153518
ENSG00000164081	TEX264	168.838	-1.0845	0.367049	-2.95464	0.00313029	0.0153852
ENSG00000174437	ATP2A2	580.859	0.86758	0.293683	2.95413	0.0031355	0.0154024
ENSG00000067167	TRAM1	282.983	0.926739	0.313729	2.95395	0.00313734	0.015403
ENSG00000130175	PRKCSH	391.687	0.859207	0.290933	2.95328	0.0031442	0.0154283
ENSG00000260267	AC026471.1	27.8651	-2.11653	0.716812	-2.9527	0.00315007	0.0154487
ENSG00000166197	NOLC1	318.009	0.993969	0.336747	2.95167	0.00316057	0.0154918
ENSG00000221978	CCNL2	58.2473	-1.54607	0.524016	-2.95042	0.00317345	0.0155464
ENSG00000145703	IQGAP2	50.5287	1.69232	0.574386	2.94631	0.00321594	0.015746
ENSG00000110955	ATP5F1B	1445.1	0.723981	0.245868	2.94459	0.00323384	0.0158251
ENSG00000187531	SIRT7	19.4987	-2.50011	0.849553	-2.94285	0.00325205	0.0159056
ENSG00000183520	UTP11	103.027	1.35923	0.462365	2.93974	0.00328492	0.0160576
ENSG00000115233	PSMD14	108.778	1.29844	0.441745	2.93933	0.0032892	0.0160698
ENSG00000277142	LINC00235	24.3248	-2.30681	0.78501	-2.93858	0.00329723	0.0161003
ENSG00000118418	HMGN3	84.4625	1.34783	0.458849	2.93741	0.00330962	0.0161521
ENSG00000162623	TYW3	70.1231	1.486	0.506406	2.93439	0.003342	0.0162925
ENSG00000129667	RHBDF2	23.3909	-2.27552	0.775435	-2.9345	0.0033408	0.0162925
ENSG00000132359	RAP1GAP2	120.699	-1.14117	0.388938	-2.93407	0.0033455	0.0163007
ENSG00000048392	RRM2B	144.014	1.14075	0.388823	2.93386	0.00334778	0.016303
ENSG00000130734	ATG4D	40.2445	-1.79653	0.613221	-2.92966	0.00339338	0.0165124
ENSG00000233493	TMEM238	47.8545	-1.82033	0.621366	-2.92956	0.00339445	0.0165124
ENSG00000151338	MIPOL1	74.6641	1.43941	0.491391	2.92925	0.00339785	0.0165201
ENSG00000133243	BTBD2	284.684	-0.916912	0.313072	-2.92876	0.00340318	0.016537
ENSG00000069849	ATP1B3	263.104	0.907372	0.309935	2.92762	0.00341567	0.0165888
ENSG00000167508	MVD	44.1259	-1.84851	0.631863	-2.9255	0.00343906	0.0166879
ENSG00000247315	ZCCHC3	55.2089	-1.57869	0.539642	-2.92543	0.00343976	0.0166879
ENSG00000145990	GFOD1	22.1649	-2.57224	0.879447	-2.92484	0.00344634	0.0167107
ENSG00000076685	NT5C2	63.4675	1.49036	0.509675	2.92414	0.00345409	0.0167393
ENSG00000162144	CYB561A3	76.7405	-1.41459	0.483853	-2.9236	0.00346004	0.0167502
ENSG00000090615	GOLGA3	307.883	-0.882488	0.301843	-2.92366	0.00345941	0.0167502
ENSG00000196141	SPATS2L	49.9235	1.65884	0.567531	2.92291	0.00346778	0.0167747
ENSG00000246082	NUDT16P1	59.864	-1.57355	0.538369	-2.92281	0.00346883	0.0167747
ENSG00000170604	IRF2BP1	36.8317	-1.85797	0.635822	-2.92215	0.00347626	0.0168016
ENSG00000014824	SLC30A9	293.595	0.894058	0.305978	2.92197	0.00347831	0.0168025
ENSG00000086544	ITPKC	22.2535	-2.32758	0.796742	-2.92137	0.00348495	0.0168256
ENSG00000134900	TPP2	42.8774	1.85976	0.636657	2.92113	0.00348759	0.0168293
ENSG00000160867	FGFR4	20.9338	-2.56826	0.879407	-2.92044	0.00349538	0.0168579
ENSG00000104979	C19orf53	188.698	-1.0661	0.365286	-2.91854	0.00351675	0.0169519
ENSG00000108559	NUP88	118.387	1.21819	0.417511	2.91774	0.00352574	0.0169861
ENSG00000213563	C8orf82	75.1311	-1.39758	0.479471	-2.91483	0.00355879	0.0171362
ENSG00000131375	CAPN7	62.8205	1.54294	0.529658	2.91308	0.00357884	0.0172235
ENSG00000186432	KPNA4	130.941	1.16672	0.40061	2.91235	0.00358723	0.0172547
ENSG00000198026	ZNF335	49.0003	-1.75794	0.603719	-2.91185	0.00359291	0.0172728
ENSG00000163069	SGCB	77.448	1.69014	0.580752	2.91027	0.00361115	0.0173512
ENSG00000117411	B4GALT2	164.257	-1.0547	0.362466	-2.90978	0.00361679	0.0173691
ENSG00000099804	CDC34	74.4294	-1.56472	0.538073	-2.908	0.00363749	0.0174592
ENSG00000065518	NDUFB4	591.713	0.749574	0.257918	2.90625	0.00365792	0.0175479
ENSG00000120889	TNFRSF10B	246.987	-0.911558	0.313687	-2.90594	0.00366148	0.0175511
ENSG00000165476	REEP3	400.029	0.81192	0.279408	2.90586	0.00366247	0.0175511
ENSG00000198408	MGEA5	130.288	1.22953	0.423168	2.90554	0.00366618	0.0175595
ENSG00000169019	COMMD8	38.2598	1.92293	0.661915	2.90511	0.00367129	0.0175746
ENSG00000196455	PIK3R4	66.1555	1.64886	0.567939	2.90324	0.00369322	0.0176702
ENSG00000013374	NUB1	56.687	1.59329	0.548839	2.90303	0.00369575	0.0176729
ENSG00000180964	TCEAL8	99.6558	1.32552	0.456764	2.90199	0.00370799	0.0177127
ENSG00000164944	VIRMA	54.5245	1.68648	0.581121	2.90212	0.00370651	0.0177127
ENSG00000165684	SNAPC4	31.5707	-2.05258	0.707471	-2.90129	0.00371629	0.0177429
ENSG00000116977	LGALS8	41.0801	1.88089	0.648399	2.90082	0.00372182	0.0177505
ENSG00000213853	EMP2	84.0502	1.39874	0.482165	2.90096	0.00372023	0.0177505
ENSG00000108406	DHX40	81.2707	1.3591	0.468573	2.90051	0.0037255	0.0177587
ENSG00000167904	TMEM68	48.1219	1.9591	0.675636	2.89964	0.00373593	0.017799
ENSG00000172954	LCLAT1	83.759	1.32204	0.455983	2.89932	0.00373972	0.0178076
ENSG00000105514	RAB3D	229.977	-0.944823	0.325919	-2.89895	0.00374417	0.0178194
ENSG00000136068	FLNB	213.732	1.00255	0.345913	2.89827	0.00375222	0.0178483
ENSG00000124702	KLHDC3	195.228	-1.06546	0.36771	-2.89754	0.00376098	0.0178805
ENSG00000091039	OSBPL8	275.651	0.920844	0.318017	2.89558	0.00378456	0.0179831
ENSG00000175768	TOMM5	57.8028	-1.50199	0.518856	-2.89481	0.00379391	0.0180181
ENSG00000067057	PFKP	54.8226	1.63782	0.56583	2.89454	0.00379714	0.0180239
ENSG00000065526	SPEN	93.4305	-1.24691	0.43112	-2.89227	0.00382471	0.0181452
ENSG00000160767	FAM189B	132.222	-1.14723	0.396794	-2.89124	0.00383726	0.0181952
ENSG00000106330	MOSPD3	36.4369	-1.82494	0.631482	-2.88993	0.00385322	0.0182613
ENSG00000096060	FKBP5	285.366	-0.974279	0.337223	-2.88913	0.00386314	0.0182794
ENSG00000119396	RAB14	162.295	1.05064	0.363643	2.88919	0.00386231	0.0182794
ENSG00000148343	MIGA2	57.1531	-1.71268	0.59278	-2.88923	0.00386185	0.0182794
ENSG00000103855	CD276	233.948	-0.914355	0.316507	-2.88889	0.003866	0.0182834
ENSG00000119787	ATL2	73.5293	1.43397	0.496415	2.88866	0.00386886	0.0182873
ENSG00000140718	FTO	82.9564	1.39065	0.481461	2.88839	0.00387222	0.0182936
ENSG00000105298	CACTIN	31.1824	-2.092	0.724327	-2.8882	0.00387453	0.0182949
ENSG00000108828	VAT1	149.69	1.05586	0.365702	2.8872	0.00388682	0.0183433
ENSG00000125520	SLC2A4RG	177.981	-1.07899	0.373741	-2.88699	0.00388943	0.018346
ENSG00000124222	STX16	43.8263	-1.69278	0.586423	-2.88661	0.00389413	0.0183586
ENSG00000120800	UTP20	48.3066	1.86599	0.647021	2.88397	0.00392697	0.0185037
ENSG00000198961	PJA2	76.0793	1.38156	0.479101	2.88364	0.00393103	0.0185132
ENSG00000077380	DYNC1I2	37.352	1.86078	0.645378	2.88324	0.00393611	0.0185178
ENSG00000124333	VAMP7	139.604	1.18476	0.410902	2.88332	0.00393508	0.0185178
ENSG00000174109	C16orf91	54.8394	-1.53331	0.531986	-2.88224	0.00394862	0.0185669
ENSG00000127586	CHTF18	42.6646	-1.77016	0.614689	-2.87977	0.0039797	0.0187033
ENSG00000111412	C12orf49	79.8978	-1.34282	0.466427	-2.87895	0.00399006	0.0187423
ENSG00000100364	KIAA0930	254.215	-0.911514	0.316727	-2.87792	0.00400311	0.0187938
ENSG00000197483	ZNF628	31.8598	-2.0055	0.696906	-2.87773	0.00400552	0.0187953
ENSG00000069011	PITX1	102.641	-1.26048	0.438503	-2.8745	0.00404673	0.0189788
ENSG00000163807	KIAA1143	70.0798	1.44512	0.50336	2.87095	0.00409246	0.0191833
ENSG00000176542	USF3	107.366	-1.1691	0.407318	-2.87024	0.00410157	0.019216
ENSG00000198954	KIF1BP	74.1195	1.37538	0.479271	2.86972	0.00410835	0.0192377
ENSG00000158792	SPATA2L	31.3003	-2.01689	0.703031	-2.86884	0.00411976	0.0192812
ENSG00000160746	ANO10	39.1542	1.89998	0.662472	2.86801	0.00413058	0.0193048
ENSG00000060339	CCAR1	190.431	1.16262	0.40537	2.86805	0.00413015	0.0193048
ENSG00000088356	PDRG1	69.9481	-1.41461	0.493244	-2.86796	0.00413124	0.0193048
ENSG00000166446	CDYL2	140.818	-1.05029	0.366375	-2.86672	0.00414748	0.0193637
ENSG00000105447	GRWD1	61.2418	-1.48691	0.518688	-2.86667	0.00414814	0.0193637
ENSG00000187147	RNF220	77.6772	-1.32916	0.463749	-2.86611	0.00415548	0.019388
ENSG00000121940	CLCC1	61.9944	1.50954	0.526788	2.86555	0.00416281	0.019407
ENSG00000115109	EPB41L5	84.911	1.29301	0.451238	2.86547	0.00416388	0.019407
ENSG00000147065	MSN	61.8803	1.79638	0.627134	2.86442	0.00417773	0.0194615
ENSG00000076826	CAMSAP3	53.4798	-1.6935	0.591257	-2.86424	0.00418018	0.0194629
ENSG00000197771	MCMBP	127.132	1.20325	0.420346	2.86252	0.00420291	0.0195586
ENSG00000133131	MORC4	60.3604	1.52741	0.533787	2.86146	0.0042169	0.0196136
ENSG00000131236	CAP1	107.635	1.21168	0.423581	2.86057	0.00422876	0.0196415
ENSG00000125676	THOC2	91.4928	1.43828	0.50276	2.86077	0.00422614	0.0196415
ENSG00000225190	PLEKHM1	30.6936	-1.96839	0.688123	-2.86052	0.00422944	0.0196415
ENSG00000156976	EIF4A2	267.189	0.884609	0.309279	2.86023	0.00423333	0.0196481
ENSG00000106692	FKTN	90.3667	1.26123	0.440976	2.86009	0.00423522	0.0196481
ENSG00000153406	NMRAL1	106.289	-1.15969	0.405634	-2.85895	0.00425049	0.0197088
ENSG00000132819	RBM38	39.2354	-1.81033	0.633393	-2.85814	0.00426126	0.0197486
ENSG00000154719	MRPL39	56.1646	1.60958	0.563463	2.85658	0.00428231	0.019836
ENSG00000141552	ANAPC11	174.242	-1.34476	0.470788	-2.8564	0.00428476	0.0198371
ENSG00000130940	CASZ1	71.9688	-1.43629	0.50367	-2.85164	0.00434939	0.020126
ENSG00000138594	TMOD3	130.629	1.11169	0.390011	2.8504	0.00436646	0.0201946
ENSG00000143450	OAZ3	16.2563	-2.66091	0.933641	-2.85003	0.00437147	0.0202074
ENSG00000257084	MIR200CHG	17.2735	-2.59461	0.910607	-2.84932	0.00438125	0.0202422
ENSG00000227372	TP73-AS1	68.1646	-1.45601	0.51112	-2.84867	0.00439023	0.0202733
ENSG00000244754	N4BP2L2	46.1605	1.67188	0.587381	2.84632	0.00442275	0.020413
ENSG00000187193	MT1X	33.4692	-1.97161	0.692946	-2.84525	0.00443761	0.0204712
ENSG00000245848	CEBPA	30.7674	-1.97118	0.693473	-2.84247	0.00447652	0.0206401
ENSG00000118246	FASTKD2	60.407	1.72574	0.607311	2.84161	0.00448869	0.0206856
ENSG00000057252	SOAT1	91.1859	1.26238	0.444293	2.84133	0.00449253	0.0206927
ENSG00000132254	ARFIP2	156.079	-1.04808	0.369057	-2.83989	0.00451289	0.0207759
ENSG00000110917	MLEC	738.589	0.703657	0.247927	2.83816	0.00453739	0.020878
ENSG00000123992	DNPEP	77.8928	-1.30132	0.458614	-2.83751	0.00454664	0.0208944
ENSG00000235173	HGH1	61.6256	-1.48319	0.52268	-2.83766	0.00454454	0.0208944
ENSG00000064687	ABCA7	41.4924	-1.72762	0.60887	-2.83743	0.0045479	0.0208944
ENSG00000113141	IK	100.679	1.5275	0.538386	2.83718	0.00455141	0.0208998
ENSG00000196405	EVL	59.0636	-1.45163	0.51212	-2.83455	0.00458909	0.0210622
ENSG00000115419	GLS	50.3915	1.62514	0.57363	2.83308	0.00461019	0.0211482
ENSG00000184709	LRRC26	54.4824	-1.49692	0.528767	-2.83096	0.00464083	0.0212779
ENSG00000198056	PRIM1	32.8963	1.94172	0.685947	2.83072	0.00464435	0.0212833
ENSG00000160813	PPP1R35	22.3373	-2.2361	0.790157	-2.82994	0.00465564	0.0213242
ENSG00000135336	ORC3	26.5405	2.42823	0.858173	2.82954	0.00466153	0.0213403
ENSG00000249673	NOP14-AS1	42.2384	-1.69315	0.598625	-2.8284	0.00467811	0.0213945
ENSG00000151715	TMEM45B	40.1441	1.82363	0.644726	2.82854	0.00467613	0.0213945
ENSG00000149761	NUDT22	33.4254	-2.07976	0.735367	-2.82819	0.00468124	0.0213979
ENSG00000140263	SORD	574.723	0.738605	0.261324	2.8264	0.0047075	0.021507
ENSG00000175334	BANF1	153.369	-1.01917	0.360625	-2.82613	0.00471146	0.0215142
ENSG00000143252	SDHC	175.457	1.00102	0.354556	2.8233	0.00475314	0.0216662
ENSG00000115350	POLE4	67.5902	-1.46873	0.520172	-2.82355	0.00474951	0.0216662
ENSG00000135373	EHF	508.948	0.746407	0.264359	2.82346	0.00475079	0.0216662
ENSG00000101310	SEC23B	195.765	1.13517	0.402085	2.82322	0.00475436	0.0216662
ENSG00000140463	BBS4	65.8413	1.462	0.517911	2.82288	0.00475942	0.0216756
ENSG00000101546	RBFA	40.9736	-1.72023	0.609416	-2.82276	0.00476123	0.0216756
ENSG00000163945	UVSSA	76.7578	-1.40374	0.497553	-2.82128	0.00478325	0.0217649
ENSG00000159692	CTBP1	228.61	-0.925158	0.328021	-2.82043	0.00479601	0.0218119
ENSG00000136631	VPS45	43.8931	1.78666	0.633642	2.81967	0.00480737	0.0218469
ENSG00000067533	RRP15	67.5911	1.41335	0.50129	2.81943	0.00481097	0.0218469
ENSG00000172465	TCEAL1	28.8098	2.08445	0.739278	2.81957	0.00480882	0.0218469
ENSG00000113851	CRBN	55.0335	1.65121	0.585695	2.81923	0.00481393	0.0218493
ENSG00000187778	MCRS1	72.0107	-1.35776	0.481782	-2.8182	0.00482931	0.0219081
ENSG00000162063	CCNF	98.4801	-1.3512	0.479496	-2.81796	0.00483292	0.0219135
ENSG00000160360	GPSM1	53.2094	-1.57149	0.558011	-2.81623	0.0048591	0.0220211
ENSG00000164961	WASHC5	79.653	1.33773	0.475061	2.81591	0.0048639	0.0220318
ENSG00000188290	HES4	50.8263	-1.55456	0.55216	-2.81542	0.00487137	0.0220545
ENSG00000165644	COMTD1	34.8522	-1.81634	0.645292	-2.81476	0.00488142	0.0220889
ENSG00000174953	DHX36	87.8011	1.37677	0.489279	2.81388	0.00489469	0.0221378
ENSG00000001561	ENPP4	57.5284	1.52337	0.541412	2.81369	0.00489758	0.0221398
ENSG00000233476	EEF1A1P6	29.8775	2.07833	0.738698	2.8135	0.00490049	0.0221419
ENSG00000065029	ZNF76	62.5542	-1.45493	0.517217	-2.81299	0.00490824	0.0221658
ENSG00000085224	ATRX	114.594	1.14131	0.405753	2.81283	0.00491074	0.0221659
ENSG00000172239	PAIP1	75.0627	1.41186	0.501992	2.81252	0.00491551	0.0221764
ENSG00000147669	POLR2K	98.8817	1.32711	0.472023	2.81153	0.00493059	0.0222333
[truncated: 7,572 more rows]

## Sheet: LN95 (no x-link)
Ensembl ID	Gene Name	baseMean	log2FoldChange	lfcSE	stat	pvalue	padj
ENSG00000201912	RN7SKP189	1504.79	-6.92101	0.30334	-22.816	3.18093e-115	2.26037e-111
ENSG00000210082	MT-RNR2	3.7312e+06	-4.61035	0.20888	-22.0718	5.90319e-108	2.0974e-104
ENSG00000211459	MT-RNR1	1.49033e+06	-4.40334	0.207721	-21.1984	9.88724e-100	2.34196e-96
ENSG00000163884	KLF15	866.892	-4.40887	0.304202	-14.4932	1.33703e-47	2.37524e-44
ENSG00000253729	PRKDC	1056.68	3.22079	0.26929	11.9603	5.73451e-33	8.14989e-30
ENSG00000278771	RN7SL3	198.383	-6.08004	0.516477	-11.7721	5.43271e-32	6.43414e-29
ENSG00000269028	MTRNR2L12	629	-4.21889	0.377265	-11.1828	4.94799e-29	5.02292e-26
ENSG00000225840	AC010970.1	2325.76	-2.63433	0.239019	-11.0214	3.01191e-28	2.67533e-25
ENSG00000196549	MME	3494.22	2.41634	0.225397	10.7204	8.16808e-27	6.44915e-24
ENSG00000141367	CLTC	852.903	3.11592	0.291765	10.6796	1.26877e-26	9.0159e-24
ENSG00000132872	SYT4	1846.38	2.51791	0.242359	10.3892	2.77768e-25	1.79438e-22
ENSG00000071794	HLTF	314.922	4.14714	0.40203	10.3155	5.9974e-25	3.55146e-22
ENSG00000006125	AP2B1	1104.21	2.6938	0.262167	10.2751	9.12266e-25	4.98659e-22
ENSG00000281591	DBET	158.545	-5.48764	0.541738	-10.1297	4.07903e-24	2.0704e-21
ENSG00000084234	APLP2	1391.82	2.46678	0.251019	9.82704	8.61108e-23	4.07936e-20
ENSG00000115414	FN1	858.744	2.96515	0.30341	9.77274	1.4741e-22	6.54684e-20
ENSG00000255823	MTRNR2L8	188.575	-4.69646	0.487009	-9.64347	5.23852e-22	2.1897e-19
ENSG00000080824	HSP90AA1	919.58	2.61426	0.271444	9.63094	5.9186e-22	2.33653e-19
ENSG00000106772	PRUNE2	964.476	2.4745	0.268313	9.22245	2.90399e-20	1.04566e-17
ENSG00000233927	RPS28	339.363	-3.16094	0.342797	-9.22101	2.94304e-20	1.04566e-17
ENSG00000039068	CDH1	863.915	2.48796	0.27445	9.06526	1.24312e-19	4.2065e-17
ENSG00000263740	RN7SL4P	116.894	-5.82809	0.667082	-8.7367	2.40021e-18	7.75269e-16
ENSG00000128228	SDF2L1	160.034	-4.08353	0.469647	-8.69488	3.47193e-18	1.07268e-15
ENSG00000166598	HSP90B1	1921.79	2.11017	0.245401	8.59887	8.05034e-18	2.29764e-15
ENSG00000096384	HSP90AB1	1177.24	2.38609	0.277504	8.5984	8.08344e-18	2.29764e-15
ENSG00000144381	HSPD1	943.83	2.33131	0.27259	8.55245	1.20501e-17	3.29338e-15
ENSG00000140575	IQGAP1	340.916	3.0935	0.362476	8.53435	1.40951e-17	3.70961e-15
ENSG00000198832	SELENOM	198.094	-3.55721	0.418248	-8.50504	1.8154e-17	4.60723e-15
ENSG00000270722	RF00003	129.36	-4.63691	0.549219	-8.44274	3.09992e-17	7.59586e-15
ENSG00000067225	PKM	973.114	2.29472	0.273754	8.38243	5.1847e-17	1.22808e-14
ENSG00000047410	TPR	352.302	2.99171	0.361992	8.26457	1.40205e-16	3.21386e-14
ENSG00000167468	GPX4	586.698	-2.42943	0.294498	-8.2494	1.59185e-16	3.5349e-14
ENSG00000142192	APP	1016.93	2.18024	0.26463	8.23882	1.73913e-16	3.63817e-14
ENSG00000164587	RPS14	1066.84	-2.22035	0.269502	-8.23871	1.74075e-16	3.63817e-14
ENSG00000171858	RPS21	892.129	-2.37208	0.288616	-8.21882	2.05509e-16	4.17241e-14
ENSG00000135677	GNS	665.211	2.40719	0.293104	8.21276	2.16166e-16	4.26688e-14
ENSG00000140988	RPS2	1343.54	-2.02516	0.246738	-8.2077	2.25458e-16	4.33001e-14
ENSG00000228594	FNDC10	520.56	-2.43722	0.300371	-8.11403	4.89689e-16	9.15719e-14
ENSG00000198380	GFPT1	329.43	3.08403	0.380929	8.09607	5.67619e-16	1.03423e-13
ENSG00000131711	MAP1B	622.727	2.38505	0.295062	8.08324	6.30687e-16	1.12042e-13
ENSG00000176340	COX8A	375.233	-2.71469	0.338108	-8.02907	9.82116e-16	1.70218e-13
ENSG00000281181	FP236383.3	645.191	-2.55104	0.318225	-8.01647	1.08829e-15	1.84128e-13
ENSG00000238741	SCARNA7	171.799	-3.52928	0.445614	-7.92004	2.37431e-15	3.92369e-13
ENSG00000153187	HNRNPU	687.77	2.27374	0.287406	7.91127	2.54786e-15	4.11479e-13
ENSG00000210049	MT-TF	863.624	-2.09901	0.265595	-7.90307	2.72117e-15	4.29702e-13
ENSG00000197969	VPS13A	360.224	2.73974	0.349506	7.83891	4.54486e-15	7.02083e-13
ENSG00000228474	OST4	236.893	-3.02826	0.392958	-7.70632	1.29502e-14	1.95796e-12
ENSG00000263934	SNORD3A	474.788	-2.87587	0.374634	-7.67647	1.63533e-14	2.40052e-12
ENSG00000168036	CTNNB1	529.72	2.41261	0.31435	7.67491	1.6553e-14	2.40052e-12
ENSG00000044574	HSPA5	840.23	2.10599	0.275726	7.63797	2.20677e-14	3.13627e-12
ENSG00000280800	FP671120.3	155.29	-3.79802	0.499449	-7.60441	2.86198e-14	3.98769e-12
ENSG00000196787	HIST1H2AG	391.457	-2.47578	0.327546	-7.55857	4.07521e-14	5.49392e-12
ENSG00000137818	RPLP1	1239.18	-2.10913	0.279086	-7.55729	4.11559e-14	5.49392e-12
ENSG00000108582	CPD	464.474	2.40861	0.318791	7.55542	4.17495e-14	5.49392e-12
ENSG00000099194	SCD	1489.17	1.85533	0.245836	7.547	4.45388e-14	5.75441e-12
ENSG00000102144	PGK1	407.974	2.48879	0.332328	7.48897	6.94178e-14	8.80863e-12
ENSG00000136628	EPRS	291.291	2.88464	0.387836	7.43779	1.02382e-13	1.25468e-11
ENSG00000256618	MTRNR2L1	79.7013	-4.98682	0.670474	-7.43776	1.02408e-13	1.25468e-11
ENSG00000091317	CMTM6	632.218	2.17434	0.292507	7.43348	1.05774e-13	1.27201e-11
ENSG00000200795	RNU4-1	178.547	-3.68086	0.495308	-7.43146	1.07403e-13	1.27201e-11
ENSG00000108953	YWHAE	1490.77	1.84294	0.248421	7.41862	1.18345e-13	1.37862e-11
ENSG00000165732	DDX21	362.197	2.5632	0.345709	7.41431	1.22258e-13	1.40123e-11
ENSG00000108107	RPL28	581.651	-2.13771	0.290252	-7.36502	1.77116e-13	1.99775e-11
ENSG00000108424	KPNB1	604.661	2.13781	0.294512	7.25884	3.90419e-13	4.28829e-11
ENSG00000136731	UGGT1	421.179	2.38495	0.328587	7.25821	3.92258e-13	4.28829e-11
ENSG00000122218	COPA	305.037	2.71384	0.374274	7.25094	4.13888e-13	4.4562e-11
ENSG00000177700	POLR2L	369.331	-2.60251	0.35921	-7.24508	4.32175e-13	4.58363e-11
ENSG00000044115	CTNNA1	301.731	2.68471	0.371086	7.23475	4.66403e-13	4.87391e-11
ENSG00000115053	NCL	673.701	2.11308	0.293072	7.21011	5.5906e-13	5.75751e-11
ENSG00000274012	RN7SL2	46974.3	-6.50053	0.901836	-7.20811	5.67344e-13	5.75936e-11
ENSG00000177600	RPLP2	1079.9	-1.87949	0.26089	-7.20415	5.84058e-13	5.82472e-11
ENSG00000138413	IDH1	434.014	2.36905	0.32891	7.20273	5.90177e-13	5.82472e-11
ENSG00000113013	HSPA9	300.519	2.66956	0.371234	7.19105	6.42963e-13	6.25876e-11
ENSG00000100345	MYH9	709.302	2.1551	0.299791	7.18868	6.54201e-13	6.2821e-11
ENSG00000168528	SERINC2	484.692	-2.19052	0.305293	-7.17512	7.22431e-13	6.84479e-11
ENSG00000276168	RN7SL1	48321.6	-6.5826	0.919187	-7.16133	7.98966e-13	7.47034e-11
ENSG00000197102	DYNC1H1	428.488	2.40145	0.33618	7.14335	9.10819e-13	8.40556e-11
ENSG00000200312	RN7SKP255	111.925	-3.95872	0.558409	-7.08929	1.34804e-12	1.2281e-10
ENSG00000117724	CENPF	563.687	2.14166	0.302366	7.083	1.41065e-12	1.26363e-10
ENSG00000244384	RN7SL359P	78.9404	-7.49208	1.05793	-7.08183	1.4226e-12	1.26363e-10
ENSG00000147065	MSN	308.58	2.59171	0.367266	7.05678	1.70404e-12	1.49493e-10
ENSG00000083720	OXCT1	203.641	3.04254	0.43356	7.01756	2.25771e-12	1.9565e-10
ENSG00000143774	GUK1	552.626	-2.09065	0.301359	-6.9374	3.99389e-12	3.41934e-10
ENSG00000182220	ATP6AP2	436.589	2.24033	0.323352	6.92845	4.25476e-12	3.59932e-10
ENSG00000278540	ACACA	565.197	2.07902	0.300339	6.92224	4.4457e-12	3.71661e-10
ENSG00000167325	RRM1	194.895	3.17697	0.460776	6.89483	5.3929e-12	4.45604e-10
ENSG00000105677	TMEM147	257.998	-2.55037	0.370414	-6.8852	5.77077e-12	4.71346e-10
ENSG00000108518	PFN1	874.641	-1.82201	0.265377	-6.86575	6.61411e-12	5.34089e-10
ENSG00000134825	TMEM258	222.887	-2.67848	0.390334	-6.86204	6.78862e-12	5.42022e-10
ENSG00000196976	LAGE3	151.975	-3.11482	0.456435	-6.82424	8.83894e-12	6.97883e-10
ENSG00000125534	PPDPF	878.369	-1.82472	0.267828	-6.81302	9.55694e-12	7.46282e-10
ENSG00000196620	UGT2B15	550.253	2.08898	0.307515	6.79311	1.09744e-11	8.47655e-10
ENSG00000170606	HSPA4	266.605	2.60315	0.383708	6.7842	1.1673e-11	8.91916e-10
ENSG00000175216	CKAP5	330.565	2.40082	0.354446	6.77346	1.25738e-11	9.50529e-10
ENSG00000181163	NPM1	1053.7	1.76772	0.262004	6.74691	1.5103e-11	1.1297e-09
ENSG00000133318	RTN3	912.014	1.8214	0.270123	6.74286	1.55297e-11	1.14952e-09
ENSG00000108588	CCDC47	543.675	2.03244	0.303227	6.70268	2.04636e-11	1.49143e-09
ENSG00000124172	ATP5F1E	424.852	-2.15071	0.320909	-6.70193	2.05685e-11	1.49143e-09
ENSG00000138095	LRPPRC	279.526	2.54813	0.380727	6.69281	2.18929e-11	1.57142e-09
ENSG00000165119	HNRNPK	544.028	2.05644	0.307623	6.68495	2.31004e-11	1.64152e-09
ENSG00000074696	HACD3	565.169	2.00691	0.300285	6.68333	2.33567e-11	1.64329e-09
ENSG00000138448	ITGAV	333.763	2.42462	0.363067	6.67817	2.41952e-11	1.6856e-09
ENSG00000138385	SSB	174.755	3.08545	0.462624	6.66944	2.56773e-11	1.77148e-09
ENSG00000198900	TOP1	200.633	2.8872	0.433682	6.65742	2.78669e-11	1.90406e-09
ENSG00000141552	ANAPC11	335.133	-2.38225	0.358774	-6.63997	3.13746e-11	2.11191e-09
ENSG00000228300	C19orf24	223.348	-2.66874	0.401957	-6.63937	3.15033e-11	2.11191e-09
ENSG00000187109	NAP1L1	429.659	2.13722	0.323289	6.61088	3.82032e-11	2.53712e-09
ENSG00000108639	SYNGR2	904.633	-1.78003	0.269384	-6.60778	3.90127e-11	2.56689e-09
ENSG00000202058	RN7SKP80	78.3018	-4.17428	0.632212	-6.60266	4.03845e-11	2.63277e-09
ENSG00000105193	RPS16	853.411	-1.93188	0.292733	-6.59945	4.12696e-11	2.66602e-09
ENSG00000118705	RPN2	780.144	1.92314	0.291538	6.59654	4.20878e-11	2.69438e-09
ENSG00000057608	GDI2	379.871	2.21251	0.337355	6.55839	5.439e-11	3.45085e-09
ENSG00000035403	VCL	357.295	2.24924	0.343099	6.55566	5.5398e-11	3.4837e-09
ENSG00000177674	AGTRAP	429.477	-2.05529	0.314942	-6.52593	6.7583e-11	4.21267e-09
ENSG00000111897	SERINC1	284.579	2.43387	0.374989	6.4905	8.55497e-11	5.28623e-09
ENSG00000183011	NAA38	305.409	-2.37477	0.366127	-6.48619	8.8037e-11	5.39302e-09
ENSG00000240869	RN7SL128P	62.0667	-5.72011	0.884394	-6.46783	9.94188e-11	6.0382e-09
ENSG00000139644	TMBIM6	3068.31	1.48916	0.230364	6.46437	1.01722e-10	6.09262e-09
ENSG00000135387	CAPRIN1	696.795	1.84875	0.286011	6.46391	1.02029e-10	6.09262e-09
ENSG00000046604	DSG2	672.646	1.84475	0.285527	6.46086	1.04108e-10	6.16492e-09
ENSG00000070081	NUCB2	761.937	1.78014	0.276963	6.42737	1.29834e-10	7.62479e-09
ENSG00000106052	TAX1BP1	292.966	2.36837	0.368781	6.42216	1.34353e-10	7.8255e-09
ENSG00000231500	RPS18	1099.19	-1.69687	0.264936	-6.40481	1.50559e-10	8.69817e-09
ENSG00000175756	AURKAIP1	381.299	-2.14265	0.338153	-6.33633	2.35305e-10	1.33832e-08
ENSG00000138814	PPP3CA	1507.09	1.54769	0.244287	6.33552	2.36544e-10	1.33832e-08
ENSG00000074695	LMAN1	860.181	1.70887	0.269749	6.33502	2.37304e-10	1.33832e-08
ENSG00000131747	TOP2A	353.23	2.17078	0.343438	6.32075	2.60302e-10	1.45646e-08
ENSG00000281383	FP671120.4	1183.58	-2.07586	0.328623	-6.31684	2.6696e-10	1.47162e-08
ENSG00000085719	CPNE3	262.376	2.46271	0.389871	6.31673	2.67153e-10	1.47162e-08
ENSG00000099800	TIMM13	169.722	-2.8521	0.452438	-6.30385	2.90342e-10	1.58706e-08
ENSG00000114573	ATP6V1A	192.327	2.74978	0.436293	6.30259	2.92716e-10	1.58782e-08
ENSG00000200087	SNORA73B	177.677	-3.02719	0.481686	-6.28457	3.28766e-10	1.76985e-08
ENSG00000173272	MZT2A	191.053	-2.82462	0.449554	-6.28315	3.31779e-10	1.77265e-08
ENSG00000151150	ANK3	450.648	2.14287	0.341774	6.26985	3.61408e-10	1.91654e-08
ENSG00000166595	FAM96B	180.605	-2.65135	0.423943	-6.25403	3.99987e-10	2.10541e-08
ENSG00000140264	SERF2	492.861	-1.90907	0.305362	-6.25181	4.05718e-10	2.11987e-08
ENSG00000103363	ELOB	220.494	-2.50676	0.401544	-6.24281	4.29767e-10	2.22914e-08
ENSG00000117362	APH1A	582.692	-1.80994	0.290326	-6.23416	4.54215e-10	2.33888e-08
ENSG00000138018	SELENOI	459.982	1.96643	0.316232	6.21833	5.02468e-10	2.56873e-08
ENSG00000127022	CANX	1023	1.62103	0.260983	6.21126	5.25626e-10	2.66793e-08
ENSG00000164924	YWHAZ	629.198	1.79956	0.28984	6.20881	5.33862e-10	2.69051e-08
ENSG00000047849	MAP4	403.69	2.08196	0.336259	6.19155	5.9577e-10	2.98137e-08
ENSG00000069329	VPS35	173.742	2.8233	0.456765	6.18107	6.36674e-10	3.16378e-08
ENSG00000115268	RPS15	410.031	-1.95983	0.318333	-6.15655	7.43461e-10	3.66877e-08
ENSG00000170759	KIF5B	605.722	1.91507	0.311417	6.14955	7.77052e-10	3.80809e-08
ENSG00000173457	PPP1R14B	357.411	-2.03624	0.331479	-6.1429	8.1026e-10	3.94364e-08
ENSG00000153201	RANBP2	189.08	2.69507	0.441023	6.11095	9.90427e-10	4.78774e-08
ENSG00000124207	CSE1L	306.735	2.23829	0.36657	6.10605	1.02125e-09	4.90337e-08
ENSG00000154305	MIA3	783.634	1.66933	0.274572	6.07976	1.20361e-09	5.74016e-08
ENSG00000087086	FTL	400.582	-1.94243	0.319651	-6.07673	1.22656e-09	5.81063e-08
ENSG00000196586	MYO6	206.044	2.54551	0.420279	6.05671	1.3893e-09	6.538e-08
ENSG00000072501	SMC1A	345.11	2.24755	0.372868	6.02773	1.66275e-09	7.77337e-08
ENSG00000111530	CAND1	273.271	2.26197	0.377101	5.99831	1.99383e-09	9.26024e-08
ENSG00000128050	PAICS	645.85	1.72764	0.2881	5.99666	2.01422e-09	9.29419e-08
ENSG00000132329	RAMP1	183.134	-2.5276	0.422577	-5.98139	2.21236e-09	1.0098e-07
ENSG00000143799	PARP1	347.973	2.16419	0.36184	5.98106	2.21684e-09	1.0098e-07
ENSG00000145592	RPL37	911.852	-1.57455	0.263443	-5.97681	2.27542e-09	1.02988e-07
ENSG00000136824	SMC2	116.338	3.39552	0.570931	5.94734	2.72532e-09	1.22129e-07
ENSG00000180879	SSR4	319.621	-2.03781	0.342668	-5.9469	2.7327e-09	1.22129e-07
ENSG00000005020	SKAP2	145.593	3.16537	0.534926	5.9174	3.27074e-09	1.45262e-07
ENSG00000072274	TFRC	1121.13	1.60305	0.270976	5.91581	3.3024e-09	1.45757e-07
ENSG00000161016	RPL8	1142.04	-1.60277	0.271437	-5.90474	3.53213e-09	1.54508e-07
ENSG00000198589	LRBA	266.367	2.35054	0.398115	5.90418	3.54415e-09	1.54508e-07
ENSG00000104904	OAZ1	799.611	-1.65937	0.282182	-5.88051	4.09014e-09	1.77223e-07
ENSG00000100644	HIF1A	157.756	2.83011	0.483103	5.85818	4.67958e-09	2.01534e-07
ENSG00000162613	FUBP1	285.005	2.22161	0.380767	5.83457	5.39303e-09	2.30861e-07
ENSG00000130332	LSM7	214.604	-2.28811	0.393272	-5.81813	5.95096e-09	2.53219e-07
ENSG00000173230	GOLGB1	243.856	2.33542	0.401727	5.81346	6.11958e-09	2.58844e-07
ENSG00000188486	H2AFX	543.503	-1.76963	0.304568	-5.81029	6.2364e-09	2.62224e-07
ENSG00000126777	KTN1	477.19	1.82415	0.314058	5.8083	6.31088e-09	2.63795e-07
ENSG00000167004	PDIA3	589.983	1.70574	0.293946	5.80288	6.51856e-09	2.70882e-07
ENSG00000197888	UGT2B17	332.817	2.03881	0.352655	5.78133	7.41135e-09	3.06192e-07
ENSG00000264169	RN7SL665P	49.8014	-5.81785	1.00706	-5.77703	7.60287e-09	3.12289e-07
ENSG00000112306	RPS12	556.255	-2.06069	0.357936	-5.75714	8.55487e-09	3.49373e-07
ENSG00000114867	EIF4G1	764.505	1.58377	0.275845	5.74155	9.38157e-09	3.80945e-07
ENSG00000184990	SIVA1	162.982	-2.66114	0.463943	-5.73591	9.69926e-09	3.91607e-07
ENSG00000013306	SLC25A39	570.188	-1.67999	0.293521	-5.72359	1.04295e-08	4.18713e-07
ENSG00000167797	CDK2AP2	330.967	-2.09195	0.365888	-5.71746	1.08129e-08	4.31667e-07
ENSG00000226950	DANCR	316.793	-2.17696	0.381056	-5.71297	1.1102e-08	4.40731e-07
ENSG00000243449	C4orf48	86.9532	-3.32088	0.582123	-5.70477	1.165e-08	4.59918e-07
ENSG00000196230	TUBB	842.043	1.58909	0.278778	5.70021	1.19661e-08	4.67624e-07
ENSG00000160932	LY6E	214.069	-2.46919	0.433227	-5.69954	1.20133e-08	4.67624e-07
ENSG00000131473	ACLY	316.217	2.04411	0.358671	5.69912	1.20427e-08	4.67624e-07
ENSG00000167747	C19orf48	438.689	-1.81548	0.318744	-5.69574	1.22839e-08	4.74399e-07
ENSG00000129083	COPB1	242.799	2.22998	0.392036	5.68821	1.28378e-08	4.9311e-07
ENSG00000101439	CST3	353.175	-1.90817	0.336112	-5.67719	1.36922e-08	5.231e-07
ENSG00000084754	HADHA	208.918	2.40451	0.424068	5.6701	1.42717e-08	5.42326e-07
ENSG00000150779	TIMM8B	278.823	-2.30464	0.406728	-5.6663	1.45917e-08	5.51536e-07
ENSG00000156508	EEF1A1	2496.87	1.30321	0.230159	5.66224	1.49413e-08	5.61761e-07
ENSG00000109971	HSPA8	2075.64	1.45488	0.257313	5.6541	1.56667e-08	5.85934e-07
ENSG00000200488	RN7SKP203	48.4819	-4.54329	0.805471	-5.64054	1.69521e-08	6.3069e-07
ENSG00000005893	LAMP2	530.955	1.69027	0.301394	5.60817	2.04477e-08	7.56779e-07
ENSG00000166228	PCBD1	377.392	-1.83487	0.327596	-5.601	2.1312e-08	7.84679e-07
ENSG00000107581	EIF3A	330.417	1.95576	0.350052	5.58706	2.30944e-08	8.45921e-07
ENSG00000155660	PDIA4	804.347	1.52138	0.272412	5.58484	2.3392e-08	8.48712e-07
ENSG00000170248	PDCD6IP	155.935	2.69804	0.483112	5.58471	2.34094e-08	8.48712e-07
ENSG00000146674	IGFBP3	1430.64	1.39291	0.249907	5.57373	2.49343e-08	8.98984e-07
ENSG00000076604	TRAF4	209.646	-2.21677	0.397774	-5.57293	2.50491e-08	8.98984e-07
ENSG00000266019	MIR3609	45.1777	-4.7918	0.861043	-5.56511	2.61989e-08	9.35525e-07
ENSG00000207175	RNU1-67P	39.0714	-6.47341	1.16668	-5.54856	2.8804e-08	1.02341e-06
ENSG00000161013	MGAT4B	427.402	-1.74007	0.313789	-5.54533	2.93396e-08	1.03725e-06
ENSG00000070961	ATP2B1	1440.28	1.36091	0.24614	5.52901	3.22046e-08	1.1329e-06
ENSG00000189091	SF3B3	307.221	1.97496	0.357555	5.5235	3.32304e-08	1.16323e-06
ENSG00000010292	NCAPD2	402.526	1.87372	0.339314	5.52209	3.34992e-08	1.16689e-06
ENSG00000145833	DDX46	130.563	2.85409	0.518494	5.50457	3.70073e-08	1.2828e-06
ENSG00000130193	THEM6	134.65	-2.60033	0.472608	-5.50209	3.75316e-08	1.29466e-06
ENSG00000124486	USP9X	384.371	1.83529	0.33364	5.5008	3.78079e-08	1.29789e-06
ENSG00000123983	ACSL3	374.994	1.83045	0.333818	5.48337	4.17298e-08	1.42563e-06
ENSG00000173660	UQCRH	480.486	-1.71854	0.313567	-5.48061	4.23857e-08	1.44111e-06
ENSG00000224825	RORB-AS1	42.3898	-4.84141	0.884631	-5.47279	4.42996e-08	1.49901e-06
ENSG00000029363	BCLAF1	177.356	2.41922	0.44258	5.46617	4.59858e-08	1.5487e-06
ENSG00000099795	NDUFB7	155.314	-2.43255	0.445207	-5.46385	4.65905e-08	1.56156e-06
ENSG00000153132	CLGN	187.78	2.38433	0.436449	5.46303	4.68074e-08	1.56156e-06
ENSG00000082898	XPO1	606.665	1.59207	0.291513	5.4614	4.724e-08	1.56863e-06
ENSG00000156482	RPL30	332.171	-1.96556	0.36051	-5.45215	4.97638e-08	1.64475e-06
ENSG00000146731	CCT6A	514.48	1.67128	0.306739	5.44854	5.07838e-08	1.664e-06
ENSG00000224051	CPTP	342.316	-1.82779	0.33547	-5.44844	5.08146e-08	1.664e-06
ENSG00000199568	RNU5A-1	66.96	-4.10148	0.754273	-5.43765	5.39866e-08	1.75976e-06
ENSG00000138029	HADHB	116.66	2.94137	0.541022	5.4367	5.42761e-08	1.76061e-06
ENSG00000184743	ATL3	589.48	1.5937	0.293179	5.43594	5.4508e-08	1.76061e-06
ENSG00000143537	ADAM15	1271.63	-1.34707	0.24792	-5.43348	5.52655e-08	1.7749e-06
ENSG00000116857	TMEM9	462.463	-1.66709	0.306851	-5.43289	5.54501e-08	1.7749e-06
ENSG00000113407	TARS	329.077	1.91567	0.353554	5.41832	6.01628e-08	1.91712e-06
ENSG00000116560	SFPQ	415.761	1.75704	0.325001	5.40624	6.43619e-08	2.04177e-06
ENSG00000117410	ATP6V0B	470.098	-1.80224	0.333606	-5.40228	6.57981e-08	2.07805e-06
ENSG00000164405	UQCRQ	375.028	-1.91834	0.355404	-5.39764	6.75249e-08	2.12315e-06
ENSG00000213741	RPS29	208.473	-2.26415	0.419869	-5.39252	6.94751e-08	2.17485e-06
ENSG00000125304	TM9SF2	320.222	1.9012	0.352689	5.39057	7.02329e-08	2.18893e-06
ENSG00000108654	DDX5	400.424	1.76672	0.327961	5.38697	7.16572e-08	2.22356e-06
ENSG00000133706	LARS	178.886	2.38187	0.442328	5.38484	7.25074e-08	2.24016e-06
ENSG00000170540	ARL6IP1	682.081	1.52666	0.28371	5.38106	7.40489e-08	2.27789e-06
ENSG00000197081	IGF2R	520.467	1.62737	0.302594	5.37807	7.52906e-08	2.3061e-06
ENSG00000115484	CCT4	281.704	1.99771	0.371608	5.37586	7.62159e-08	2.32442e-06
ENSG00000134057	CCNB1	238.801	2.12509	0.395416	5.37431	7.6878e-08	2.3346e-06
ENSG00000115524	SF3B1	203.594	2.30509	0.429061	5.37241	7.76912e-08	2.34925e-06
ENSG00000120694	HSPH1	169.35	2.44089	0.454473	5.37081	7.83846e-08	2.36017e-06
ENSG00000138768	USO1	173.099	2.47015	0.460676	5.36201	8.22996e-08	2.4676e-06
ENSG00000166913	YWHAB	315.916	1.88946	0.353016	5.35234	8.68224e-08	2.58974e-06
ENSG00000251562	MALAT1	9541.91	-1.17429	0.219421	-5.35176	8.71023e-08	2.58974e-06
ENSG00000159335	PTMS	870.94	-1.50131	0.280863	-5.34535	9.02447e-08	2.67199e-06
ENSG00000164754	RAD21	288.806	1.985	0.371439	5.34407	9.08806e-08	2.67966e-06
ENSG00000009307	CSDE1	1546	1.29662	0.242866	5.33882	9.35527e-08	2.74705e-06
ENSG00000080345	RIF1	196.114	2.24392	0.422626	5.30948	1.09941e-07	3.21498e-06
ENSG00000150093	ITGB1	859.972	1.42424	0.268322	5.30798	1.10848e-07	3.22822e-06
ENSG00000166197	NOLC1	276.664	2.04215	0.384811	5.30688	1.11518e-07	3.23449e-06
ENSG00000249072	AC114801.3	36.6473	-5.14994	0.970706	-5.30535	1.12458e-07	NA
ENSG00000144713	RPL32	919.256	-1.39954	0.264274	-5.29581	1.1849e-07	3.42271e-06
ENSG00000159069	FBXW5	190.71	-2.16548	0.411229	-5.26586	1.39532e-07	4.01423e-06
ENSG00000122786	CALD1	616.937	1.52092	0.289608	5.25166	1.50735e-07	4.31904e-06
ENSG00000108946	PRKAR1A	242.476	2.06003	0.392818	5.24424	1.56926e-07	4.47837e-06
ENSG00000091140	DLD	231.823	2.09029	0.399348	5.23426	1.65651e-07	4.70846e-06
ENSG00000179085	DPM3	119.465	-2.61355	0.499914	-5.22801	1.71345e-07	4.85091e-06
ENSG00000105372	RPS19	474.635	-1.64904	0.315657	-5.22414	1.74962e-07	4.93364e-06
ENSG00000148773	MKI67	521.875	1.58839	0.30413	5.22274	1.76295e-07	4.95158e-06
ENSG00000189221	MAOA	399.698	1.83336	0.351541	5.2152	1.83616e-07	5.11785e-06
ENSG00000149541	B3GAT3	176.571	-2.21573	0.424864	-5.21516	1.83655e-07	5.11785e-06
ENSG00000182154	MRPL41	163.003	-2.54178	0.487486	-5.21405	1.84763e-07	5.12861e-06
ENSG00000145012	LPP	341.078	1.82292	0.349848	5.2106	1.88228e-07	5.20448e-06
ENSG00000151012	SLC7A11	229.143	2.07697	0.399239	5.20232	1.96815e-07	5.42081e-06
ENSG00000161921	CXCL16	268.897	-1.95331	0.37553	-5.20147	1.97718e-07	5.42465e-06
ENSG00000128272	ATF4	510.076	-1.55156	0.298845	-5.19186	2.08204e-07	5.69038e-06
ENSG00000163939	PBRM1	180.925	2.26265	0.436407	5.18473	2.16326e-07	5.88971e-06
ENSG00000166619	BLCAP	244.162	-1.93998	0.374328	-5.18258	2.18838e-07	5.93534e-06
ENSG00000134910	STT3A	541.409	1.55694	0.300767	5.17658	2.25993e-07	6.1061e-06
ENSG00000169692	AGPAT2	128.716	-2.49632	0.48328	-5.16536	2.39974e-07	6.4593e-06
ENSG00000132507	EIF5A	752.805	-1.41201	0.273933	-5.1546	2.54176e-07	6.81575e-06
ENSG00000065150	IPO5	332.636	1.79398	0.348154	5.15282	2.56601e-07	6.85492e-06
ENSG00000124767	GLO1	507.794	1.58161	0.307391	5.14525	2.6716e-07	7.11025e-06
ENSG00000014257	ACPP	141.575	2.50042	0.486211	5.14267	2.70866e-07	7.18199e-06
ENSG00000128524	ATP6V1F	213.151	-2.12296	0.41404	-5.12744	2.93714e-07	7.75886e-06
ENSG00000197601	FAR1	214.123	2.21743	0.43278	5.12368	2.99626e-07	7.8857e-06
ENSG00000085224	ATRX	254.023	1.94943	0.38063	5.12158	3.0299e-07	7.94483e-06
ENSG00000166181	API5	187.529	2.19955	0.42968	5.11903	3.07116e-07	8.02342e-06
ENSG00000100852	ARHGAP5	509.688	1.57494	0.308526	5.10474	3.31252e-07	8.62226e-06
ENSG00000134440	NARS	206.393	2.10766	0.413094	5.10213	3.35848e-07	8.70997e-06
ENSG00000256222	MTRNR2L3	41.0379	-4.52192	0.887375	-5.09583	3.47209e-07	8.96068e-06
ENSG00000174231	PRPF8	473.869	1.63896	0.321656	5.09538	3.48037e-07	8.96068e-06
ENSG00000164346	NSA2	210.088	2.13799	0.419691	5.0942	3.50217e-07	8.98428e-06
ENSG00000196683	TOMM7	227.748	-2.25811	0.44367	-5.0896	3.58812e-07	9.17164e-06
ENSG00000153266	FEZF2	51.0145	-4.62163	0.908332	-5.08804	3.61782e-07	9.21442e-06
ENSG00000109133	TMEM33	654.833	1.4521	0.285466	5.08677	3.64206e-07	9.24303e-06
ENSG00000004059	ARF5	199.181	-2.0993	0.412759	-5.08601	3.65673e-07	9.24723e-06
ENSG00000169689	CENPX	224.812	-2.07321	0.40779	-5.08401	3.69551e-07	9.28323e-06
ENSG00000158417	EIF5B	170.993	2.38934	0.46998	5.08393	3.69709e-07	9.28323e-06
ENSG00000145907	G3BP1	285.366	1.85955	0.36624	5.07741	3.82623e-07	9.57367e-06
ENSG00000121774	KHDRBS1	175.733	2.27577	0.449798	5.05954	4.20276e-07	1.04589e-05
ENSG00000180370	PAK2	358.771	1.81461	0.358674	5.05923	4.20944e-07	1.04589e-05
ENSG00000174437	ATP2A2	944.506	1.34776	0.266555	5.05622	4.2764e-07	1.05882e-05
ENSG00000116489	CAPZA1	544.738	1.57018	0.310947	5.04966	4.42605e-07	1.09207e-05
ENSG00000125844	RRBP1	158.629	2.39074	0.473841	5.04544	4.52487e-07	1.11259e-05
ENSG00000169083	AR	1136.62	1.31134	0.260152	5.04066	4.63932e-07	1.13679e-05
ENSG00000152234	ATP5F1A	543.056	1.54426	0.306437	5.03941	4.66978e-07	1.14033e-05
ENSG00000127914	AKAP9	240.143	1.95651	0.388332	5.03822	4.6987e-07	1.14346e-05
ENSG00000172663	TMEM134	125.038	-2.44019	0.485892	-5.02209	5.11113e-07	1.23665e-05
ENSG00000147649	MTDH	790.122	1.44619	0.287977	5.02189	5.11645e-07	1.23665e-05
ENSG00000175550	DRAP1	188.704	-2.09915	0.418195	-5.01954	5.1794e-07	1.24762e-05
ENSG00000172500	FIBP	204.582	-1.99761	0.398698	-5.01033	5.43361e-07	1.30443e-05
ENSG00000105699	LSR	249.192	-1.86282	0.372489	-5.001	5.70328e-07	1.36456e-05
ENSG00000072571	HMMR	117.821	2.64957	0.530204	4.99726	5.81494e-07	1.38661e-05
ENSG00000114631	PODXL2	363.956	-1.65126	0.331776	-4.97701	6.45725e-07	1.53462e-05
ENSG00000164897	TMUB1	116.25	-2.58281	0.519714	-4.96967	6.70676e-07	1.58861e-05
ENSG00000142089	IFITM3	361.115	-1.76021	0.354441	-4.96617	6.8289e-07	1.61217e-05
ENSG00000067704	IARS2	331.992	1.73336	0.349387	4.96114	7.00793e-07	1.64895e-05
ENSG00000099624	ATP5F1D	247.923	-1.86731	0.377465	-4.94698	7.53723e-07	1.76764e-05
ENSG00000116649	SRM	579.419	-1.54922	0.313695	-4.93862	7.86785e-07	1.83911e-05
ENSG00000054654	SYNE2	215.586	2.00061	0.405435	4.93446	8.03719e-07	1.87253e-05
ENSG00000064042	LIMCH1	668.405	1.39753	0.283331	4.93251	8.11808e-07	1.8852e-05
ENSG00000162585	FAAP20	290.177	-1.74121	0.353275	-4.92876	8.27539e-07	1.91547e-05
ENSG00000205339	IPO7	380.879	1.66667	0.338473	4.9241	8.47489e-07	1.95528e-05
ENSG00000130741	EIF2S3	443.463	1.55956	0.317366	4.91408	8.92017e-07	2.05135e-05
ENSG00000139218	SCAF11	221.396	1.97273	0.402201	4.90484	9.35022e-07	2.14331e-05
ENSG00000170017	ALCAM	184.457	2.12119	0.433337	4.89502	9.82969e-07	2.24082e-05
ENSG00000060339	CCAR1	194.148	2.07074	0.423046	4.89484	9.83869e-07	2.24082e-05
ENSG00000063177	RPL18	502.707	-1.56283	0.319673	-4.88884	1.01434e-06	2.30284e-05
ENSG00000105640	RPL18A	242.602	-1.83531	0.3756	-4.88634	1.02728e-06	2.32479e-05
ENSG00000135862	LAMC1	490.674	1.50588	0.308612	4.87953	1.0634e-06	2.3989e-05
ENSG00000102024	PLS3	109.696	2.66313	0.545848	4.87888	1.0669e-06	2.39918e-05
ENSG00000136840	ST6GALNAC4	122.929	-2.38141	0.488262	-4.87731	1.0754e-06	2.41066e-05
ENSG00000050405	LIMA1	110.801	2.69586	0.553957	4.86656	1.13559e-06	2.53758e-05
ENSG00000277972	CISD3	245.132	-1.85135	0.380707	-4.86292	1.15667e-06	2.57659e-05
ENSG00000137710	RDX	241.491	2.02806	0.417373	4.85911	1.17913e-06	2.61841e-05
ENSG00000177954	RPS27	496.815	-1.48985	0.306708	-4.85754	1.18852e-06	2.63104e-05
ENSG00000125868	DSTN	431.256	1.54478	0.318182	4.85504	1.20364e-06	2.65624e-05
ENSG00000110090	CPT1A	333.91	1.67407	0.345056	4.85159	1.22478e-06	2.69412e-05
ENSG00000172366	MCRIP2	147	-2.20321	0.454176	-4.851	1.22839e-06	2.69412e-05
ENSG00000143149	ALDH9A1	202.951	2.00805	0.414118	4.84897	1.24103e-06	2.71347e-05
ENSG00000233276	GPX1	297.113	-1.70219	0.35135	-4.84471	1.26797e-06	2.76385e-05
ENSG00000138778	CENPE	113.873	2.59216	0.535121	4.84406	1.2721e-06	2.76438e-05
ENSG00000161179	YDJC	138.339	-2.26762	0.468387	-4.84135	1.28958e-06	2.79383e-05
ENSG00000153147	SMARCA5	132.199	2.40696	0.497435	4.83875	1.30661e-06	2.82213e-05
ENSG00000135940	COX5B	319.94	-1.71249	0.354276	-4.83378	1.33963e-06	2.88468e-05
ENSG00000115339	GALNT3	442.576	1.55141	0.321431	4.82659	1.38894e-06	2.98181e-05
ENSG00000197157	SND1	186.042	2.08975	0.433116	4.82491	1.40065e-06	2.99789e-05
ENSG00000178531	CTXN1	110.851	-2.64452	0.548219	-4.82384	1.40819e-06	3.00499e-05
ENSG00000058272	PPP1R12A	148.024	2.31621	0.481999	4.80542	1.54429e-06	3.28554e-05
ENSG00000112667	DNPH1	79.2914	-2.9311	0.611387	-4.79418	1.63341e-06	3.45946e-05
ENSG00000104517	UBR5	220.176	1.92836	0.402254	4.79389	1.63577e-06	3.45946e-05
ENSG00000079246	XRCC5	131.509	2.39212	0.499084	4.79303	1.64282e-06	3.46405e-05
ENSG00000174851	YIF1A	152.069	-2.18496	0.456082	-4.79071	1.66195e-06	3.48812e-05
ENSG00000213759	UGT2B11	374.02	1.59153	0.332229	4.79045	1.66405e-06	3.48812e-05
ENSG00000125901	MRPS26	196.961	-1.98236	0.414771	-4.77942	1.75806e-06	3.66751e-05
ENSG00000127481	UBR4	274.239	1.76957	0.370265	4.7792	1.75995e-06	3.66751e-05
ENSG00000121900	TMEM54	234.263	-1.88193	0.393834	-4.77849	1.76618e-06	3.66972e-05
ENSG00000162337	LRP5	466.373	-1.4675	0.307227	-4.7766	1.78287e-06	3.69361e-05
ENSG00000058262	SEC61A1	861.786	1.28291	0.268697	4.77455	1.80107e-06	3.72046e-05
ENSG00000141279	NPEPPS	136.831	2.49464	0.523274	4.76738	1.86641e-06	3.84426e-05
ENSG00000131669	NINJ1	213.386	-1.87447	0.393279	-4.76626	1.87675e-06	3.852e-05
ENSG00000267322	SNHG22	41.9365	-3.95487	0.829842	-4.76581	1.88101e-06	3.852e-05
ENSG00000091483	FH	174.106	2.09703	0.440372	4.76195	1.91732e-06	3.91508e-05
ENSG00000170889	RPS9	338.112	-1.69899	0.356901	-4.7604	1.9321e-06	3.93396e-05
ENSG00000100380	ST13	361.593	1.65019	0.346832	4.75789	1.95625e-06	3.97175e-05
ENSG00000166441	RPL27A	585.531	-1.39014	0.292285	-4.7561	1.9737e-06	3.99577e-05
ENSG00000113161	HMGCR	220.846	1.94201	0.408493	4.75407	1.99358e-06	4.02453e-05
ENSG00000278705	HIST1H4B	190.199	-2.31144	0.486356	-4.75256	2.00854e-06	4.04325e-05
ENSG00000133026	MYH10	241.423	1.83532	0.386414	4.74962	2.03797e-06	4.08741e-05
ENSG00000111371	SLC38A1	1268.45	1.19641	0.251917	4.74922	2.04198e-06	4.08741e-05
ENSG00000164163	ABCE1	126.04	2.4246	0.512029	4.73528	2.18748e-06	4.36635e-05
ENSG00000056097	ZFR	273.672	1.76994	0.374037	4.73201	2.22309e-06	4.42501e-05
ENSG00000091986	CCDC80	1615.31	1.14123	0.2413	4.72953	2.25044e-06	4.46694e-05
ENSG00000087460	GNAS	2161.83	1.12354	0.237769	4.72536	2.29706e-06	4.5453e-05
ENSG00000134294	SLC38A2	493.054	1.45043	0.306979	4.72486	2.30271e-06	4.5453e-05
ENSG00000269893	SNHG8	140.264	-2.49386	0.528333	-4.72025	2.35557e-06	4.63675e-05
ENSG00000167526	RPL13	899.339	-1.27167	0.2695	-4.71861	2.37463e-06	4.66136e-05
ENSG00000168710	AHCYL1	159.723	2.19645	0.465657	4.7169	2.39471e-06	4.68782e-05
ENSG00000125995	ROMO1	131.227	-2.35963	0.500321	-4.71623	2.40255e-06	4.69026e-05
ENSG00000130255	RPL36	654.153	-1.39061	0.295792	-4.70129	2.58527e-06	5.03312e-05
ENSG00000129003	VPS13C	165.934	2.10497	0.449884	4.67893	2.88376e-06	5.59892e-05
ENSG00000136436	CALCOCO2	155.772	2.15714	0.461332	4.67591	2.9266e-06	5.6666e-05
ENSG00000198363	ASPH	5689.37	1.01569	0.217261	4.67498	2.93983e-06	5.67675e-05
ENSG00000130522	JUND	163.538	-2.04561	0.437683	-4.67372	2.95792e-06	5.69619e-05
ENSG00000010278	CD9	672.269	1.36652	0.292683	4.66895	3.02739e-06	5.80501e-05
ENSG00000008952	SEC62	320.51	1.64048	0.351376	4.66872	3.03076e-06	5.80501e-05
ENSG00000134333	LDHA	504.16	1.44051	0.309373	4.65623	3.22046e-06	6.15177e-05
ENSG00000198931	APRT	208.875	-1.90513	0.410393	-4.64222	3.44686e-06	6.53603e-05
ENSG00000112414	ADGRG6	368.791	1.54876	0.333633	4.6421	3.44885e-06	6.53603e-05
ENSG00000090863	GLG1	237.44	1.82908	0.394022	4.64208	3.44922e-06	6.53603e-05
ENSG00000142875	PRKACB	722.28	1.28828	0.27797	4.63459	3.57646e-06	6.75124e-05
ENSG00000149806	FAU	299.333	-1.6278	0.351251	-4.63428	3.58179e-06	6.75124e-05
ENSG00000033867	SLC4A7	141.593	2.21344	0.479984	4.61149	3.99794e-06	7.5157e-05
ENSG00000141424	SLC39A6	617.754	1.36058	0.295214	4.6088	4.0499e-06	7.5933e-05
ENSG00000134240	HMGCS2	105.055	2.59467	0.563516	4.60444	4.13585e-06	7.73405e-05
ENSG00000168078	PBK	113.725	2.44991	0.532224	4.60315	4.16146e-06	7.7615e-05
ENSG00000114650	SCAP	263.959	-1.67988	0.365003	-4.60238	4.17687e-06	7.76985e-05
ENSG00000070214	SLC44A1	647.612	1.31151	0.285043	4.60108	4.20298e-06	7.79676e-05
ENSG00000089157	RPLP0	1343.49	-1.19257	0.259223	-4.60057	4.21328e-06	7.79676e-05
ENSG00000023228	NDUFS1	175.549	2.01255	0.437515	4.59996	4.22569e-06	7.79942e-05
ENSG00000164896	FASTK	172.926	-1.95294	0.425534	-4.58938	4.44573e-06	8.1843e-05
ENSG00000064651	SLC12A2	202.031	2.20816	0.481483	4.58617	4.51456e-06	8.28953e-05
ENSG00000250479	CHCHD10	234.329	-1.91726	0.418147	-4.58514	4.53678e-06	8.30885e-05
ENSG00000224877	NDUFAF8	114.748	-2.30506	0.502919	-4.58336	4.57573e-06	8.35864e-05
ENSG00000110344	UBE4A	481.262	1.41039	0.307792	4.58229	4.59921e-06	8.38e-05
ENSG00000134755	DSC2	341.854	1.70993	0.373425	4.57903	4.67128e-06	8.48954e-05
ENSG00000126787	DLGAP5	141.392	2.26967	0.495762	4.57815	4.6911e-06	8.50381e-05
ENSG00000283907	AD000090.1	2771.9	-4.60933	1.00748	-4.57512	4.75937e-06	8.60562e-05
ENSG00000198840	MT-ND3	4232.52	-1.04177	0.227749	-4.57419	4.78069e-06	8.60824e-05
ENSG00000110367	DDX6	571.324	1.36962	0.299435	4.574	4.78505e-06	8.60824e-05
ENSG00000101972	STAG2	247.951	1.74914	0.383165	4.56498	4.99542e-06	8.964e-05
ENSG00000183598	HIST2H3D	111	-2.47211	0.541921	-4.56176	5.07272e-06	9.07094e-05
ENSG00000082438	COBLL1	165.139	2.07929	0.45584	4.56143	5.08054e-06	9.07094e-05
ENSG00000101557	USP14	201.793	1.91086	0.41898	4.56074	5.09729e-06	9.07802e-05
ENSG00000088325	TPX2	215.766	1.83553	0.402521	4.56009	5.11306e-06	9.08134e-05
ENSG00000163399	ATP1A1	392.073	1.5627	0.342726	4.55962	5.12471e-06	9.08134e-05
ENSG00000141429	GALNT1	609.617	1.32061	0.28969	4.55871	5.14692e-06	9.09802e-05
ENSG00000286171		33.4395	-10.2831	2.25679	-4.55649	5.2015e-06	NA
ENSG00000175602	CCDC85B	112.873	-2.37856	0.52223	-4.55462	5.24795e-06	9.25358e-05
ENSG00000168615	ADAM9	577.805	1.33528	0.293508	4.54938	5.38044e-06	9.44922e-05
ENSG00000105701	FKBP8	225.374	-1.74988	0.384658	-4.54918	5.3855e-06	9.44922e-05
ENSG00000113569	NUP155	277.592	1.7087	0.376259	4.54129	5.59104e-06	9.7857e-05
ENSG00000198157	HMGN5	74.8079	3.10868	0.684683	4.54032	5.61695e-06	9.8069e-05
ENSG00000147684	NDUFB9	265.33	-1.64769	0.363064	-4.53829	5.67127e-06	9.87746e-05
ENSG00000100300	TSPO	136.284	-2.22374	0.490137	-4.53698	5.70648e-06	9.91449e-05
ENSG00000173264	GPR137	144.191	-2.16541	0.477711	-4.5329	5.81807e-06	0.000100837
ENSG00000177830	CHID1	236.132	-1.71576	0.379127	-4.52556	6.02344e-06	0.000104142
ENSG00000145495	2020-03-06	401.434	1.50315	0.332196	4.52487	6.04318e-06	0.00010423
ENSG00000251791	SCARNA6	30.882	-4.89474	1.08275	-4.52064	6.16519e-06	NA
ENSG00000138760	SCARB2	1070.67	1.17723	0.260705	4.51556	6.31503e-06	0.000108655
ENSG00000109586	GALNT7	146.446	2.23564	0.495291	4.51379	6.36779e-06	0.000109298
ENSG00000070423	RNF126	185.023	-1.86514	0.41326	-4.51325	6.3842e-06	0.000109316
ENSG00000112893	MAN2A1	179.012	2.03831	0.452161	4.50794	6.54597e-06	0.000111817
ENSG00000167232	ZNF91	194.013	2.04377	0.453651	4.50516	6.63239e-06	0.000112756
ENSG00000068001	HYAL2	126.944	-2.16595	0.480772	-4.50515	6.63273e-06	0.000112756
ENSG00000167695	FAM57A	223.859	-1.73473	0.385101	-4.50462	6.64907e-06	0.000112764
ENSG00000122566	HNRNPA2B1	737.033	1.33763	0.297153	4.50146	6.74868e-06	0.000114181
ENSG00000021300	PLEKHB1	323.088	1.5787	0.35088	4.49925	6.8195e-06	0.000115105
ENSG00000150753	CCT5	371.793	1.52962	0.340018	4.49865	6.8387e-06	0.000115156
ENSG00000012660	ELOVL5	308.083	1.78123	0.395997	4.49808	6.85711e-06	0.000115193
ENSG00000147140	NONO	309.824	1.59692	0.35511	4.49697	6.89288e-06	0.000115521
ENSG00000116670	MAD2L2	196.998	-1.81515	0.403694	-4.49633	6.91348e-06	0.000115593
ENSG00000115677	HDLBP	1213.16	1.14962	0.255846	4.49341	7.00926e-06	0.00011692
ENSG00000172809	RPL38	721.594	-1.38769	0.309015	-4.49069	7.09924e-06	0.000118059
ENSG00000114346	ECT2	132.029	2.54914	0.567694	4.49035	7.11078e-06	0.000118059
ENSG00000196756	SNHG17	118.159	-2.29584	0.51142	-4.48915	7.15092e-06	0.000118448
ENSG00000107937	GTPBP4	122.32	2.6957	0.600574	4.48853	7.17156e-06	0.000118514
ENSG00000179387	ELMOD2	103.158	2.5033	0.558137	4.4851	7.28804e-06	0.00012016
ENSG00000106628	POLD2	392.327	-1.47632	0.329341	-4.48264	7.37241e-06	0.000121269
ENSG00000211450	SELENOH	91.5945	-2.53386	0.565618	-4.47981	7.47093e-06	0.000122606
ENSG00000169738	DCXR	203.611	-1.79253	0.400729	-4.47317	7.70672e-06	0.000126184
ENSG00000163382	NAXE	387.047	-1.46456	0.327454	-4.47257	7.72849e-06	0.00012625
ENSG00000113810	SMC4	227.479	1.78856	0.400656	4.46407	8.04161e-06	0.000130943
ENSG00000116747	TROVE2	194.293	1.8816	0.421544	4.4636	8.05935e-06	0.000130943
ENSG00000166226	CCT2	302.942	1.692	0.379126	4.46288	8.08643e-06	0.000130943
ENSG00000074842	MYDGF	249.615	-1.68023	0.376496	-4.4628	8.08951e-06	0.000130943
ENSG00000116133	DHCR24	1139.56	1.15074	0.257984	4.46053	8.17578e-06	0.000132039
ENSG00000137642	SORL1	156.045	2.10902	0.473	4.45882	8.24123e-06	0.000132794
ENSG00000153113	CAST	153.884	2.07386	0.46528	4.45723	8.30268e-06	0.000133482
ENSG00000158290	CUL4B	201.051	1.93177	0.433465	4.45659	8.32755e-06	0.000133579
ENSG00000100075	SLC25A1	235.189	-1.70553	0.383067	-4.45231	8.49495e-06	0.000135957
ENSG00000096696	DSP	149.322	2.10428	0.473091	4.44794	8.66988e-06	0.000138445
ENSG00000197756	RPL37A	851.822	-1.30186	0.293521	-4.43533	9.19297e-06	0.000146361
ENSG00000181817	LSM10	96.5658	-2.39817	0.540781	-4.43464	9.22262e-06	0.000146361
ENSG00000198836	OPA1	171.351	1.95508	0.440876	4.43453	9.22738e-06	0.000146361
ENSG00000164985	PSIP1	104.52	2.53752	0.572643	4.43124	9.36907e-06	0.000148278
ENSG00000173113	TRMT112	215.091	-1.76968	0.39947	-4.43007	9.42037e-06	0.000148758
ENSG00000101220	C20orf27	108.325	-2.27973	0.515018	-4.42651	9.57693e-06	0.000150895
ENSG00000152818	UTRN	93.9598	2.58251	0.583613	4.42504	9.64266e-06	0.00015138
ENSG00000119927	GPAM	108.625	2.39652	0.541603	4.42486	9.65031e-06	0.00015138
ENSG00000066279	ASPM	99.3215	2.52034	0.569662	4.42428	9.67658e-06	0.000151458
ENSG00000144028	SNRNP200	273.586	1.65739	0.374697	4.42329	9.72075e-06	0.000151531
ENSG00000069482	GAL	325.675	-1.50179	0.339525	-4.42322	9.72394e-06	0.000151531
ENSG00000142669	SH3BGRL3	79.7408	-2.68862	0.608099	-4.42136	9.80822e-06	0.00015251
ENSG00000101596	SMCHD1	217.615	1.9013	0.430116	4.42043	9.85036e-06	0.000152831
ENSG00000169976	SF3B5	145.071	-2.01227	0.455287	-4.41978	9.88033e-06	0.000152962
ENSG00000135316	SYNCRIP	211.056	1.78686	0.404832	4.41382	1.0156e-05	0.000156888
ENSG00000142864	SERBP1	467.776	1.37705	0.312199	4.4108	1.0299e-05	0.000158752
ENSG00000176978	DPP7	245.474	-1.64223	0.372689	-4.40643	1.05089e-05	0.000161637
ENSG00000103266	STUB1	126.127	-2.12752	0.48317	-4.40325	1.06643e-05	0.000163673
ENSG00000136068	FLNB	303.496	1.59259	0.362002	4.3994	1.08551e-05	0.000166243
ENSG00000133313	CNDP2	330.708	1.61212	0.366859	4.39439	1.11082e-05	0.000169753
ENSG00000180992	MRPL14	97.6922	-2.41544	0.549988	-4.39181	1.1241e-05	0.000171271
ENSG00000103260	METRN	138.107	-2.06947	0.471243	-4.39153	1.12558e-05	0.000171271
ENSG00000167799	NUDT8	81.1561	-2.61723	0.596412	-4.38829	1.14247e-05	0.00017347
ENSG00000164171	ITGA2	66.2055	3.06613	0.698896	4.3871	1.1487e-05	0.000174043
ENSG00000169230	PRELID1	198.036	-1.76585	0.402671	-4.38534	1.15805e-05	0.000175087
ENSG00000075292	ZNF638	186.345	1.86898	0.426603	4.38106	1.18103e-05	0.000178182
ENSG00000185842	DNAH14	82.1073	2.71801	0.620704	4.37891	1.19275e-05	0.000179569
ENSG00000121892	PDS5A	449.34	1.37609	0.314436	4.37637	1.20674e-05	0.000181292
ENSG00000113558	SKP1	349.309	1.48252	0.338822	4.37552	1.21144e-05	0.000181614
ENSG00000054148	PHPT1	199.989	-1.75834	0.401974	-4.37426	1.21847e-05	0.000182283
ENSG00000077097	TOP2B	187.538	1.86002	0.426007	4.36617	1.26445e-05	0.000188764
ENSG00000005075	POLR2J	125.46	-2.11004	0.483711	-4.36218	1.28771e-05	0.000191674
ENSG00000130638	ATXN10	97.8205	2.54069	0.582473	4.36191	1.28933e-05	0.000191674
ENSG00000198818	SFT2D1	120.945	-2.13469	0.489859	-4.35777	1.31395e-05	0.000194926
ENSG00000120802	TMPO	145.147	2.07524	0.476758	4.35281	1.34405e-05	0.000198975
ENSG00000155959	VBP1	200.58	1.81574	0.417267	4.3515	1.35208e-05	0.000199748
ENSG00000202515	VTRNA1-3	23.9577	-5.34371	1.22927	-4.34707	1.37966e-05	NA
ENSG00000084073	ZMPSTE24	286.383	1.72132	0.396165	4.34496	1.39302e-05	0.000205369
ENSG00000135829	DHX9	239.34	1.68442	0.387752	4.34406	1.39873e-05	0.000205476
ENSG00000108055	SMC3	101.593	2.47928	0.570746	4.34394	1.39952e-05	0.000205476
ENSG00000278828	HIST1H3H	221.972	-1.78662	0.411389	-4.3429	1.40611e-05	0.000206018
ENSG00000101444	AHCY	227.048	1.71193	0.394463	4.33989	1.42555e-05	0.000208435
ENSG00000113368	LMNB1	227.784	1.70463	0.392843	4.33921	1.42993e-05	0.000208647
ENSG00000149923	PPP4C	212.496	-1.71516	0.395351	-4.33831	1.43581e-05	0.000208654
ENSG00000198258	UBL5	192.732	-1.87297	0.431729	-4.33831	1.43586e-05	0.000208654
ENSG00000205922	ONECUT3	35.251	-3.87247	0.892967	-4.33663	1.44683e-05	NA
ENSG00000198561	CTNND1	205.651	1.7713	0.408501	4.3361	1.4503e-05	0.000210323
ENSG00000143753	DEGS1	370.9	1.45236	0.335026	4.33508	1.4571e-05	0.000210878
ENSG00000180573	HIST1H2AC	301.924	-1.65892	0.382872	-4.33285	1.47195e-05	0.000212594
ENSG00000132383	RPA1	219.528	1.74774	0.403491	4.33154	1.48068e-05	0.000213422
ENSG00000079785	DDX1	102.574	2.42538	0.561017	4.32318	1.53797e-05	0.000221232
ENSG00000202538	RNU4-2	456.968	-4.04248	0.935774	-4.31993	1.56078e-05	0.000223075
ENSG00000161533	ACOX1	105.896	2.35102	0.544247	4.31976	1.56196e-05	0.000223075
ENSG00000082153	BZW1	216.832	1.79498	0.415538	4.31964	1.56282e-05	0.000223075
ENSG00000182087	TMEM259	257.675	-1.69346	0.392043	-4.31957	1.56335e-05	0.000223075
ENSG00000127603	MACF1	309.035	1.59925	0.370342	4.3183	1.57236e-05	0.000223802
ENSG00000215301	DDX3X	346.765	1.54071	0.356859	4.31742	1.57867e-05	0.000223802
ENSG00000136942	RPL35	582.319	-1.32565	0.30705	-4.31738	1.57896e-05	0.000223802
ENSG00000114439	BBX	250.494	1.63685	0.379156	4.31708	1.58104e-05	0.000223802
ENSG00000083312	TNPO1	356.459	1.45057	0.336161	4.31509	1.5954e-05	0.000225385
ENSG00000143198	MGST3	197.628	-1.75365	0.406487	-4.31417	1.60205e-05	0.000225876
ENSG00000179295	PTPN11	360.616	1.44874	0.335999	4.31173	1.61983e-05	0.000227931
ENSG00000175928	LRRN1	1621.5	1.06407	0.246826	4.31103	1.62495e-05	0.0002282
ENSG00000069248	NUP133	91.5011	2.54727	0.59244	4.29962	1.71093e-05	0.0002398
ENSG00000184076	UQCR10	226.716	-1.67434	0.389519	-4.29847	1.71983e-05	0.000240573
ENSG00000059573	ALDH18A1	311.396	1.5773	0.36725	4.2949	1.74771e-05	0.000243992
ENSG00000173456	RNF26	272.895	-1.6113	0.375207	-4.29443	1.75141e-05	0.000244029
ENSG00000011426	ANLN	246.043	1.67299	0.38981	4.29181	1.7722e-05	0.000246444
ENSG00000117528	ABCD3	147.347	2.00706	0.468495	4.28405	1.83521e-05	0.000254706
ENSG00000169504	CLIC4	243.808	1.64829	0.385179	4.27929	1.87489e-05	0.000259708
ENSG00000248527	MTATP6P1	1789.41	-1.33658	0.312559	-4.27624	1.90075e-05	0.000262776
ENSG00000129925	TMEM8A	158.288	-1.87532	0.438749	-4.27424	1.9179e-05	0.000264633
ENSG00000116171	SCP2	176.073	1.90202	0.445157	4.27269	1.93128e-05	0.000265963
ENSG00000160753	RUSC1	177.24	-1.85887	0.435994	-4.26351	2.0124e-05	0.000276598
ENSG00000089597	GANAB	1026.06	1.10949	0.260509	4.25894	2.05402e-05	0.000281773
ENSG00000138376	BARD1	560.569	1.30261	0.30603	4.25649	2.07659e-05	0.000284321
ENSG00000107404	DVL1	359.902	-1.47041	0.345509	-4.25579	2.08316e-05	0.000284671
ENSG00000198727	MT-CYB	64088.8	-1.07905	0.254022	-4.24784	2.15838e-05	0.000294385
ENSG00000147274	RBMX	207.482	1.83844	0.432861	4.24719	2.16468e-05	0.000294679
ENSG00000106211	HSPB1	659.536	-1.19418	0.281678	-4.23953	2.23987e-05	0.000304332
ENSG00000212907	MT-ND4L	10868.8	-1.13839	0.268939	-4.23291	2.30689e-05	0.000312678
ENSG00000171159	C9orf16	49.2877	-3.15683	0.745839	-4.23259	2.3101e-05	0.000312678
ENSG00000196747	HIST1H2AI	238.703	-1.69005	0.399594	-4.22941	2.34305e-05	0.000316534
ENSG00000174939	ASPHD1	81.7748	-2.47202	0.584835	-4.22686	2.36972e-05	0.00031953
ENSG00000145934	TENM2	397.311	1.37126	0.324828	4.22151	2.42671e-05	0.000326594
ENSG00000198408	MGEA5	203.791	1.75878	0.416699	4.22074	2.43499e-05	0.000327089
ENSG00000143401	ANP32E	237.02	1.67708	0.397431	4.21979	2.44525e-05	0.000327848
ENSG00000124795	DEK	370.549	1.40164	0.332346	4.21741	2.47122e-05	0.000330598
ENSG00000103342	GSPT1	363.696	1.44533	0.342735	4.21706	2.47507e-05	0.000330598
ENSG00000165233	CARD19	66.8427	-2.73833	0.649598	-4.21543	2.49306e-05	0.000332377
ENSG00000155096	AZIN1	220.962	1.67098	0.396769	4.21146	2.53727e-05	0.000337638
ENSG00000153904	DDAH1	423.845	1.38345	0.328804	4.20754	2.5817e-05	0.000342908
ENSG00000100714	MTHFD1	101.852	2.38234	0.566456	4.20569	2.60288e-05	0.00034475
ENSG00000003436	TFPI	158.288	2.02591	0.481731	4.20548	2.60528e-05	0.00034475
ENSG00000149932	TMEM219	139.073	-1.99464	0.474813	-4.2009	2.65854e-05	0.000351145
ENSG00000158406	HIST1H4H	268.903	-1.54071	0.367187	-4.19597	2.71703e-05	0.000357194
ENSG00000162521	RBBP4	396.695	1.50097	0.357745	4.19565	2.72092e-05	0.000357194
ENSG00000198743	SLC5A3	347.982	1.43312	0.341591	4.19544	2.72338e-05	0.000357194
ENSG00000159182	PRAC1	83.433	-2.43747	0.580991	-4.19536	2.72444e-05	0.000357194
ENSG00000224078	SNHG14	1042.89	1.08693	0.259183	4.19369	2.74449e-05	0.000359159
ENSG00000168056	LTBP3	441.235	-1.30183	0.31057	-4.19174	2.76818e-05	0.000361593
ENSG00000099219	ERMP1	153.715	1.9875	0.47466	4.18721	2.824e-05	0.000368208
ENSG00000151239	TWF1	182.924	1.79472	0.428734	4.1861	2.83782e-05	0.000369333
ENSG00000165629	ATP5F1C	329.994	1.44607	0.345771	4.18216	2.88752e-05	0.000375114
ENSG00000147475	ERLIN2	295.846	1.50261	0.359491	4.17981	2.9175e-05	0.000378317
ENSG00000115159	GPD2	185.135	1.83756	0.43989	4.1773	2.94986e-05	0.000381816
ENSG00000057252	SOAT1	112.907	2.21685	0.531473	4.17113	3.0309e-05	0.000391592
ENSG00000033178	UBA6	103.094	2.30244	0.552268	4.16905	3.05866e-05	0.000394462
ENSG00000135404	CD63	731.187	-1.1551	0.277203	-4.16698	3.08668e-05	0.000397354
ENSG00000078674	PCM1	181.693	1.84526	0.44317	4.16378	3.13024e-05	0.000402233
ENSG00000136051	WASHC4	109.908	2.30111	0.553039	4.16084	3.17078e-05	0.000406484
ENSG00000198087	CD2AP	201.378	1.79475	0.431373	4.16055	3.17476e-05	0.000406484
ENSG00000181649	PHLDA2	287.656	-1.50979	0.363047	-4.15866	3.20124e-05	0.000409137
ENSG00000117691	NENF	147.299	-1.88191	0.452835	-4.15583	3.24102e-05	0.000413477
ENSG00000048828	FAM120A	710.004	1.22581	0.295144	4.15326	3.27777e-05	0.000417416
ENSG00000189403	HMGB1	280.02	1.56818	0.377934	4.14936	3.33411e-05	0.000423832
ENSG00000221676	RNU6ATAC	23.3468	-4.97915	1.20075	-4.1467	3.37308e-05	NA
ENSG00000215421	ZNF407	84.5715	2.50614	0.604421	4.14634	3.37826e-05	0.000428678
ENSG00000139343	SNRPF	181.522	-1.79539	0.433515	-4.14147	3.45089e-05	0.000437113
ENSG00000171634	BPTF	279.976	1.50464	0.363761	4.13633	3.52907e-05	0.00044622
ENSG00000106105	GARS	233.222	1.60789	0.388782	4.1357	3.53875e-05	0.000446649
ENSG00000048392	RRM2B	114.487	2.1866	0.528841	4.1347	3.55424e-05	0.000447809
ENSG00000176022	B3GALT6	292.451	-1.47279	0.356468	-4.13163	3.60205e-05	0.00045303
ENSG00000114127	XRN1	124.724	2.10375	0.509298	4.13068	3.61696e-05	0.000454101
ENSG00000110717	NDUFS8	242.795	-1.67624	0.405977	-4.12892	3.64477e-05	0.000456785
ENSG00000163535	SGO2	76.9349	2.65311	0.642942	4.12651	3.68307e-05	0.000460773
ENSG00000114416	FXR1	101.986	2.27769	0.552042	4.12593	3.69233e-05	0.00046112
ENSG00000197903	HIST1H2BK	254.685	-1.51934	0.368344	-4.12478	3.71094e-05	0.000462631
ENSG00000164111	ANXA5	111.802	2.18383	0.52989	4.12129	3.76754e-05	0.000467224
ENSG00000115255	REEP6	282.708	-1.48881	0.361258	-4.12119	3.76925e-05	0.000467224
ENSG00000151348	EXT2	140.795	1.97635	0.479566	4.12112	3.77042e-05	0.000467224
ENSG00000130165	ELOF1	111.547	-2.20742	0.535664	-4.12089	3.77408e-05	0.000467224
ENSG00000104067	TJP1	246.571	1.59047	0.386082	4.11951	3.79672e-05	0.000468772
ENSG00000073921	PICALM	167.178	1.91958	0.465992	4.11933	3.79978e-05	0.000468772
ENSG00000155380	SLC16A1	280.102	1.58153	0.384134	4.11713	3.83621e-05	0.000472445
ENSG00000167775	CD320	160.024	-1.79562	0.436394	-4.11469	3.877e-05	0.000476643
ENSG00000144848	ATG3	1403.35	1.04339	0.253639	4.11367	3.8942e-05	0.000477931
ENSG00000130731	METTL26	120.857	-2.02401	0.492618	-4.10867	3.97937e-05	0.000487541
ENSG00000204673	AKT1S1	218.33	-1.61262	0.39261	-4.10743	4.00079e-05	0.000489322
ENSG00000122545	2020-09-07	158.966	1.88315	0.458714	4.10529	4.03806e-05	0.00049261
ENSG00000094916	CBX5	642.823	1.17161	0.285403	4.10509	4.04154e-05	0.00049261
ENSG00000274997	HIST1H2AH	151.791	-1.83902	0.448402	-4.10126	4.109e-05	0.000499975
ENSG00000148334	PTGES2	154.213	-1.88241	0.459538	-4.09632	4.19772e-05	0.000509898
ENSG00000136108	CKAP2	172.427	1.79183	0.437551	4.09514	4.21916e-05	0.000511627
ENSG00000197694	SPTAN1	258.889	1.61338	0.394638	4.08826	4.34618e-05	0.00052559
ENSG00000168610	STAT3	237.859	1.59504	0.390167	4.08811	4.34909e-05	0.00052559
ENSG00000187325	TAF9B	102.631	2.40651	0.589735	4.08066	4.49081e-05	0.000541795
ENSG00000116005	PCYOX1	276.466	1.6474	0.403906	4.07868	4.52913e-05	0.000545492
ENSG00000163702	IL17RC	132.241	-1.92982	0.473446	-4.07612	4.57942e-05	0.000550615
ENSG00000184164	CRELD2	125.259	-1.97846	0.485576	-4.07445	4.61227e-05	0.000553629
ENSG00000162244	RPL29	558.813	-1.20638	0.296178	-4.07315	4.63819e-05	0.000555131
ENSG00000138821	SLC39A8	980.962	1.06956	0.262595	4.07304	4.64042e-05	0.000555131
ENSG00000136156	ITM2B	307.302	1.43774	0.353084	4.07196	4.66198e-05	0.000556774
ENSG00000160446	ZDHHC12	166.458	-1.87401	0.460608	-4.06856	4.73045e-05	0.000564003
ENSG00000183431	SF3A3	128.792	2.01347	0.494942	4.06809	4.74008e-05	0.000564204
ENSG00000116641	DOCK7	123.584	2.12845	0.523555	4.06538	4.7955e-05	0.000569846
ENSG00000155827	RNF20	66.729	2.80606	0.690532	4.06363	4.83163e-05	0.000573181
ENSG00000145050	MANF	288.233	-1.43659	0.353616	-4.06257	4.8536e-05	0.000574828
ENSG00000131188	PRR7	104.784	-2.1154	0.520976	-4.06046	4.8976e-05	0.000579074
ENSG00000160767	FAM189B	302.376	-1.41332	0.348119	-4.05988	4.90978e-05	0.000579334
ENSG00000175701	SMIM37	77.711	-2.40788	0.593135	-4.05958	4.91611e-05	0.000579334
ENSG00000141934	PLPP2	167.722	-1.74736	0.430568	-4.05827	4.94371e-05	0.000581623
ENSG00000244187	TMEM141	77.877	-2.41068	0.594173	-4.05721	4.96634e-05	0.00058315
ENSG00000175416	CLTB	205.791	-1.6698	0.411595	-4.05689	4.97311e-05	0.00058315
ENSG00000176101	SSNA1	127.874	-1.95443	0.481844	-4.05615	4.98888e-05	0.000584036
ENSG00000139687	RB1	96.4882	2.45094	0.604782	4.0526	5.06509e-05	0.000591982
ENSG00000171490	RSL1D1	218.288	1.67568	0.413551	4.05192	5.07989e-05	0.000592737
ENSG00000083845	RPS5	475.109	-1.23913	0.305857	-4.05133	5.0927e-05	0.000593258
ENSG00000204392	LSM2	100.085	-2.15439	0.531925	-4.05018	5.11775e-05	0.000594661
ENSG00000125676	THOC2	155.233	1.88946	0.466533	4.05001	5.12149e-05	0.000594661
ENSG00000270672	MTRNR2L6	23.605	-4.7332	1.16891	-4.04926	5.13806e-05	NA
ENSG00000228253	MT-ATP8	4769.99	-0.902214	0.222888	-4.04784	5.16924e-05	0.000599227
ENSG00000110013	SIAE	153.474	1.85492	0.458395	4.04655	5.19782e-05	0.000601558
ENSG00000170348	TMED10	1255.71	1.02953	0.254572	4.04417	5.25099e-05	0.000606724
ENSG00000112697	TMEM30A	368.307	1.44664	0.358103	4.03973	5.35121e-05	0.0006173
ENSG00000134313	KIDINS220	234.558	1.87611	0.464484	4.03913	5.36509e-05	0.000617898
ENSG00000138495	COX17	152.756	-1.8797	0.465582	-4.03731	5.4068e-05	0.000621694
ENSG00000128626	MRPS12	76.3849	-2.44952	0.606852	-4.03644	5.42683e-05	0.000622989
ENSG00000196504	PRPF40A	130.66	2.00347	0.496447	4.03562	5.44593e-05	0.000624174
ENSG00000169567	HINT1	428.642	-1.26308	0.313026	-4.03506	5.45888e-05	0.000624651
ENSG00000086061	DNAJA1	267.955	1.49903	0.371594	4.03406	5.48219e-05	0.000624813
ENSG00000062485	CS	474.754	1.24794	0.309358	4.03398	5.48402e-05	0.000624813
ENSG00000069275	NUCKS1	501.222	1.23302	0.305667	4.03387	5.48668e-05	0.000624813
ENSG00000035928	RFC1	189.178	1.71948	0.426421	4.03236	5.52189e-05	0.000627816
ENSG00000101974	ATP11C	177.932	1.75352	0.434931	4.03173	5.53676e-05	0.000628502
ENSG00000115307	AUP1	283.927	-1.45037	0.359896	-4.02997	5.57829e-05	0.000632206
ENSG00000162819	BROX	401.852	1.3037	0.323816	4.02605	5.67208e-05	0.000641812
ENSG00000187240	DYNC2H1	84.9848	2.44486	0.607569	4.02401	5.72148e-05	0.000646373
ENSG00000099875	MKNK2	400.956	-1.30229	0.323944	-4.02011	5.81715e-05	0.000656138
ENSG00000124702	KLHDC3	177.272	-1.75098	0.435758	-4.01823	5.86361e-05	0.00066033
ENSG00000105707	HPN	139.275	-1.8666	0.465131	-4.01306	5.9937e-05	0.000673912
ENSG00000119912	IDE	83.655	2.42397	0.60487	4.00742	6.13849e-05	0.000689101
ENSG00000127184	COX7C	554.597	-1.27377	0.318	-4.00557	6.18673e-05	0.000693421
ENSG00000131143	COX4I1	582.182	-1.15696	0.288928	-4.00431	6.21989e-05	0.00069604
ENSG00000158850	B4GALT3	307.051	-1.51795	0.379289	-4.00209	6.27842e-05	0.000701486
ENSG00000169750	RAC3	78.9069	-2.36409	0.590863	-4.00108	6.30536e-05	0.000703389
ENSG00000147202	DIAPH2	63.718	2.80907	0.702472	3.99883	6.3656e-05	0.000708997
ENSG00000242125	SNHG3	285.372	-1.42711	0.356946	-3.99811	6.385e-05	0.00070929
ENSG00000168385	2020-09-02	448.097	1.25463	0.313815	3.99799	6.3882e-05	0.00070929
ENSG00000117593	DARS2	107.846	2.15122	0.538447	3.99523	6.46312e-05	0.000716489
ENSG00000112118	MCM3	86.2875	2.50225	0.626597	3.99339	6.5136e-05	0.00072096
ENSG00000159023	EPB41	272.213	1.5071	0.377535	3.99194	6.55355e-05	0.000724254
ENSG00000115415	STAT1	86.5323	2.37042	0.594372	3.98811	6.6603e-05	0.000733787
ENSG00000128185	DGCR6L	81.5461	-2.38245	0.597389	-3.9881	6.66046e-05	0.000733787
ENSG00000141873	SLC39A3	112.852	-2.02197	0.507239	-3.98622	6.71338e-05	0.000738472
ENSG00000086758	HUWE1	855.252	1.19614	0.300255	3.98374	6.78389e-05	0.000745074
ENSG00000047315	POLR2B	252.606	1.51563	0.380493	3.98334	6.79526e-05	0.000745171
ENSG00000263968	RN7SL381P	20.9496	-7.16191	1.79889	-3.98128	6.85448e-05	NA
ENSG00000172336	POP7	95.8826	-2.19102	0.550345	-3.98118	6.85738e-05	0.000750825
ENSG00000164190	NIPBL	173.643	1.73095	0.435183	3.97751	6.96398e-05	0.000760349
ENSG00000197170	PSMD12	154.496	1.90973	0.480139	3.97745	6.96577e-05	0.000760349
ENSG00000138430	OLA1	172.343	1.73484	0.436526	3.97419	7.06177e-05	0.000769647
ENSG00000171307	ZDHHC16	143.009	-1.81227	0.456943	-3.96607	7.30665e-05	0.000795115
ENSG00000196950	SLC39A10	172.066	1.73923	0.439501	3.95727	7.58104e-05	0.000823713
ENSG00000106683	LIMK1	225.767	-1.51966	0.384114	-3.95628	7.61261e-05	0.000825881
ENSG00000101057	MYBL2	299.486	-1.37907	0.348677	-3.95516	7.64834e-05	0.000828492
ENSG00000101160	CTSZ	445.509	-1.22246	0.30951	-3.94967	7.82592e-05	0.000846439
ENSG00000154174	TOMM70	168.2	1.79728	0.455215	3.9482	7.87426e-05	0.000850373
ENSG00000099783	HNRNPM	210.559	1.59382	0.403723	3.94781	7.88687e-05	0.000850442
ENSG00000116478	HDAC1	262.934	1.482	0.3762	3.93939	8.16899e-05	0.000877399
ENSG00000198730	CTR9	112.378	2.07837	0.527601	3.93929	8.17224e-05	0.000877399
ENSG00000090861	AARS	246.094	1.53682	0.39013	3.93924	8.17391e-05	0.000877399
ENSG00000115091	ACTR3	215.059	1.59538	0.405227	3.93701	8.25045e-05	0.000884279
ENSG00000113312	TTC1	92.3974	2.27178	0.577112	3.93647	8.26897e-05	0.000884929
ENSG00000068878	PSME4	180.44	1.71024	0.435061	3.93105	8.45763e-05	0.000903758
ENSG00000134243	SORT1	353.763	1.32329	0.336866	3.92823	8.55724e-05	0.000911967
ENSG00000109089	CDR2L	254.364	-1.44719	0.368432	-3.92798	8.56626e-05	0.000911967
ENSG00000145860	RNF145	534.346	1.20252	0.306164	3.9277	8.57613e-05	0.000911967
ENSG00000048649	RSF1	150.817	1.81932	0.463233	3.92743	8.58579e-05	0.000911967
ENSG00000102109	PCSK1N	179.997	-1.65472	0.421477	-3.92601	8.63656e-05	0.000915991
ENSG00000167978	SRRM2	849.567	1.19892	0.305854	3.91992	8.85785e-05	0.000938061
ENSG00000186432	KPNA4	180.64	1.67245	0.427774	3.90965	9.24293e-05	0.000975962
ENSG00000042753	AP2S1	218.789	-1.54817	0.395986	-3.90964	9.24321e-05	0.000975962
ENSG00000135390	ATP5MC2	333.5	-1.33436	0.34147	-3.90769	9.31844e-05	0.00098118
ENSG00000163714	U2SURP	88.5715	2.30847	0.590759	3.90764	9.32024e-05	0.00098118
ENSG00000152082	MZT2B	130.864	-1.98124	0.507076	-3.9072	9.33728e-05	0.00098152
ENSG00000137845	ADAM10	339.418	1.40982	0.361256	3.90256	9.51814e-05	0.000999053
ENSG00000111142	METAP2	170.196	1.70903	0.438079	3.9012	9.57158e-05	0.00100318
ENSG00000125166	GOT2	188.754	1.65349	0.423938	3.90031	9.60693e-05	0.0010054
ENSG00000132300	PTCD3	103.344	2.17206	0.558255	3.8908	9.9915e-05	0.00104411
ENSG00000133597	ADCK2	119.331	-1.9234	0.494526	-3.88938	0.000100499	0.00104689
ENSG00000134308	YWHAQ	721.39	1.08154	0.278076	3.88938	0.000100501	0.00104689
ENSG00000182670	TTC3	476.817	1.19731	0.307863	3.88908	0.000100623	0.00104689
ENSG00000014641	MDH1	124.291	1.96714	0.506122	3.8867	0.000101616	0.00105568
ENSG00000173692	PSMD1	147.399	1.81586	0.467402	3.885	0.000102328	0.00106152
ENSG00000197728	RPS26	334.176	-1.40092	0.360794	-3.88287	0.00010323	0.00106932
ENSG00000162910	MRPL55	81.7579	-2.24843	0.579299	-3.88129	0.000103906	0.00107475
ENSG00000041357	PSMA4	268.14	1.46987	0.379115	3.87712	0.000105699	0.00109171
ENSG00000184432	COPB2	137.703	1.87973	0.484886	3.87664	0.000105911	0.00109231
ENSG00000092148	HECTD1	222.489	1.56267	0.403186	3.87581	0.000106272	0.00109424
ENSG00000172795	DCP2	307.269	1.38854	0.358285	3.8755	0.000106406	0.00109424
ENSG00000165905	LARGE2	78.2375	-2.28665	0.590355	-3.87335	0.000107349	0.00110235
ENSG00000128708	HAT1	130.372	1.98982	0.513807	3.8727	0.000107638	0.00110372
ENSG00000039123	MTREX	75.9373	2.61582	0.675911	3.87007	0.000108805	0.00111407
ENSG00000038219	BOD1L1	97.1305	2.18022	0.563447	3.86942	0.000109093	0.00111542
ENSG00000047188	YTHDC2	76.8593	2.44202	0.632886	3.85855	0.000114061	0.00116291
ENSG00000112715	VEGFA	240.362	-1.45802	0.377869	-3.85854	0.000114065	0.00116291
ENSG00000107281	NPDC1	81.9999	-2.28199	0.591838	-3.85576	0.000115369	0.0011729
ENSG00000142892	PIGK	127.96	1.98608	0.515095	3.85575	0.000115375	0.0011729
ENSG00000125356	NDUFA1	164.755	-1.67267	0.434059	-3.85356	0.000116414	0.00118177
ENSG00000175334	BANF1	194.539	-1.56847	0.407797	-3.84619	0.000119969	0.00121612
ENSG00000116062	MSH6	73.1618	2.62106	0.68154	3.84579	0.000120164	0.00121636
ENSG00000144647	POMGNT2	136.38	-1.86161	0.484827	-3.83973	0.00012317	0.00124502
ENSG00000198712	MT-CO2	34845.6	-1.06623	0.277831	-3.8377	0.000124191	0.00125208
ENSG00000203950	RTL8A	182.096	-1.63689	0.426536	-3.83764	0.000124222	0.00125208
ENSG00000123562	MORF4L2	425.004	1.22125	0.318399	3.8356	0.00012526	0.00126076
ENSG00000139220	PPFIA2	346.11	1.3404	0.349781	3.83211	0.000127049	0.00127696
ENSG00000187164	SHTN1	104.851	2.21062	0.578104	3.82391	0.00013135	0.00131832
ENSG00000054118	THRAP3	190.642	1.60976	0.421077	3.82296	0.000131858	0.00132155
ENSG00000160785	SLC25A44	153.725	-1.73016	0.452662	-3.82218	0.000132277	0.00132389
ENSG00000165934	CPSF2	124.03	1.92687	0.504443	3.8198	0.00013356	0.00133402
ENSG00000138757	G3BP2	205.551	1.61499	0.422815	3.81961	0.000133665	0.00133402
ENSG00000099904	ZDHHC8	88.6694	-2.17014	0.568433	-3.81776	0.000134671	0.00134217
ENSG00000242265	PEG10	90.078	2.53827	0.665004	3.81692	0.000135129	0.00134486
ENSG00000180758	GPR157	127.374	-1.82164	0.477932	-3.8115	0.000138126	0.00137276
ENSG00000197746	PSAP	1536.06	0.952582	0.250025	3.80996	0.000138992	0.00137944
ENSG00000130881	LRP3	162.708	-1.76275	0.462731	-3.80944	0.000139282	0.00138039
ENSG00000171067	C11orf24	204.428	-1.66591	0.437534	-3.8075	0.000140376	0.00138929
ENSG00000165283	STOML2	207.393	-1.53255	0.40268	-3.80589	0.000141298	0.00139647
ENSG00000241468	ATP5MF	191.511	-1.5542	0.408511	-3.80454	0.000142069	0.00140214
ENSG00000061676	NCKAP1	290.501	1.36282	0.358281	3.80378	0.000142506	0.00140451
ENSG00000122490	PQLC1	128.425	-1.81966	0.478449	-3.80324	0.000142814	0.00140558
ENSG00000165280	VCP	213.068	1.72232	0.452897	3.8029	0.000143011	0.00140558
ENSG00000196591	HDAC2	168.302	1.68954	0.444434	3.80157	0.000143784	0.00141123
ENSG00000128641	MYO1B	64.4307	2.655	0.698497	3.80101	0.000144106	0.00141202
ENSG00000196305	IARS	289.817	1.39437	0.366868	3.80074	0.000144262	0.00141202
ENSG00000178913	TAF7	160.43	1.70412	0.44849	3.79968	0.00014488	0.00141612
ENSG00000138674	SEC31A	211.39	1.57878	0.415675	3.7981	0.000145808	0.00142323
ENSG00000146085	MUT	70.6975	2.4939	0.656734	3.79743	0.000146206	0.00142516
ENSG00000058668	ATP2B4	111.025	2.01199	0.53012	3.79534	0.000147438	0.0014352
ENSG00000076003	MCM6	95.4229	2.13734	0.563645	3.792	0.000149438	0.00145268
ENSG00000140526	ABHD2	354.71	1.30922	0.346187	3.78182	0.000155684	0.00151132
ENSG00000198961	PJA2	119.348	1.92829	0.510046	3.78062	0.000156441	0.0015166
ENSG00000204217	BMPR2	564.692	1.13602	0.300764	3.77711	0.000158656	0.00153524
ENSG00000168653	NDUFS5	419.586	-1.19481	0.316347	-3.7769	0.000158795	0.00153524
ENSG00000184500	PROS1	93.5202	2.14721	0.569101	3.77298	0.000161309	0.00155742
ENSG00000095139	ARCN1	294.117	1.37469	0.364591	3.77049	0.000162927	0.00157091
ENSG00000186283	TOR3A	214.73	-1.47139	0.390361	-3.76931	0.0001637	0.00157622
ENSG00000156261	CCT8	292.716	1.41002	0.374114	3.76895	0.000163935	0.00157635
ENSG00000134590	RTL8C	117.334	-1.88037	0.499537	-3.76422	0.000167067	0.0016043
ENSG00000099817	POLR2E	280.567	-1.34931	0.358643	-3.76227	0.000168378	0.0016147
ENSG00000252835	SCARNA21	57.2218	-2.59705	0.690457	-3.76135	0.000168998	0.00161847
ENSG00000167543	TP53I13	101.931	-1.99607	0.530815	-3.7604	0.000169642	0.00162245
ENSG00000090013	BLVRB	85.7352	-2.16692	0.576593	-3.75815	0.000171175	0.00163491
ENSG00000089693	MLF2	477.91	-1.14717	0.305311	-3.7574	0.000171691	0.00163763
ENSG00000183010	PYCR1	267.713	-1.37125	0.365523	-3.75147	0.000175798	0.00167456
ENSG00000090054	SPTLC1	165.744	1.68054	0.448155	3.74991	0.000176895	0.00168275
ENSG00000126698	DNAJC8	177.888	1.61127	0.429779	3.74907	0.000177492	0.00168617
ENSG00000159140	SON	431.615	1.20639	0.321839	3.74843	0.000177945	0.00168822
ENSG00000176658	MYO1D	87.5327	2.29457	0.612324	3.74732	0.000178735	0.00169346
ENSG00000225630	MTND2P28	926.422	-1.11935	0.298869	-3.74529	0.000180185	0.00170492
ENSG00000165215	CLDN3	100.29	-2.00124	0.534524	-3.74397	0.000181137	0.00171165
ENSG00000125743	SNRPD2	360.342	-1.22897	0.328645	-3.73949	0.000184394	0.00174011
ENSG00000172869	DMXL1	188.504	1.56817	0.41992	3.73445	0.000188124	0.00177279
ENSG00000196177	ACADSB	117.996	1.92859	0.516476	3.73414	0.000188356	0.00177279
ENSG00000116984	MTR	116.239	1.93564	0.518454	3.73348	0.000188854	0.00177512
ENSG00000117411	B4GALT2	371.273	-1.24098	0.332805	-3.72886	0.000192347	0.00180401
ENSG00000163866	SMIM12	114.99	-1.87134	0.501869	-3.72875	0.000192435	0.00180401
ENSG00000175826	CTDNEP1	211.116	-1.4657	0.39332	-3.72648	0.000194171	0.00181789
ENSG00000025796	SEC63	193.912	1.54904	0.415826	3.7252	0.000195158	0.00182473
ENSG00000167658	EEF2	1818.22	0.883646	0.237295	3.72382	0.000196229	0.00183233
ENSG00000127540	UQCR11	68.9668	-2.4377	0.65478	-3.72294	0.00019692	0.00183637
ENSG00000178821	TMEM52	135.094	-1.7817	0.478911	-3.72031	0.000198981	0.00185315
ENSG00000163655	GMPS	170.027	1.63609	0.440795	3.71167	0.000205893	0.00191502
ENSG00000185340	GAS2L1	128.675	-1.76432	0.475579	-3.70983	0.000207402	0.00192653
ENSG00000203668	CHML	189.576	1.61706	0.436244	3.70679	0.000209906	0.00194484
ENSG00000161813	LARP4	274.237	1.39552	0.376479	3.70677	0.00020992	0.00194484
ENSG00000138035	PNPT1	106.179	2.02455	0.546487	3.70466	0.000211676	0.00195856
ENSG00000071127	WDR1	329.628	1.30281	0.351757	3.70372	0.00021246	0.00196194
ENSG00000198804	MT-CO1	77000.7	-0.978009	0.264073	-3.70356	0.000212594	0.00196194
ENSG00000130725	UBE2M	211.027	-1.47928	0.399479	-3.70302	0.000213045	0.00196355
ENSG00000165716	FAM69B	65.6634	-2.40405	0.649735	-3.70006	0.000215553	0.00198369
ENSG00000088930	XRN2	82.2388	2.48758	0.672358	3.69978	0.000215788	0.00198369
ENSG00000101333	PLCB4	62.1412	2.57655	0.69665	3.69848	0.000216894	0.00199128
ENSG00000164323	CFAP97	185.21	1.60417	0.43416	3.69489	0.000219981	0.00201702
ENSG00000083857	FAT1	413.762	1.185	0.321022	3.69134	0.000223074	0.00204273
ENSG00000102316	MAGED2	105.631	2.08847	0.565967	3.69008	0.000224181	0.00204658
ENSG00000143590	EFNA3	94.4472	-2.02702	0.549359	-3.68979	0.000224444	0.00204658
ENSG00000113643	RARS	157.959	1.70502	0.462103	3.68969	0.000224531	0.00204658
ENSG00000143256	PFDN2	165.655	-1.65931	0.449731	-3.68956	0.000224646	0.00204658
ENSG00000130294	KIF1A	516.537	1.23116	0.333938	3.6868	0.000227092	0.00206622
ENSG00000132824	SERINC3	338.907	1.26878	0.344272	3.68541	0.000228333	0.00207485
ENSG00000173156	RHOD	107.472	-1.90629	0.517488	-3.68373	0.000229845	0.00208592
ENSG00000265735	RN7SL5P	20.5743	-4.52511	1.22845	-3.68359	0.000229976	NA
ENSG00000071537	SEL1L	335.323	1.2627	0.343016	3.68117	0.000232164	0.00210428
ENSG00000127463	EMC1	110.441	1.94519	0.528652	3.67954	0.000233655	0.0021151
ENSG00000149212	SESN3	844.568	0.99332	0.270012	3.67879	0.000234339	0.0021169
ENSG00000166200	COPS2	149.832	1.8642	0.506759	3.67867	0.00023445	0.0021169
ENSG00000196924	FLNA	561.226	1.10232	0.300067	3.67358	0.000239176	0.00215683
ENSG00000162704	ARPC5	440.022	1.19223	0.32477	3.67098	0.000241619	0.0021761
ENSG00000124635	HIST1H2BJ	158.218	-1.62122	0.442237	-3.66595	0.00024642	0.00221653
ENSG00000179271	GADD45GIP1	101.538	-1.94854	0.532326	-3.66043	0.000251794	0.00226201
ENSG00000008988	RPS20	468.65	-1.22926	0.336064	-3.65781	0.000254375	0.00228231
ENSG00000139613	SMARCC2	266.421	1.39206	0.380724	3.65633	0.000255847	0.00229262
ENSG00000171130	ATP6V0E2	532.697	-1.08977	0.298297	-3.65331	0.000258886	0.00231693
ENSG00000157214	STEAP2	1120.37	0.928797	0.25428	3.65265	0.000259547	0.00231993
ENSG00000236824	BCYRN1	69.185	-2.38459	0.653335	-3.64987	0.000262376	0.00234226
ENSG00000170144	HNRNPA3	230.664	1.42307	0.389948	3.64939	0.000262866	0.00234369
ENSG00000102158	MAGT1	380.905	1.19578	0.327837	3.64748	0.000264829	0.00235823
ENSG00000096401	CDC5L	80.7485	2.2371	0.613537	3.64624	0.000266109	0.00236667
ENSG00000128059	PPAT	107.755	1.93676	0.53147	3.64416	0.000268266	0.00238288
ENSG00000143162	CREG1	385.963	1.28026	0.351386	3.64347	0.000268985	0.00238628
ENSG00000156515	HK1	140.232	1.81472	0.498265	3.64207	0.000270452	0.00239132
ENSG00000089220	PEBP1	504.598	1.11043	0.304891	3.64207	0.000270457	0.00239132
ENSG00000104408	EIF3E	262.85	1.36889	0.375865	3.64197	0.000270563	0.00239132
ENSG00000213585	VDAC1	361.894	1.21174	0.33317	3.63701	0.000275817	0.00243473
ENSG00000113441	LNPEP	449.989	1.14676	0.315623	3.63333	0.000279785	0.00246669
ENSG00000064932	SBNO2	176.336	-1.52955	0.421047	-3.63274	0.000280433	0.00246934
ENSG00000170522	ELOVL6	156.138	1.64048	0.452442	3.62583	0.000288033	0.00252806
ENSG00000164070	HSPA4L	96.8018	2.02243	0.557784	3.62583	0.000288034	0.00252806
ENSG00000131100	ATP6V1E1	87.4105	2.17651	0.6003	3.62571	0.00028817	0.00252806
ENSG00000177119	ANO6	113.035	1.88352	0.519783	3.62367	0.000290453	0.00254496
ENSG00000167965	MLST8	148.107	-1.66222	0.459862	-3.61461	0.000300797	0.00262894
ENSG00000156531	PHF6	107.866	1.93386	0.535041	3.61441	0.000301027	0.00262894
ENSG00000065613	SLK	129.426	1.8051	0.499431	3.61431	0.000301148	0.00262894
ENSG00000104979	C19orf53	177.999	-1.54869	0.428812	-3.61158	0.000304336	0.00265352
ENSG00000169299	PGM2	73.9791	2.29967	0.637184	3.60912	0.00030724	0.00267555
ENSG00000119471	HSDL2	97.9218	2.00115	0.555055	3.60531	0.000311779	0.00271175
ENSG00000174780	SRP72	401.855	1.16822	0.32418	3.60361	0.000313828	0.00272378
ENSG00000196419	XRCC6	230.552	1.45756	0.404483	3.60353	0.000313928	0.00272378
ENSG00000156802	ATAD2	99.6443	1.98527	0.55101	3.60296	0.000314611	0.00272637
ENSG00000122958	VPS26A	125.754	1.79069	0.497157	3.60186	0.000315943	0.00273458
ENSG00000101911	PRPS2	106.882	1.91886	0.532947	3.60046	0.000317656	0.00274606
ENSG00000198792	TMEM184B	295.893	-1.25936	0.350072	-3.59744	0.000321365	0.00277475
ENSG00000115350	POLE4	94.9053	-2.00938	0.558624	-3.59703	0.000321875	0.00277578
ENSG00000075151	EIF4G3	79.9517	2.20265	0.61285	3.5941	0.000325511	0.00280373
ENSG00000163870	TPRA1	116.232	-1.78104	0.496015	-3.59071	0.000329781	0.00283708
ENSG00000229117	RPL41	907.681	-0.992303	0.276386	-3.59027	0.000330332	0.00283838
ENSG00000040608	RTN4R	64.3115	-2.32848	0.649048	-3.58753	0.000333828	0.00286495
ENSG00000159363	ATP13A2	184.395	-1.47709	0.412641	-3.5796	0.000344117	0.00294969
ENSG00000126903	SLC10A3	145.592	-1.62586	0.454395	-3.57807	0.000346137	0.00296343
ENSG00000137076	TLN1	151.411	1.65833	0.463685	3.57642	0.000348327	0.00297859
ENSG00000146648	EGFR	195.14	1.47604	0.413451	3.57004	0.000356926	0.00304846
ENSG00000114383	TUSC2	80.3789	-2.07776	0.582525	-3.56681	0.000361353	0.00308256
ENSG00000159674	SPON2	2038.15	-0.842424	0.236366	-3.56406	0.000365163	0.00311133
ENSG00000276966	HIST1H4E	403.79	-1.3934	0.390995	-3.56372	0.000365633	0.0031116
ENSG00000227500	SCAMP4	282.389	-1.26153	0.354807	-3.55555	0.000377188	0.0032061
ENSG00000166823	MESP1	42.891	-2.81804	0.793312	-3.55224	0.000381968	0.00324285
ENSG00000067992	PDK3	147.684	1.64427	0.463232	3.54956	0.000385873	0.00327209
ENSG00000116586	LAMTOR2	140.442	-1.91283	0.539235	-3.54731	0.000389189	0.00328982
ENSG00000182117	NOP10	155.294	-1.56314	0.44067	-3.54718	0.000389374	0.00328982
ENSG00000117335	CD46	258.046	1.32568	0.373753	3.54696	0.000389711	0.00328982
ENSG00000159210	SNF8	113.189	-1.77803	0.501294	-3.54688	0.000389815	0.00328982
ENSG00000047634	SCML1	229.341	-1.40202	0.395475	-3.54515	0.000392391	0.00330608
ENSG00000163468	CCT3	501.675	1.09063	0.307658	3.54496	0.000392672	0.00330608
ENSG00000168268	NT5DC2	202.566	-1.41016	0.398391	-3.53963	0.000400683	0.00336707
ENSG00000154518	ATP5MC3	414.279	-1.22337	0.345633	-3.53951	0.000400864	0.00336707
ENSG00000134602	STK26	72.8154	2.26737	0.640709	3.53884	0.000401883	0.00337165
ENSG00000197894	ADH5	80.9178	2.21679	0.626703	3.53723	0.000404351	0.00338835
ENSG00000162909	CAPN2	85.7377	2.13621	0.604301	3.53502	0.000407751	0.00341281
ENSG00000102580	DNAJC3	313.011	1.26929	0.359144	3.5342	0.000409016	0.00341806
ENSG00000178449	COX14	67.3685	-2.23456	0.632305	-3.53399	0.00040934	0.00341806
ENSG00000169718	DUS1L	204.563	-1.43386	0.405817	-3.53326	0.000410473	0.0034235
ENSG00000139697	SBNO1	238.086	1.35504	0.383563	3.53277	0.000411225	0.00342575
ENSG00000161981	SNRNP25	147.118	-1.81057	0.512639	-3.53185	0.000412656	0.00343365
ENSG00000101868	POLA1	66.4031	2.387	0.676824	3.52677	0.000420669	0.00349622
ENSG00000174307	PHLDA3	110.608	-1.7824	0.505976	-3.52269	0.000427188	0.00354626
ENSG00000221914	PPP2R2A	209.787	1.43556	0.407662	3.52145	0.000429186	0.00355869
ENSG00000169020	ATP5ME	133.621	-1.69208	0.480801	-3.5193	0.000432682	0.00357792
ENSG00000033627	ATP6V0A1	70.5664	2.2784	0.64741	3.51924	0.000432777	0.00357792
ENSG00000125817	CENPB	275.608	-1.25864	0.357665	-3.51904	0.000433106	0.00357792
ENSG00000164134	NAA15	116.681	1.79948	0.511391	3.51879	0.00043352	0.00357792
ENSG00000181222	POLR2A	280.157	1.31454	0.373664	3.51797	0.000434865	0.00358486
ENSG00000011405	PIK3C2A	305.628	1.3149	0.373834	3.51735	0.000435887	0.00358547
ENSG00000112695	COX7A2	331.23	-1.18899	0.338054	-3.51714	0.00043622	0.00358547
ENSG00000165209	STRBP	123.957	1.75113	0.497904	3.517	0.000436452	0.00358547
ENSG00000177697	CD151	420.418	-1.12128	0.318906	-3.51603	0.000438057	0.00359449
ENSG00000125520	SLC2A4RG	283.67	-1.36103	0.387301	-3.51414	0.000441173	0.00361277
ENSG00000197562	RAB40C	78.3507	-2.07978	0.591844	-3.51407	0.000441301	0.00361277
ENSG00000161057	PSMC2	94.2802	2.18585	0.622255	3.51279	0.000443427	0.003626
ENSG00000023516	AKAP11	292.962	1.26205	0.359456	3.511	0.000446424	0.00364631
ENSG00000112379	ARFGEF3	547.225	1.04336	0.297334	3.50906	0.000449698	0.00366883
ENSG00000040275	SPDL1	92.8304	2.0424	0.582195	3.5081	0.000451314	0.00367779
ENSG00000247081	BAALC-AS1	34.7944	-3.06214	0.873007	-3.50757	0.000452214	NA
ENSG00000172889	EGFL7	97.0379	-1.94685	0.556056	-3.50117	0.000463214	0.00377045
ENSG00000201793	RN7SKP9	20.4984	-4.09678	1.17032	-3.50057	0.000464264	NA
ENSG00000120705	ETF1	307.684	1.2876	0.367932	3.49956	0.000466022	0.00378896
ENSG00000132849	PATJ	143.443	1.63636	0.467716	3.49861	0.000467687	0.00379394
ENSG00000187840	EIF4EBP1	102.375	-1.84559	0.527523	-3.4986	0.000467702	0.00379394
ENSG00000112514	CUTA	167.204	-1.49681	0.428126	-3.4962	0.000471937	0.00382393
ENSG00000138078	PREPL	141.589	1.74952	0.500576	3.49501	0.000474044	0.00383663
ENSG00000137812	KNL1	95.8126	1.9538	0.559244	3.49364	0.000476476	0.00385038
ENSG00000180182	MED14	173.576	1.59699	0.45714	3.49345	0.000476828	0.00385038
ENSG00000104522	TSTA3	119.54	-1.70917	0.489714	-3.49015	0.000482756	0.00389383
ENSG00000126432	PRDX5	188.07	-1.43682	0.411955	-3.4878	0.000487007	0.00392076
ENSG00000067248	DHX29	59.7146	2.709	0.776795	3.4874	0.000487738	0.00392076
ENSG00000213563	C8orf82	129.33	-1.72071	0.493407	-3.4874	0.00048775	0.00392076
ENSG00000160710	ADAR	575.403	1.04776	0.300613	3.48542	0.00049136	0.00394139
ENSG00000204922	UQCC3	61.2481	-2.31164	0.663274	-3.48519	0.000491788	0.00394139
ENSG00000186480	INSIG1	512.412	-1.04026	0.29849	-3.48509	0.00049198	0.00394139
ENSG00000102225	CDK16	417.524	-1.11495	0.320064	-3.48353	0.000494843	0.00395656
ENSG00000134001	EIF2S1	118.766	1.8561	0.532833	3.48345	0.000494988	0.00395656
ENSG00000161800	RACGAP1	140.202	1.69286	0.486306	3.48106	0.000499437	0.00398764
ENSG00000102981	PARD6A	35.5128	-2.98506	0.857964	-3.47924	0.000502847	NA
ENSG00000141458	NPC1	150.977	1.69059	0.486112	3.47777	0.000505597	0.00403229
ENSG00000063245	EPN1	272.804	-1.25119	0.359875	-3.47672	0.000507582	0.00404359
ENSG00000080986	NDC80	88.6678	2.02489	0.582678	3.47515	0.000510568	0.00406281
ENSG00000087088	BAX	66.7576	-2.20205	0.633887	-3.47389	0.000512974	0.0040774
ENSG00000123415	SMUG1	76.265	-2.06414	0.595049	-3.46887	0.000522659	0.00414974
ENSG00000125611	CHCHD5	48.0336	-2.61172	0.753248	-3.46728	0.000525762	0.00416971
ENSG00000110651	CD81	948.986	-0.913078	0.263577	-3.46418	0.000531858	0.00420897
ENSG00000135968	GCC2	68.9752	2.29316	0.661968	3.46416	0.000531897	0.00420897
ENSG00000124733	MEA1	142.844	-1.61743	0.467545	-3.4594	0.000541382	0.00427927
ENSG00000197858	GPAA1	220.472	-1.33635	0.386388	-3.45856	0.00054308	0.00428792
ENSG00000131469	RPL27	818.42	-0.967304	0.279847	-3.45655	0.00054714	0.00431518
ENSG00000104915	STX10	54.9863	-2.51283	0.727076	-3.45607	0.000548108	0.00431803
ENSG00000131504	DIAPH1	643.704	0.985235	0.285152	3.45512	0.000550045	0.00432848
ENSG00000165240	ATP7A	95.5182	2.11554	0.612368	3.45469	0.00055093	0.00433065
ENSG00000110048	OSBP	210.668	1.43086	0.414612	3.45107	0.00055836	0.0043842
ENSG00000089737	DDX24	144.827	1.60344	0.465424	3.44513	0.000570795	0.0044769
ENSG00000198055	GRK6	182.152	-1.42966	0.415334	-3.4422	0.000577011	0.00452066
ENSG00000198554	WDHD1	49.3845	2.72842	0.79363	3.4379	0.000586252	0.00458801
ENSG00000206527	HACD2	382.831	1.12407	0.327008	3.43744	0.000587247	0.00459074
ENSG00000154380	ENAH	618.765	1.01361	0.294963	3.43639	0.000589515	0.0046034
ENSG00000164054	SHISA5	449.132	-1.08996	0.317346	-3.43462	0.000593393	0.00462859
ENSG00000119969	HELLS	97.8466	1.93696	0.564163	3.43333	0.00059621	0.00464547
ENSG00000155366	RHOC	238.55	-1.28951	0.375837	-3.43104	0.000601279	0.00467984
ENSG00000174444	RPL4	994.842	0.893371	0.260413	3.43059	0.000602267	0.0046824
ENSG00000135018	UBQLN1	195.594	1.41377	0.412476	3.42752	0.000609121	0.00473051
ENSG00000139514	SLC7A1	546.696	1.01782	0.297092	3.42596	0.000612641	0.00475265
ENSG00000189057	FAM111B	256.189	1.2833	0.374856	3.42345	0.000618326	0.00479152
ENSG00000137509	PRCP	188.427	1.4645	0.428391	3.4186	0.000629453	0.00487243
ENSG00000168286	THAP11	73.5738	-2.08061	0.608866	-3.41719	0.000632704	0.00489227
ENSG00000125826	RBCK1	172.539	-1.45521	0.425932	-3.41653	0.000634256	0.00489894
ENSG00000185127	C6orf120	192.055	-1.38623	0.406179	-3.41286	0.00064286	0.00496
ENSG00000178980	SELENOW	97.0093	-2.00481	0.588492	-3.40669	0.000657565	0.00506796
ENSG00000125656	CLPP	129.558	-1.64294	0.482755	-3.40327	0.000665847	0.00512623
ENSG00000132912	DCTN4	221.046	1.34285	0.394717	3.40204	0.000668842	0.00514371
ENSG00000149428	HYOU1	632.88	0.970344	0.285343	3.40062	0.00067233	0.00516494
ENSG00000115760	BIRC6	227.714	1.33868	0.393702	3.40025	0.000673248	0.00516641
ENSG00000168061	SAC3D1	51.9003	-2.41994	0.711967	-3.39895	0.000676448	0.00518537
ENSG00000113141	IK	102.684	1.89061	0.556432	3.39774	0.000679448	0.00520276
ENSG00000275110	MIR6087	187.434	-1.47293	0.433629	-3.39676	0.000681885	0.0052158
ENSG00000105520	PLPPR2	246.41	-1.26988	0.374039	-3.39505	0.000686172	0.00523751
ENSG00000166002	SMCO4	72.9455	-2.06648	0.608676	-3.39504	0.000686198	0.00523751
ENSG00000137992	DBT	129.696	1.65286	0.487082	3.39339	0.000690335	0.00526343
ENSG00000082212	ME2	163.002	1.63567	0.482536	3.38974	0.000699596	0.00532833
ENSG00000103005	USB1	153.481	-1.528	0.451158	-3.38685	0.000707	0.00537672
ENSG00000177556	ATOX1	99.2084	-1.89943	0.560854	-3.38667	0.000707463	0.00537672
ENSG00000107745	MICU1	85.7112	2.26644	0.669415	3.3857	0.000709961	0.00538786
ENSG00000142208	AKT1	264.581	-1.23645	0.365217	-3.38552	0.000710445	0.00538786
ENSG00000254999	BRK1	356.698	-1.14309	0.337737	-3.38454	0.000712964	0.0054012
ENSG00000171222	SCAND1	81.9907	-1.95156	0.577102	-3.38165	0.000720508	0.00545225
ENSG00000146540	C7orf50	210.676	-1.41867	0.419553	-3.38138	0.000721238	0.00545225
ENSG00000277075	HIST1H2AE	176.494	-1.42858	0.422663	-3.37994	0.000725014	0.00547497
ENSG00000131446	MGAT1	263.836	-1.31089	0.38821	-3.37675	0.000733475	0.00552714
ENSG00000170515	PA2G4	160.702	1.61998	0.479746	3.37675	0.000733477	0.00552714
ENSG00000168439	STIP1	368.251	1.13838	0.337589	3.3721	0.000745986	0.00561544
ENSG00000239437	RN7SL752P	16.6406	-4.48502	1.33103	-3.36958	0.000752822	NA
ENSG00000204356	NELFE	132.203	-1.58988	0.471842	-3.36951	0.000753007	0.00566229
ENSG00000159346	ADIPOR1	508.66	-1.00599	0.298623	-3.36877	0.000755033	0.00567153
ENSG00000092201	SUPT16H	123.319	1.79886	0.534383	3.36624	0.000762004	0.00571785
ENSG00000119711	ALDH6A1	94.9538	2.10637	0.626397	3.36268	0.0007719	0.00578599
ENSG00000086205	FOLH1	772.099	0.940869	0.280047	3.35968	0.000780327	0.00584299
ENSG00000136247	ZDHHC4	125.906	-1.63423	0.486861	-3.35666	0.000788902	0.00590098
ENSG00000101079	NDRG3	144.926	1.58415	0.472247	3.3545	0.000795099	0.00593765
ENSG00000126767	ELK1	171.198	-1.55457	0.463446	-3.35436	0.000795475	0.00593765
ENSG00000108106	UBE2S	262.604	-1.22519	0.365536	-3.35175	0.000803012	0.00598762
ENSG00000171603	CLSTN1	551.064	0.990016	0.295562	3.3496	0.000809269	0.00602795
ENSG00000115459	ELMOD3	56.3398	-2.28686	0.682906	-3.34873	0.000811842	0.00603801
ENSG00000263001	GTF2I	81.7787	2.01568	0.601955	3.34856	0.000812318	0.00603801
ENSG00000170043	TRAPPC1	115.905	-1.68977	0.505046	-3.34576	0.000820561	0.0060929
ENSG00000110700	RPS13	442.117	-1.12349	0.335885	-3.34487	0.000823213	0.00610621
ENSG00000172292	CERS6	465.355	1.05025	0.314076	3.34395	0.000825942	0.00612007
ENSG00000135486	HNRNPA1	414.441	1.0879	0.325375	3.34353	0.000827186	0.0061229
ENSG00000143621	ILF2	288.872	1.20007	0.359003	3.3428	0.000829377	0.00613113
ENSG00000198888	MT-ND1	30349.6	-0.917001	0.274349	-3.34246	0.000830395	0.00613113
ENSG00000083642	PDS5B	85.9909	1.97441	0.590735	3.3423	0.000830886	0.00613113
ENSG00000116754	SRSF11	177.548	1.51788	0.454311	3.34105	0.00083462	0.00615229
ENSG00000128011	LRFN1	85.5806	-1.88808	0.565271	-3.34014	0.000837367	0.00616614
ENSG00000101347	SAMHD1	50.3501	2.55879	0.766447	3.33851	0.000842301	0.0061898
ENSG00000166557	TMED3	300.125	-1.17242	0.351181	-3.3385	0.000842322	0.0061898
ENSG00000120800	UTP20	85.5925	1.95785	0.586863	3.33612	0.000849563	0.00623657
ENSG00000168827	GFM1	73.81	2.1108	0.633057	3.3343	0.000855138	0.00627101
ENSG00000104320	NBN	96.1072	2.02682	0.607934	3.33395	0.000856217	0.00627245
ENSG00000107798	LIPA	105.033	1.86408	0.559206	3.33344	0.000857801	0.00627591
ENSG00000185043	CIB1	114.187	-1.6639	0.499186	-3.33322	0.000858456	0.00627591
ENSG00000099250	NRP1	186.092	1.4139	0.424224	3.3329	0.000859452	0.00627673
ENSG00000179178	TMEM125	124.262	-1.61264	0.484048	-3.33158	0.000863556	0.00630023
ENSG00000132305	IMMT	140.175	1.66451	0.499987	3.3291	0.00087126	0.00634992
ENSG00000074071	MRPS34	169.938	-1.44371	0.433711	-3.32875	0.000872376	0.00635057
ENSG00000168005	SPINDOC	87.3669	-1.86443	0.560139	-3.3285	0.000873136	0.00635057
ENSG00000198356	ASNA1	147.473	-1.63389	0.4912	-3.32633	0.000879966	0.00639189
ENSG00000169679	BUB1	84.4023	2.05276	0.617163	3.32613	0.000880616	0.00639189
ENSG00000174197	MGA	157.386	1.49999	0.45109	3.32524	0.00088341	0.00640562
ENSG00000163069	SGCB	190.72	1.45625	0.43802	3.32463	0.000885351	0.00641316
ENSG00000030582	GRN	201.025	-1.37655	0.414395	-3.32182	0.000894335	0.00647163
ENSG00000080493	SLC4A4	51.8807	2.59358	0.780944	3.32109	0.000896666	0.0064819
ENSG00000189159	JPT1	654.412	-0.931366	0.280522	-3.32011	0.000899807	0.00649799
ENSG00000173621	LRFN4	109.33	-1.86234	0.561268	-3.3181	0.000906315	0.00653412
ENSG00000165733	BMS1	80.868	1.99827	0.60225	3.318	0.000906648	0.00653412
ENSG00000151503	NCAPD3	207.867	1.39984	0.422055	3.31672	0.000910809	0.00655746
ENSG00000112249	ASCC3	116.215	1.70542	0.514269	3.3162	0.000912503	0.00656301
ENSG00000125148	MT2A	246.373	-1.37173	0.413738	-3.31545	0.00091495	0.00657395
ENSG00000141741	MIEN1	107.65	-1.72764	0.521237	-3.31449	0.000918104	0.00658442
ENSG00000147044	CASK	197.648	1.40675	0.42443	3.31444	0.000918261	0.00658442
ENSG00000148700	ADD3	148.395	1.56036	0.470857	3.31388	0.000920118	0.00659109
ENSG00000186501	TMEM222	125.295	-1.61904	0.488676	-3.31312	0.000922608	0.00660227
ENSG00000173473	SMARCC1	97.1039	1.90369	0.57481	3.31185	0.000926813	0.00662569
ENSG00000105223	PLD3	181.014	-1.37635	0.416053	-3.30811	0.000939271	0.006708
ENSG00000242247	ARFGAP3	85.5029	2.0406	0.617407	3.30511	0.000949386	0.00677145
ENSG00000221983	UBA52	510.226	-1.11491	0.337349	-3.30491	0.000950061	0.00677145
ENSG00000201428	RN7SKP71	29.3133	-3.11422	0.942505	-3.30419	0.000952516	NA
ENSG00000112787	FBRSL1	259.006	-1.25271	0.37933	-3.30243	0.000958496	0.00682472
ENSG00000240204	SMKR1	55.8223	-2.27122	0.687992	-3.30123	0.00096263	0.0068437
ENSG00000115977	AAK1	297.157	1.17099	0.354727	3.30109	0.000963088	0.0068437
ENSG00000164713	BRI3	142.253	-1.51565	0.459179	-3.30078	0.000964175	0.00684458
ENSG00000100030	MAPK1	291.279	1.25867	0.381449	3.2997	0.000967887	0.00686408
ENSG00000157456	CCNB2	75.6921	2.11	0.640022	3.29676	0.000978061	0.00692854
ENSG00000140105	WARS	136.603	1.57689	0.478351	3.29651	0.000978926	0.00692854
ENSG00000133226	SRRM1	213.552	1.3206	0.400654	3.29611	0.000980352	0.00693172
ENSG00000152558	TMEM123	1043.2	0.867722	0.263337	3.2951	0.000983861	0.00694962
ENSG00000137501	SYTL2	137.368	1.5863	0.48178	3.29258	0.000992739	0.00700537
ENSG00000178719	GRINA	598.066	-1.08421	0.329751	-3.28796	0.00100915	0.0071141
ENSG00000077232	DNAJC10	336.665	1.11949	0.340509	3.28768	0.00101015	0.00711412
ENSG00000109929	SC5D	242.596	1.31891	0.40122	3.28724	0.00101174	0.00711828
ENSG00000077147	TM9SF3	652.463	0.965813	0.293898	3.28622	0.00101541	0.00713702
ENSG00000175792	RUVBL1	124.893	1.62687	0.495363	3.28421	0.0010227	0.00718116
ENSG00000006576	PHTF2	272.421	1.20311	0.36642	3.28342	0.00102555	0.00719401
ENSG00000103152	MPG	43.2514	-2.5422	0.774588	-3.282	0.00103073	0.00722327
ENSG00000139324	TMTC3	145.773	1.52453	0.464664	3.28093	0.00103465	0.00723824
ENSG00000204387	C6orf48	45.1168	-2.60577	0.794235	-3.28086	0.00103491	0.00723824
ENSG00000067141	NEO1	150.742	1.50178	0.457791	3.2805	0.00103624	0.00724043
ENSG00000125835	SNRPB	208.68	-1.33968	0.408473	-3.27971	0.00103912	0.00725345
ENSG00000198786	MT-ND5	55912	-0.892855	0.272362	-3.27819	0.00104474	0.0072855
ENSG00000131374	TBC1D5	216.068	1.33881	0.408606	3.27653	0.00105093	0.00732145
ENSG00000119888	EPCAM	535.917	1.01972	0.311286	3.27583	0.00105351	0.00733227
ENSG00000214026	MRPL23	93.3874	-1.95977	0.598697	-3.2734	0.00106263	0.00738853
ENSG00000095906	NUBP2	91.0945	-1.89753	0.579735	-3.27309	0.00106379	0.00738931
ENSG00000006118	TMEM132A	202.853	-1.38794	0.424086	-3.27278	0.00106495	0.00739016
ENSG00000133835	HSD17B4	173.235	1.66587	0.509114	3.2721	0.00106753	0.00740088
ENSG00000149273	RPS3	751.164	-0.937883	0.287113	-3.26659	0.0010885	0.00753888
ENSG00000126709	IFI6	79.9851	-1.99152	0.610224	-3.2636	0.00110008	0.00761167
ENSG00000139163	ETNK1	246.779	1.25278	0.383964	3.26276	0.00110334	0.00762677
ENSG00000038295	TLL1	242.344	1.25578	0.384932	3.26235	0.00110491	0.00763023
ENSG00000111775	COX6A1	397.423	-1.16959	0.358752	-3.26016	0.00111349	0.007682
ENSG00000148672	GLUD1	96.9944	1.90876	0.58557	3.25967	0.00111543	0.0076879
ENSG00000113648	H2AFY	430.269	1.02917	0.315763	3.25931	0.00111682	0.00769006
ENSG00000145912	NHP2	172.032	-1.4206	0.436108	-3.25746	0.00112415	0.00772217
ENSG00000164086	DUSP7	73.9527	-1.98417	0.609131	-3.25737	0.00112449	0.00772217
ENSG00000135069	PSAT1	181.492	1.38602	0.425511	3.25731	0.00112475	0.00772217
ENSG00000170906	NDUFA3	141.55	-1.50292	0.46166	-3.25548	0.00113203	0.00776465
ENSG00000149136	SSRP1	244.41	1.234	0.379321	3.25318	0.00114121	0.00782007
ENSG00000227372	TP73-AS1	194.744	-1.31866	0.405522	-3.25177	0.0011469	0.00785149
ENSG00000166747	AP1G1	132.221	1.65165	0.508044	3.25101	0.00114996	0.00786491
ENSG00000207445	SNORD15B	24.9096	-3.90799	1.20333	-3.24764	0.00116365	NA
ENSG00000179222	MAGED1	345.299	1.09518	0.337295	3.24695	0.00116649	0.00797025
ENSG00000126945	HNRNPH2	81.5347	2.05063	0.63196	3.24487	0.00117506	0.00802111
ENSG00000111321	LTBR	318.626	-1.1124	0.34293	-3.24381	0.0011794	0.00804303
ENSG00000179091	CYC1	182.032	-1.46669	0.452528	-3.2411	0.00119069	0.00811221
ENSG00000077254	USP33	92.4528	1.8601	0.574048	3.24033	0.00119393	0.00812334
ENSG00000143878	RHOB	147.149	-1.48736	0.459038	-3.24016	0.00119461	0.00812334
ENSG00000065135	GNAI3	189.511	1.38794	0.428494	3.23911	0.00119903	0.00814564
ENSG00000169727	GPS1	240.093	-1.32088	0.407865	-3.23853	0.00120149	0.00815452
ENSG00000117595	IRF6	203.829	1.31897	0.407785	3.23448	0.00121865	0.00826308
ENSG00000147804	SLC39A4	67.7964	-2.02477	0.6261	-3.23394	0.00122095	0.00827083
ENSG00000198899	MT-ATP6	32355.6	-0.809089	0.250375	-3.23151	0.00123136	0.00833339
ENSG00000238227	TMEM250	145.98	-1.54102	0.476985	-3.23074	0.00123469	0.00834797
ENSG00000118217	ATF6	142.703	1.51033	0.467642	3.22968	0.00123929	0.00837108
ENSG00000109111	SUPT6H	157.565	1.55603	0.482076	3.22776	0.00124764	0.00841947
ENSG00000054116	TRAPPC3	133.781	-1.55663	0.482469	-3.22639	0.00125362	0.00845185
ENSG00000123384	LRP1	82.2352	1.92603	0.597195	3.22512	0.00125918	0.00848127
ENSG00000143624	INTS3	144.755	1.55445	0.483017	3.21821	0.00128992	0.00868009
ENSG00000152332	UHMK1	1186.59	0.819157	0.254709	3.21605	0.00129967	0.00873745
ENSG00000049656	CLPTM1L	456.657	-0.988326	0.307407	-3.21504	0.00130429	0.00876016
ENSG00000151779	NBAS	78.6776	1.98434	0.617373	3.21416	0.00130827	0.00877862
ENSG00000133704	IPO8	139.698	1.52009	0.473082	3.21316	0.00131285	0.00880106
ENSG00000206585	RNVU1-7	17.4697	-4.05932	1.2636	-3.21251	0.00131583	NA
ENSG00000100592	DAAM1	49.2939	2.52948	0.787426	3.21235	0.00131656	0.00881761
ENSG00000092199	HNRNPC	393.432	1.0467	0.326102	3.20973	0.00132861	0.00888993
ENSG00000136021	SCYL2	158.623	1.43338	0.446782	3.20823	0.00133555	0.00892798
ENSG00000122257	RBBP6	162.509	1.42021	0.443273	3.20392	0.00135572	0.00904766
ENSG00000102910	LONP2	126.629	1.68606	0.526259	3.20386	0.001356	0.00904766
ENSG00000054523	KIF1B	422.682	1.20145	0.375087	3.20313	0.00135944	0.00906212
ENSG00000139329	LUM	116.468	1.65489	0.517434	3.19827	0.00138256	0.00920757
ENSG00000139684	ESD	91.0453	2.10544	0.658507	3.19729	0.00138723	0.00923002
ENSG00000073969	NSF	88.2838	1.85907	0.581619	3.19637	0.00139168	0.00925097
ENSG00000104738	MCM4	112.367	1.73082	0.54173	3.19498	0.0013984	0.00928694
ENSG00000138758	2020-09-11	124.268	1.58154	0.495221	3.1936	0.00140511	0.0093228
ENSG00000008130	NADK	300.367	-1.13779	0.35673	-3.1895	0.00142519	0.00944722
ENSG00000021776	AQR	68.4945	2.32169	0.728096	3.18871	0.00142908	0.00945938
ENSG00000183978	COA3	79.4016	-1.87358	0.587589	-3.18859	0.00142969	0.00945938
ENSG00000063241	ISOC2	102.63	-1.81344	0.56904	-3.18685	0.00143831	0.00950759
ENSG00000183828	NUDT14	44.4853	-2.48745	0.78159	-3.18255	0.00145982	0.00964081
ENSG00000068137	PLEKHH3	121.652	-1.54919	0.48714	-3.18017	0.00147189	0.00971149
ENSG00000153207	AHCTF1	185.525	1.3409	0.421888	3.17833	0.00148124	0.00976411
ENSG00000155008	APOOL	86.3084	1.86134	0.585802	3.17742	0.00148594	0.00978599
ENSG00000030066	NUP160	77.5402	2.00645	0.631956	3.17498	0.00149845	0.00985928
ENSG00000168393	DTYMK	115.54	-1.59834	0.503556	-3.1741	0.00150301	0.0098801
ENSG00000090989	EXOC1	52.157	2.40476	0.757724	3.17367	0.00150525	0.0098857
ENSG00000179403	VWA1	319.071	-1.08477	0.341869	-3.17305	0.00150846	0.00989598
ENSG00000165487	MICU2	72.5679	2.005	0.631928	3.17283	0.0015096	0.00989598
ENSG00000151725	CENPU	138.753	1.50343	0.474158	3.17073	0.00152057	0.00995869
ENSG00000114331	ACAP2	94.608	1.79146	0.565071	3.17033	0.00152267	0.00996328
ENSG00000184445	KNTC1	99.3499	1.77093	0.558802	3.16916	0.00152881	0.00999425
ENSG00000100815	TRIP11	141.249	1.48509	0.469246	3.16485	0.00155162	0.010134
ENSG00000075568	TMEM131	281.766	1.2453	0.393744	3.16271	0.00156309	0.0101995
ENSG00000174953	DHX36	85.9763	1.87187	0.592227	3.16072	0.00157379	0.0102599
ENSG00000084623	EIF3I	310.93	1.11081	0.351788	3.15761	0.00159066	0.0103604
ENSG00000104549	SQLE	159.883	1.44102	0.456414	3.15727	0.00159254	0.0103631
ENSG00000104133	SPG11	95.4023	1.75986	0.557863	3.15465	0.0016069	0.010447
ENSG00000005175	RPAP3	57.8186	2.4054	0.762759	3.15355	0.00161297	0.0104769
ENSG00000109805	NCAPG	88.6353	1.83767	0.583138	3.15134	0.00162522	0.0105469
ENSG00000132356	PRKAA1	248.168	1.20202	0.381572	3.15019	0.00163164	0.0105789
ENSG00000157593	SLC35B2	221.414	-1.23371	0.391794	-3.14886	0.00163906	0.0106173
ENSG00000273749	CYFIP1	85.0255	1.87544	0.596107	3.14615	0.00165437	0.0107067
ENSG00000112742	TTK	54.397	2.30379	0.732374	3.14565	0.00165721	0.010715
ENSG00000188153	COL4A5	72.1315	1.99195	0.633291	3.14539	0.00165867	0.010715
ENSG00000124942	AHNAK	186.327	1.34687	0.428264	3.14495	0.00166114	0.0107212
ENSG00000101084	C20orf24	72.5823	-1.91196	0.608306	-3.14309	0.00167176	0.0107799
ENSG00000105220	GPI	421.859	1.01159	0.321926	3.14229	0.00167631	0.0107939
[truncated: 8,635 more rows]

## Sheet: LN-abl (no x-link)
Ensembl ID	Gene Name	baseMean	log2FoldChange	lfcSE	stat	pvalue	padj
[truncated: 10,477 more rows]
