# Supplementary material for: RIP-seq reveals LINE-1 ORF1p association with p-body enriched mRNAs
Source: Mob DNA. 2021 Feb 9;12:5. doi: 10.1186/s13100-021-00233-3 (PMC7874467; doi:10.1186/s13100-021-00233-3)
Supplement: Supplementary file 7 — Additional file 7: Table S3. Primers used in qPCR experiments. [file 13100_2021_233_MOESM7_ESM.xlsx]

## Sheet: Sheet1
Table S3	qPCR Primers
Gene	Forward	Reverse
PIGK	TGTGTTGCTCTTGTCCTTCG	CCAGAACAGCCCAGTTGTTT
TOR1AIP2	CTTCCTGTGGCAGAGAGGAC	CTCAGGCACTTCAGGGTCTC
CDC73	GGGGCACTGCAATTAGTGTT	GGTCCCAGTCTTGAGGCATA
PPP2R2C	TCAACAGTGACTGCGAGACC	TGTCCACGATGTTGAAGCTC
PGM2	TTTAGCTAACGACCCGGATG	GGTGCTGGACAACATGTACG
PGM3	AGGCAGCTGGTGATGCTATT	CTGGGGGTGTAACTGCTTGT
FAM155B	CCTGTGAGGCGAAGAAGAAG	GATCATGATGGGGGTGGTAG
ALG13	GCAGGAAGCTGTTTGGAGAC	CAGGACCCTGCAGGTACAAT
FAM107B	TGGAGCAGCTTGAACTTGAG	CGACTTCTTGGCCTGTTCTC
ARL3	TCTCCTGGGCTTGGATAATG	GGTGTGATGTGGCTGATGTC
ETFRF1	CGAGACTATCCAAAAGGAGCAG	CGCCCTGTGCAATAAGTTCT
ALDH16A1	GCTTGGGCCACTATGTGAAT	GCAACTGGCCAAGTTCTCTC
